# Supplementary material for: Analysis of Signaling Endosome Composition and Dynamics Using SILAC in Embryonic Stem Cell-Derived Neurons
Source: Mol Cell Proteomics. 2016 Feb;15(2):542–57. doi: 10.1074/mcp.M115.051649 (PMC4739672; doi:10.1074/mcp.M115.051649)
Supplement: Supplemental Data [file 10.1074_M115.051649_mcp.M115.051649-3.xlsx]

## Sheet: sheet 1
PEP	Protein IDs	Gene names	Protein names	Ratio M/L normalized	Ratio H/L normalized	Ratio H/M normalized	Ratio M/L normalized B significant	Ratio H/L normalized B significant	Ratio H/M normalized B significant	Ratio M/L normalized Significance B	Ratio H/L normalized Significance B	Ratio H/M normalized Significance B	Tox<gst	Intensity (log10)	Ratio M/L count	Ratio H/L count	Ratio H/M count	Sequence coverage [%]	Razor + unique peptides	Early endosome	Lysosome	Late endosome	Endoplasmic reticulum	Plasma membrane	Mitochondrion	Nucleus
0.00036484	A8C1S6;Q6PGD0;F6RYG0;G3UXG8	0610007C21Rik;Apr3	Apoptosis-related protein 3	1.831	3.2175	1.6987	+	+		0.00585523	7.60142e-06	0.0830454	+	7.2293	2	2	2	4.5	1					Plasma membrane		Nucleus
0.00037983	Q9JHJ3;H9H9R4;H3BKY1	0610031J06Rik	Lysosomal protein NCU-G1	1.7977	2.9456	1.5056	+	+		0.00738968	1.70525e-05	0.214005		7.41152	2	2	2	2.2	1		lysosome					Nucleus
0.00012112	E0CYV9	1110002E22Rik	Protein 1110002E22Rik	0.96455	0.91621	0.96309				0.917726	0.572709	0.689603	+	7.97618	3	3	3	0.6	1
0.00066989	B9EJ24;Q9DBC0;A4FUU9	1300018J18Rik;Selo	Selenoprotein O	1.0311	1.132	1.2999				0.811841	0.586245	0.415258	+	6.83362	1	1	1	1.6	1
0.0001787	D3Z742;Q8C525	1600021P15Rik;Mb21d2	Protein MB21D2	0.91418	0.80211	0.84523				0.798527	0.242902	0.313271		7.46939	2	2	2	3.3	2
1.8918e-11	Q9CPN9;Q9D7Y7	2210010C04Rik	Protein 2210010C04Rik	NaN	NaN	NaN				1	1	1		NaN	0	0	0	4.9	1
1.2684e-16	B2RWV7;B7ZND7;Q8BQ30	2310014H01Rik;Ppp1r18	Phostensin	1.1378	0.81894	0.79367				0.497718	0.286316	0.191579		7.52611	4	4	4	3.7	2
3.8637e-05	G5E8Z3	2310050C09Rik	MCG120169	0.23644	0.39435	1.6477	+	+		1.46001e-08	3.49751e-06	0.121023	+	7.34551	2	2	2	7.5	2
1.9629e-08	Q3TWH4;Q3U4H5;Q3UMX3;Q8VC42	3110002H16Rik;Mic1	Uncharacterized protein C18orf8 homolog	0.96344	1.6162	1.3298				0.958755	0.0594873	0.371992		7.15552	4	4	4	6.2	4		lysosome
0.00017798	E9Q1W1;B1APX2;Q69ZV3;Q3UE31	5031439G07Rik	Uncharacterized protein KIAA0930 homolog	1.0092	1.0996	0.92353				0.88556	0.663574	0.6684		6.9131	1	1	1	2	1
5.5142e-05	Q3U125;Q9CYH2	5730469M10Rik;Fam213a	Redox-regulatory protein FAM213A	0.99529	0.85955	0.87601				0.933795	0.555185	0.519057	+	7.01068	1	1	1	4.8	1						mitochondrion
7.0394e-11	B2RPZ7;Q8BYI8;Q99L10	8430419L09Rik;Kiaa1467	Uncharacterized protein KIAA1467	1.0967	0.95897	0.73723				0.605041	0.768402	0.0979969		7.40411	5	5	5	6.2	4
6.8704e-16	I1E4X5;Q8BWQ6;D3YW19;D3YW20;H3BJE8;E9Q128;Q9D0B4;F6RR19	9030624J02Rik	UPF0505 protein C16orf62 homolog	0.83786	0.90963	0.90439				0.545801	0.58045	0.491092		7.52191	7	7	7	5.7	5
2.2665e-06	Q3U339;Q3ULW9;Q8K201;Q3UMU2;E9Q684	9530068E07Rik;Kct2	Keratinocyte-associated transmembrane protein 2	0.79574	1.2739	1.5026				0.417688	0.364907	0.216526		7.37778	2	2	2	6.9	2
8.4052e-11	Q6GQT1	A2mp	Alpha-2-macroglobulin-P	0.10403	0.067781	0.82427	+	+		7.65717e-42	1.294e-107	0.0802192		8.87374	40	38	38	2	3
5.896e-102	Q9D2R0;Q8K3J7	Aacs	Acetoacetyl-CoA synthetase	1.034	1.0131	0.96977				0.701649	0.938192	0.6287		8.78853	37	37	37	23.5	17
1.1481e-05	Q3UHJ0	Aak1	AP2-associated protein kinase 1	1.0291	0.96361	1.0134				0.81845	0.940825	0.961847		7.06251	3	3	3	2.5	2					Plasma membrane
0	Q3TZ32;Q3UD67;Q6XMP4;Q8BGQ7;Q6PDM7;Q8R346	Aars	Alanine--tRNA ligase, cytoplasmic	0.99187	0.91977	0.94408				0.981204	0.48308	0.488546		9.25474	115	115	115	32.4	30
3.3038e-62	A2A4P4;A2A4P3;A2AI35;Q3THG9	Aarsd1	Alanyl-tRNA editing protein Aarsd1	1.0845	0.91818	0.91408				0.46121	0.611098	0.519044		8.27448	10	10	10	11.2	5
1.542e-124	P61922;Q3V1S0;Q3U0M2;Q3TUE8	Abat	4-aminobutyrate aminotransferase, mitochondrial	0.84728	0.7881	0.87939				0.41391	0.137842	0.373865		8.3194	15	15	15	17.8	8						mitochondrion
2.6797e-18	Q8R420;Q80XT2;Q6AXE3;Q6PHB8;Q9CVK4	Abca3	ATP-binding cassette sub-family A member 3	2.6559	3.6153	1.3743	+	+		1.15209e-05	8.88413e-07	0.314536		7.09339	2	2	2	1.6	3					Plasma membrane
9.5435e-13	Q9JI39	Abcb10	ATP-binding cassette sub-family B member 10, mitochondrial	0.62722	0.858	1.344	+			0.0250328	0.344588	0.178503		7.7707	5	5	5	7.7	5						mitochondrion
1.0591e-05	Q9DC29;O70322	Abcb6	ATP-binding cassette sub-family B member 6, mitochondrial	1.5056	2.7146	1.48		+		0.0570158	7.19781e-05	0.236378		7.42521	6	6	6	3.7	3				ER	Plasma membrane	mitochondrion
6.2554e-114	P55096;Q3U645;Q3UNS0;Q91VT3;Q9DBZ6	Abcd3	ATP-binding cassette sub-family D member 3	0.68321	0.90227	1.2602				0.0543935	0.535187	0.225875		8.33183	16	16	16	15.9	10						mitochondrion
5.5864e-199	P61222;Q3TIU8;Q3UHY8;Q3TJM9;Q6NXX7;Q8C2N8	Abce1	ATP-binding cassette sub-family E member 1	1.0715	1.0458	0.93698				0.489564	0.761754	0.452408		8.85411	35	35	35	34.6	17						mitochondrion
4.8043e-45	Q6P542;Q5RL55;Q3U6P1;A1A4B8;Q99K92	Abcf1	ATP-binding cassette sub-family F member 1	0.82505	1.0811	1.3882				0.37928	0.667548	0.131622		7.95243	14	14	14	12.5	10							Nucleus
9.667e-29	Q3UVI9;Q99LE6	Abcf2	ATP-binding cassette sub-family F member 2	1.0777	1.2073	1.1172				0.550965	0.261196	0.675944		8.07188	10	10	10	13.4	7						mitochondrion
0.0010785	Q7TMS5;D3Z150;Q3UQE4;D3YZX5	Abcg2	ATP-binding cassette sub-family G member 2	0.7977	1.2111	1.3487				0.440842	0.424575	0.346604		6.28908	1	1	1	1.5	1					Plasma membrane	mitochondrion	Nucleus
0.00012776	Q99LR1;D6RFU2	Abhd12	Monoacylglycerol lipase ABHD12	0.9421	0.83937	1.0253				0.891005	0.485657	1		6.93362	2	2	2	4	2					Plasma membrane	mitochondrion
4.9762e-26	B7ZCT9;Q8CBW3;B7ZCU0;Q3TJ64;Q3TJR5;B7ZCU3;B7ZCU4;Q6AXD3;Q3TMI0;Q3TPY5;Q3UAH6;B7ZCU5;B7ZCU2;B7ZCU1;Q3UBL3;Q3UVN6	Abi1	Abl interactor 1	1.1476	0.98219	0.75997				0.226006	0.937638	0.0700862		8.54593	20	20	20	16.4	7					Plasma membrane		Nucleus
4.1581e-24	Q6AXD2;Q6AXH6;P62484	Abi2	Abl interactor 2	1.1672	1.0253	0.79551				0.260942	0.923217	0.116014		7.855	6	6	6	14.2	3
6.0206e-17	Q5SSL4;E9PUE7	Abr	Active breakpoint cluster region-related protein	1.1342	1.2866	1.0757				0.506547	0.344034	0.924377		7.48306	5	5	5	5.1	4					Plasma membrane
3.5102e-159	Q3UPU8;Q921H8;H3BJZ9;H3BKL5;Q8BLD7;Q3UKM0;Q8VCH0;Q3TUU3;Q8R343;H3BKA1;H3BJG8;H3BJC1	Acaa1a;Acaa1b	3-ketoacyl-CoA thiolase A, peroxisomal;3-ketoacyl-CoA thiolase B, peroxisomal	0.72294	0.89919	1.2665				0.0591977	0.375354	0.253783	+	8.66912	20	20	20	37.5	11						mitochondrion
1.1368e-84	Q8BWT1;Q3UKH3	Acaa2	3-ketoacyl-CoA thiolase, mitochondrial	0.75767	0.83679	1.0869				0.163984	0.27084	0.694229	+	8.58023	16	16	16	30.7	10						mitochondrion
1.324e-110	E9PUB1;Q5SWU9;E9Q4Z2;Q6JIZ0;D3Z0B3;Q3UHC8;Q9ESZ3;Q8R5C9;Q8C697;Q9ESZ5	Acaca	Acetyl-CoA carboxylase 1;Biotin carboxylase	1.0031	0.83745	0.8252				0.933768	0.273037	0.196671		8.55641	50	50	50	14.3	33						mitochondrion	Nucleus
1.241e-18	D3YTT4;Q9D7B6	Acad8	Isobutyryl-CoA dehydrogenase, mitochondrial	0.78456	0.79513	1.1197				0.385913	0.226088	0.816718	+	7.47606	4	4	4	8.7	3						mitochondrion
2.8684e-165	Q8JZN5;F6W0S5;F6TBZ5;Q9CZC5;Q8BTY0	Acad9	Acyl-CoA dehydrogenase family member 9, mitochondrial	0.72013	0.82016	1.1366				0.0561129	0.101191	0.590328		8.70536	29	29	29	25	14						mitochondrion	Nucleus
2.0405e-104	P51174	Acadl	Long-chain specific acyl-CoA dehydrogenase, mitochondrial	0.68793	0.84043	1.2799	+			0.0288576	0.150046	0.230201	+	8.68284	20	20	20	34.7	13						mitochondrion
6.1998e-133	P45952;Q91WS8;Q8BJT5;Q3V2I9;D6RFD7	Acadm	Medium-chain specific acyl-CoA dehydrogenase, mitochondrial	0.74476	0.85124	1.1642				0.0876757	0.181938	0.501571	+	8.7584	21	21	21	27.1	11						mitochondrion	Nucleus
1.6541e-20	Q07417;F6RAZ3	Acads	Short-chain specific acyl-CoA dehydrogenase, mitochondrial	0.648	0.82316	1.2011	+			0.0376168	0.235705	0.434604		7.75536	6	6	6	13.3	5						mitochondrion	Nucleus
0.00067345	E9Q5L3;Q7TMY2;Q9DBL1	Acadsb	Short/branched chain specific acyl-CoA dehydrogenase, mitochondrial	0.71015	0.80601	1.1453				0.205599	0.252603	0.757371	+	7.4833	2	2	2	2.8	1						mitochondrion
7.2285e-126	B1AR27;P50544;B1AR28;Q3UJR6	Acadvl	Very long-chain specific acyl-CoA dehydrogenase, mitochondrial	0.79878	0.89614	1.1042				0.198296	0.360567	0.705987		8.84644	27	27	27	28.4	17						mitochondrion	Nucleus
0	Q8QZT1;Q3TQP7	Acat1	Acetyl-CoA acetyltransferase, mitochondrial	0.86521	0.839	0.98063				0.420413	0.14614	0.691486		8.95922	30	30	30	38.2	14						mitochondrion
1.0711e-178	Q8CAY6;Q80X81;Q8R4V3;G3XA25;F2Z459	Acat2;Acat3	Acetyl-CoA acetyltransferase, cytosolic	1.0021	0.97949	0.99678				0.910628	0.851896	0.787437		9.04466	38	38	38	36.5	11						mitochondrion	Nucleus
0	Q3V117;A2A4H2;Q91V92;Q3TED3;Q3UEA1;Q8VDM8;Q3TS02;Q3UVY4;Q99K05;Q6P063	Acly	ATP-citrate synthase	0.99632	1.0104	1.0217				0.950364	0.95328	0.938341		9.82571	326	326	326	42.4	42					Plasma membrane	mitochondrion	Nucleus
9.0165e-35	Q8VDC3;P28271;Q811J3	Aco1	Cytoplasmic aconitate hydratase	0.9002	0.81582	0.81722				0.613198	0.206529	0.17622		8.22727	19	19	19	15.8	14				ER		mitochondrion
0	Q99KI0	Aco2	Aconitate hydratase, mitochondrial	0.81858	0.82382	0.99111				0.254669	0.109006	0.753475		9.59157	147	147	147	40.9	31						mitochondrion	Nucleus
4.9448e-05	Q4VA32;Q9CQR4	Acot13	Acyl-coenzyme A thioesterase 13	0.65769	0.60065	1.0035		+		0.132091	0.0272738	0.929828	+	7.1214	2	2	2	7.1	1						mitochondrion	Nucleus
1.9654e-28	Q6P2K2;Q9QYR9;Q99L15;O55137;H7BX55;Q14DI6;Q8BWN8;Q6Q2Z6;B2RTE4;Q32Q92;Q91YQ6;Q53YL1;Q9QYR7;D3Z4I9	Acot2;Acot1	Acyl-coenzyme A thioesterase 2, mitochondrial;Acyl-coenzyme A thioesterase 1	0.89098	0.76406	0.93271				0.576538	0.092634	0.604913	+	8.25616	11	11	11	15.5	7						mitochondrion
4.9464e-32	E9PYH2;Q91V12	Acot7	Cytosolic acyl coenzyme A thioester hydrolase	1.0275	1.0966	1.0013				0.776044	0.478394	0.944967		8.1994	24	24	24	14.6	5							Nucleus
3.4455e-18	Q9R0X4;Q32MW3	Acot9;Acot10	Acyl-coenzyme A thioesterase 9, mitochondrial;Acyl-coenzyme A thioesterase 10, mitochondrial	0.73125	1.1116	1.3683				0.250718	0.723192	0.359554		7.30784	2	2	2	4.3	2						mitochondrion
2.032e-42	Q9R0H0;Q8C168;A2A848;Q8BW35	Acox1	Peroxisomal acyl-coenzyme A oxidase 1;Acyl-coenzyme A oxidase	0.54442	0.73208	1.2956	+			0.00323898	0.0619668	0.245499	+	7.90702	10	10	10	8.2	5					Plasma membrane	mitochondrion	Nucleus
5.6761e-05	Q4VAI2;Q561M1;Q9D358	Acp1	Low molecular weight phosphotyrosine protein phosphatase	1.0663	1.041	0.94418				0.693425	0.929493	0.627653		7.36074	4	4	4	7	1					Plasma membrane
2.9501e-25	A2AGR5;P24638;Q3U4F3;E9Q9I3;Q3UZN1;B7ZCF5;B7ZCF4	Acp2	Lysosomal acid phosphatase	2.1754	4.2788	1.9153	+	+	+	5.05438e-11	4.37504e-26	0.000422807		8.33953	11	11	11	12.5	6		lysosome
0.00041347	Q8BP40	Acp6	Lysophosphatidic acid phosphatase type 6	0.58774	0.489	0.80327		+		0.0530852	0.00171418	0.317311	+	6.93991	2	2	2	4.3	2						mitochondrion
1.5423e-116	Q8VCW8	Acsf2	Acyl-CoA synthetase family member 2, mitochondrial	0.54156	0.74304	1.3576	+			0.00181853	0.0629177	0.104662		8.56875	29	29	29	24.2	14						mitochondrion
2.6695e-06	Q3URE1;F8WGZ0	Acsf3	Acyl-CoA synthetase family member 3, mitochondrial	0.68222	0.67823	0.97964		+		0.153781	0.0468127	0.755993	+	7.49121	3	3	3	5.7	3						mitochondrion
4.4079e-21	D3Z041;P41216;Q3UC67;Q3UKS0;Q8JZR0;F6WNZ2;Q9D9S0	Acsl1	Long-chain-fatty-acid--CoA ligase 1	1.0558	0.98408	0.94737				0.725643	0.866513	0.639006		7.58152	6	6	6	7.9	6				ER	Plasma membrane	mitochondrion
4.1209e-102	Q9CZW4;E9PUC2;D3Z4I4	Acsl3	Long-chain-fatty-acid--CoA ligase 3	0.91001	1.0097	1.1353				0.652866	0.911414	0.526083		8.64004	35	35	35	26.2	15				ER		mitochondrion
1.8461e-35	Q9QUJ7;Q8BW44;Q91YN3	Acsl4	Long-chain-fatty-acid--CoA ligase 4	0.94546	1.1115	1.1351				0.839457	0.545948	0.618654		8.12182	19	19	19	16.6	10				ER		mitochondrion
6.5914e-08	Q5F2D0;Q5ICG6;Q8R1X1;A8IP90;Q5ICG4;Q5ICG5;Q91WC3;Q80TQ7;Q5F2C5;Q8BYJ0;Q5F2C8;E9Q7Y2;F6WYN6;A6PW74	Acsl6	Long-chain-fatty-acid--CoA ligase 6	1.1259	0.95281	0.73593				0.527323	0.744444	0.0963152		7.46264	4	4	4	2.8	2				ER		mitochondrion	Nucleus
3.8594e-10	Q69Z91;Q3TZ45;Q569W4;Q99NB1;Q99KM8	Acss1	Acetyl-coenzyme A synthetase 2-like, mitochondrial	0.48376	0.64	1.2403	+	+		0.00508236	0.023107	0.561274	+	7.34025	4	4	4	4.8	3						mitochondrion
0	Q3UBP6	Actb	Putative uncharacterized protein	1.0796	0.92767	0.86801				0.449593	0.527786	0.178048		9.62275	29	29	29	55.7	1					Plasma membrane		Nucleus
0	Q3UBQ4	Actb	Putative uncharacterized protein	1.1276	0.98236	0.96408				0.52302	0.859789	0.699175		7.51375	3	3	3	51.3	1					Plasma membrane		Nucleus
1.7234e-234	Q8BFZ3	Actbl2	Beta-actin-like protein 2	1.018	0.93104	0.90572				0.803897	0.547358	0.309805		8.99674	8	8	8	31.1	2
3.9635e-254	P68033;P68134;Q497E4;Q9CXK3;P62737;Q3U122;Q3TG92;Q3UIJ3;P63268;Q3UJ36;Q61275;Q61852;Q61264;Q61272;D3YZY0;D3Z2K3;Q61273;Q61274;A2AQA5;F6WX90;Q8CF71;Q7M0E4;E9Q3M9;Q6GQT3	Actc1;Acta1;Acta2;Actg2	Actin, alpha cardiac muscle 1;Actin, alpha skeletal muscle;Actin, aortic smooth muscle;Actin, gamma-enteric smooth muscle	0.70833	2.1276	3.1753		+	+	0.201946	0.00285417	0.00015073	+	7.45693	2	2	2	39.3	2
0	P63260;Q4KL81;E9Q607;Q3TSB7;B1ATY0;Q3UD81;G3UYG0;B1ATY1	Actg1	Actin, cytoplasmic 2;Actin, cytoplasmic 2, N-terminally processed	1.178	0.94016	0.73913				0.406566	0.69556	0.100491		7.56852	4	4	4	63.5	1					Plasma membrane		Nucleus
0	Q9QZ83	Actg1	Gamma actin-like protein	1.0027	0.98491	0.93812				0.906527	0.887431	0.458125		9.44004	34	34	34	54.5	2					Plasma membrane		Nucleus
4.4543e-09	Q3TF62;Q505L1;Q9Z2N8	Actl6a	Actin-like protein 6A	0.93227	1.1638	1.2				0.85952	0.516622	0.589096	+	7.03113	1	1	1	2.3	1					Plasma membrane		Nucleus
8.8859e-184	Q7TPR4;A1BN54;Q99LJ3;O88990;G3UW84;Q5FW75;Q9JI91;Q8K3Q4;D3YY95	Actn1	Alpha-actinin-1	1.2015	0.92737	0.75979				0.18824	0.621461	0.0638157		8.00647	19	19	19	28.6	13					Plasma membrane		Nucleus
8.2106e-295	P57780;Q3ULT2;Q3UDJ7;Q1A602;E9Q2W9;Q8BP35;D3Z0L8;D3Z761;Q61064;Q61063	Actn4	Alpha-actinin-4	1.1755	0.88225	0.77568			+	0.135792	0.297373	0.026247		8.92533	75	75	75	41.6	33							Nucleus
1.3555e-16	Q9QZB7	Actr10	Actin-related protein 10	1.2413	1.001	0.84673				0.289651	0.932469	0.317311		7.69542	3	3	3	7	3
2.4259e-240	P61164;Q8R1B2	Actr1a	Alpha-centractin	1.1271	1.0748	0.92885				0.259217	0.618867	0.412634		9.03945	22	22	22	37	12
2.0348e-27	Q8R5C5;E0CYB4;E0CZD4	Actr1b	Beta-centractin	0.67531	0.54569	0.80778		+		0.0609353	0.00035376	0.139446		7.96586	4	4	4	22.3	2
1.5089e-116	P61161;Q5SW83;Q8BMA4	Actr2	Actin-related protein 2	1.0304	0.93679	0.90536				0.724126	0.581391	0.308332		8.76161	19	19	19	27.2	8
5.5607e-136	Q3TWJ4;Q3ULF7;Q99JY9;Q3TGE1;Q3TGW0;Q3UGH0;Q9ERF8;Q641P0	Actr3	Actin-related protein 3	1.0545	0.90732	0.87056				0.580417	0.416303	0.185521		8.85331	27	27	27	41.6	14
2.9298e-19	Q3TZF1;Q61271	Acvr1b	Activin receptor type-1B	1.1523	1.2079	1.0941				0.468258	0.430374	0.823561		6.8428	1	1	1	6.7	1					Plasma membrane
2.7979e-117	O35598;E9PYF2;E9Q162;Q6NZC0;D3Z1E6	Adam10	Disintegrin and metalloproteinase domain-containing protein 10	1.1272	1.4512	1.2026		+		0.28895	0.00620043	0.340898		8.47815	19	19	19	21.1	13				ER	Plasma membrane		Nucleus
1.2577e-05	Q5SRA0;Q9R1V7;Q5SRA4;Q5SVE1;F8WIZ5;Q5SRA3	Adam23	Disintegrin and metalloproteinase domain-containing protein 23	0.93664	0.96259	0.86074				0.873533	0.937022	0.473464		6.86317	2	2	2	2.7	2					Plasma membrane
3.3983e-25	Q3UG15;Q61072;E9Q638;Q3U1W3	Adam9	Disintegrin and metalloproteinase domain-containing protein 9	1.437	1.7031	1.1358		+		0.0892781	0.0373555	0.779093		7.53303	6	6	6	10.7	8					Plasma membrane
1.8912e-75	Q8K232;Q9QYC0;F8WGR0;F8WHZ9;E9Q1K3;F6RDR0;Q8BJT2;F6V4G5;D3Z0T1	Add1	Alpha-adducin	0.97877	1.1199	1.1489				0.940014	0.389194	0.484032		8.46967	30	30	30	14.8	8					Plasma membrane		Nucleus
1.9415e-36	Q9QYB8;Q8C0Y2	Add2	Beta-adducin	1.0669	1.1941	1.1308				0.548664	0.185017	0.540513		8.29411	27	27	27	16.3	11					Plasma membrane
2.2143e-56	P28474;Q6P5I3;Q3UMM7;Q548K2;Q64437;Q9D748	Adh5	Alcohol dehydrogenase class-3	0.98314	0.88539	0.96519				0.958253	0.458884	0.763352		8.3766	15	15	15	19.8	7						mitochondrion	Nucleus
0.00016594	Q60994;Q6GTX4;Q8BRW2;E9PWU4	Adipoq	Adiponectin	0.054822	0.11709	1.798	+	+		1.11695e-30	3.83934e-26	0.0645331		7.37883	3	2	2	9.7	2				ER
1.5681e-64	Q8VDL4;Q3TJ10;Q3UDS7	Adpgk	ADP-dependent glucokinase	0.90875	1.0325	1.1906				0.647737	0.784935	0.369747	+	8.25139	10	10	10	20.2	8				ER
7.6277e-09	P54923;Q3U5N4;Q9CTF5	Adprh	[Protein ADP-ribosylarginine] hydrolase	1.1114	0.77887	0.76645				0.423685	0.131845	0.0718695		7.83639	5	5	5	13	4
1.0201e-08	Q3U1V3;Q99MK8;Q7TS64;Q3UYH7;Q8BVT9;E9PW16;E9Q419;F6QY34;F7AEX1	Adrbk1;Adrbk2	Beta-adrenergic receptor kinase 1;Beta-adrenergic receptor kinase 2	1.081	1.0611	0.99036				0.656129	0.763539	0.887025		7.13236	3	3	3	5.5	4					Plasma membrane
1.6451e-34	Q9JKV1	Adrm1	Proteasomal ubiquitin receptor ADRM1	1.1936	1.1357	0.88683				0.374812	0.659177	0.434648		7.377	2	2	2	3.9	1					Plasma membrane		Nucleus
4.2312e-22	P54822;Q3TMB8;E9Q242;E9Q3T7;E9Q0A0	Adsl	Adenylosuccinate lyase	1.1612	0.83391	0.74203			+	0.190391	0.261377	0.0497295		8.31093	10	10	10	16.9	6						mitochondrion
1.6819e-07	B9EIE9;P46664;Q8C909	Adss	Adenylosuccinate synthetase;Adenylosuccinate synthetase isozyme 2	0.55667	0.75487	1.313	+			0.0322658	0.239544	0.395826		7.28852	2	2	2	5.5	2					Plasma membrane
6.4208e-12	Q920A7	Afg3l1	AFG3-like protein 1	0.5941	0.85702	1.3597				0.0583272	0.546301	0.332504		6.84687	2	2	2	5.4	3						mitochondrion
1.275e-29	Q8JZQ2;Q3UDQ7;Q3U7C0;Q8R5F1;Q9D736	Afg3l2	AFG3-like protein 2	0.77187	0.80292	0.99012				0.226217	0.183413	0.818365		8.0616	18	18	18	14.3	11						mitochondrion
0.00040319	A2RSS6;Q64191;B7ZNK6	Aga	N(4)-(beta-N-acetylglucosaminyl)-L-asparaginase;Glycosylasparaginase alpha chain;Glycosylasparaginase beta chain	3.0857	3.1456	1.0079	+	+		4.55627e-07	1.12805e-05	0.944087	+	6.84924	2	2	2	3.2	1		lysosome		ER
1.1611e-10	Q8K2K6	Agfg1	Arf-GAP domain and FG repeat-containing protein 1	0.97541	1.3038	1.1439				0.996385	0.317311	0.76055		7.74384	4	4	4	7.1	3							Nucleus
0.00017402	Q9ESW4	Agk	Acylglycerol kinase, mitochondrial	0.67612	0.72714	1.0023				0.161322	0.178611	0.925932	+	7.15582	2	2	2	2.9	1						mitochondrion
8.5627e-55	A2AL50;Q8C0I1;H3BKN2;A2AL49;Q8BKC4;Q3TNW8;H3BIY5;H3BJ14	Agps	Alkyldihydroxyacetonephosphate synthase, peroxisomal	0.81226	1.0633	1.2508				0.235733	0.673719	0.283846		8.69015	26	26	26	24.3	13						mitochondrion	Nucleus
1.8936e-48	A2ASQ1;Q6PCM6;Q8K326;Q80V56;Q99KT4;Q52L98	Agrn	Agrin	0.85287	1.2348	1.4291				0.474915	0.205817	0.0982433		7.90159	16	16	16	6.1	10					Plasma membrane
1.3357e-21	E9PUS6;Q5EBX5;O08860;Q91XS3	Agrn	Agrin	0.61622	0.88408	1.65				0.0794328	0.643358	0.10238		6.52467	1	1	1	8.6	1					Plasma membrane
2.7147e-50	P50247;Q3TF14;Q3U4D1;Q3U5U5;Q5M9P0;Q8BPI7;A2ALT5	Ahcy	Adenosylhomocysteinase	0.85708	0.61875	0.83731		+		0.44851	0.00245796	0.230508		8.39629	18	18	18	17.6	8
1.2039e-25	Q80SW1;E9PV16;Q68FL4;F8WGT1;F8WI65;Q80TQ9;H3BKT5;A0PJF2;D3YYM7;H3BL31;D3Z2Q0;F6WEW4;Q80WX1;F7ATQ6;D3YX97;Q3TSQ0	Ahcyl1;Ahcyl2	Putative adenosylhomocysteinase 2;Adenosylhomocysteinase;Putative adenosylhomocysteinase 3	0.92136	0.70722	0.88173		+		0.740766	0.0387251	0.346877		7.84581	10	10	10	8.9	5				ER	Plasma membrane
8.1576e-64	E9Q616;A0PJF4;Q6UL10;F7BRM2;A0JLR7;Q61484;Q8BKS2	Ahnak	Protein Ahnak	1.0366	1.2727	1.2629				0.685624	0.089532	0.26044		8.7366	50	50	50	16.4	13		lysosome			Plasma membrane		Nucleus
9.6289e-23	Q3TL79;Q8BK64	Ahsa1	Activator of 90 kDa heat shock protein ATPase homolog 1	1.325	1.1114	0.83331	+			0.0496263	0.546324	0.198082		7.96251	8	8	8	19.8	7				ER
0.00086454	Q8N9S3;F6S1R2;A2AF79;A2AF81	Ahsa2	Activator of 90 kDa heat shock protein ATPase homolog 2	0.83153	1.0322	1.2215				0.540164	0.843904	0.547766	+	7.04139	2	2	2	6.6	2
0.00071654	Q8C4Q6	Aida	Axin interactor, dorsalization-associated protein	0.80546	1.2166	1.5102				0.463011	0.41475	0.183689		7.01119	2	2	2	8.2	2
1.4391e-142	B1AU24;Q9Z0X1;B1AU25;Q2QKE3;Q1L6K5	Aifm1	Apoptosis-inducing factor 1, mitochondrial	0.67208	0.79359	1.1731	+			0.0446281	0.149993	0.415027		8.46249	19	19	19	24	12						mitochondrion	Nucleus
5.6113e-15	Q3UZG4;Q8C2U7;P31230;Q3TUZ1	Aimp1	Aminoacyl tRNA synthase complex-interacting multifunctional protein 1;Endothelial monocyte-activating polypeptide 2	1.1005	0.86543	0.66731			+	0.594522	0.425874	0.0335287	+	7.45586	3	3	3	13.8	3				ER			Nucleus
8.735e-06	Q8R010;Q8R3V2	Aimp2	Aminoacyl tRNA synthase complex-interacting multifunctional protein 2	1.036	0.80854	0.64116				0.79576	0.386419	0.0544009		7.30395	2	2	2	6.6	2							Nucleus
3.9762e-06	O08915	Aip	AH receptor-interacting protein	0.99138	0.96333	1.1974				0.947526	0.939781	0.594241		6.69098	1	1	1	4.2	1					Plasma membrane		Nucleus
6.2994e-08	Q9R0Y5	Ak1	Adenylate kinase isoenzyme 1	0.88571	0.88507	0.9481				0.709794	0.646983	0.748395		6.93394	2	2	2	12.4	2					Plasma membrane
2.5542e-29	Q9WTP6;F7BP55	Ak2	Adenylate kinase 2, mitochondrial	0.69475	0.70978	0.95257		+		0.0830953	0.0407445	0.640679	+	8.07022	10	10	10	32.2	7						mitochondrion
1.4863e-24	Q9WTP7;Q9D8W6;F6RP11	Ak3	GTP:AMP phosphotransferase, mitochondrial	0.57674	0.96972	1.7508	+		+	0.00786873	0.814563	0.0075369	+	7.8882	6	6	6	15.9	3						mitochondrion
0	B2RRE0;Q9WTQ5;F8WI21;Q6IR43	Akap12	A-kinase anchor protein 12	1.1132	1.0875	0.96999				0.30726	0.561313	0.629954		9.18648	99	99	99	32.7	39					Plasma membrane
3.9154e-39	H3BIV5;D3YVF0	Akap5	A-kinase anchor protein 5	0.9796	0.93498	0.83996				0.981427	0.675703	0.299294		7.54049	5	5	5	14	4					Plasma membrane
1.0243e-91	Q3UJW9;Q540D7;Q9JII6;Q80XJ7;B1AXW3;Q810X5	Akr1a4;Akr1a1	Alcohol dehydrogenase [NADP(+)]	0.89273	0.90844	0.9708				0.583445	0.564212	0.79142		8.4358	13	13	13	32.9	10					Plasma membrane
0.00024784	P21300;Q3UGS8;Q5M9J9;G5E895;P45377;Q8BIV6;Q8CI22;D3Z494	Akr1b7;Akr1b10;Akr1b8	Aldose reductase-related protein 1;Aldose reductase-related protein 2	1.43	1.9797	1.478		+		0.0933746	0.0071181	0.23821	+	7.63556	2	2	2	5.1	2						mitochondrion
1.2347e-10	Q8CG76	Akr7a2	Aflatoxin B1 aldehyde reductase member 2	0.83358	0.80486	1.0207				0.532263	0.24972	0.907137	+	7.4387	3	3	3	9.5	3						mitochondrion
2.5495e-41	P31750;Q8BS26;F8WJD0;D3Z783;D3YXX3;D3YYP9;A4FUQ9	Akt1	RAC-alpha serine/threonine-protein kinase	0.85039	0.95364	1.0595				0.466021	0.74018	0.879243		7.81281	6	6	6	10.6	5					Plasma membrane	mitochondrion	Nucleus
1.873e-10	Q3TY95;Q60823;Q8CE74;F8WHG5;D3Z3N2;D3YXM7	Akt2	RAC-beta serine/threonine-protein kinase	0.52311	0.45633	0.96534	+	+		0.0174092	0.000565116	0.804972	+	7.06674	1	1	1	4	1					Plasma membrane		Nucleus
1.1954e-05	Q6NXW0;Q9WUA6	Akt3	RAC-gamma serine/threonine-protein kinase	0.92543	0.90615	0.7395				0.837545	0.725047	0.180592		6.96101	1	1	1	4	1					Plasma membrane		Nucleus
5.8898e-102	P07724;Q546G4	Alb	Serum albumin	0.036683	0.30198	8.0065	+	+	+	2.46527e-39	2.78057e-09	3.73394e-12		7.30846	1	1	1	5.9	1							Nucleus
9.641e-19	Q54AJ5;Q61490;E9Q3Q6;E9Q4G8;Q5MPX5	Alcam	CD166 antigen	0.98159	0.77181	0.78735				0.986981	0.118824	0.102058		7.82566	7	7	7	7.4	4					Plasma membrane
4.0088e-91	Q3TWN8;Q9Z110;Q3UGW8;Q3UZ27;D3Z0B4;H3BLE8;H3BKJ8;H3BKK0	Aldh18a1	Delta-1-pyrroline-5-carboxylate synthase;Glutamate 5-kinase;Gamma-glutamyl phosphate reductase	0.72189	0.95081	1.2659				0.0580303	0.667324	0.254882		8.70399	32	32	32	24.3	18						mitochondrion
9.2082e-49	Q8R0Y6;Q8CIF2;Q8BLE0;Q9CVJ8	Aldh1l1	Cytosolic 10-formyltetrahydrofolate dehydrogenase	1.1957	0.63825	0.5052		+	+	0.120008	0.00464953	1.12773e-05		8.23852	27	27	27	21.3	17						mitochondrion
3.727e-21	Q8K009;D3Z6B9	Aldh1l2	Mitochondrial 10-formyltetrahydrofolate dehydrogenase	0.84208	0.91833	1.0848				0.559246	0.612725	0.901571		7.51441	8	8	8	8.9	6						mitochondrion
4.357e-214	P47738;Q3TVM2;Q3U6I3;Q3U9J7;Q3UJW1;Q544B1;D3YYF3;Q62148;B1AWX7;Q9CZS1;Q3UIA4;Q9JHW9;G3UWP3	Aldh2	Aldehyde dehydrogenase, mitochondrial	0.68037	0.68627	1.0374	+	+		0.0243273	0.00195358	0.976376		8.95938	29	29	29	34.5	15						mitochondrion
2.8222e-49	B1ATI0;Q99PH4;B1AV77;Q8BQ93;P47740;Q8C3C9;Q99PH3;Q8C5J1;Q3U7B5;B7ZN13;B1ATI7;P47739;Q3UNF5	Aldh3a2	Aldehyde dehydrogenase;Fatty aldehyde dehydrogenase	0.76702	0.89625	1.1564				0.214433	0.488978	0.554493		8.12532	10	10	10	16.7	8				ER		mitochondrion
8.8237e-31	Q8CHT0;Q6P9Q7	Aldh4a1	Delta-1-pyrroline-5-carboxylate dehydrogenase, mitochondrial	0.63729	0.85151	1.7339	+		+	0.0306348	0.322557	0.00870386	+	7.96699	5	5	5	8.9	5						mitochondrion
3.3767e-96	B2RS41;Q8BWF0	Aldh5a1	Succinate-semialdehyde dehydrogenase, mitochondrial	0.76601	0.81588	1.036				0.123927	0.0925865	0.982376	+	8.83852	24	24	24	27.3	11						mitochondrion
1.1416e-78	Q9EQ20;Q8K0L1;Q1LZK2	Aldh6a1	Methylmalonate-semialdehyde dehydrogenase [acylating], mitochondrial	0.63378	0.72353	1.0822	+	+		0.0208971	0.0423917	0.712007		8.54368	22	22	22	32.5	15						mitochondrion	Nucleus
1.0821e-14	Q9DBF1;G3UYR8;G3UY72;E9Q1H3	Aldh7a1	Alpha-aminoadipic semialdehyde dehydrogenase	0.95087	0.84742	1.0754				0.86167	0.309073	0.820681	+	7.86079	5	5	5	9.3	4						mitochondrion	Nucleus
1.2693e-25	Q3TG52;Q3U367;Q3V1N7;A7VL18;Q3THE7;Q3TMT4;Q3UDG0;Q9JLJ2	Aldh9a1	4-trimethylaminobutyraldehyde dehydrogenase	0.80725	0.83278	0.99184				0.286477	0.257719	0.897356	+	8.22675	10	10	10	16.8	8						mitochondrion
0	A6ZI44;P05064;Q5FWB7;Q6NY00;D3YWI1;A6ZI46;Q9CPQ9;D3YV98;D3Z510;A6ZI47;Q3TJ66;Q3UER1;Q91Y97	Aldoa;Aldoart1	Fructose-bisphosphate aldolase;Fructose-bisphosphate aldolase A	1.2627	1.1199	0.88293	+			0.0348468	0.429869	0.224718		10.1387	201	201	200	59.3	25				ER	Plasma membrane	mitochondrion	Nucleus
0	B1AQE0;P05063	Aldoc	Fructose-bisphosphate aldolase;Fructose-bisphosphate aldolase C	1.2536	0.89922	0.75209	+		+	0.0405972	0.375501	0.0137768		8.9244	26	26	26	60.1	15						mitochondrion
6.6354e-61	Q9DBE8;F6RBY3;A2AJM6	Alg2	Alpha-1,3/1,6-mannosyltransferase ALG2	1.0453	0.99963	1.0256				0.668369	0.96913	0.94247		8.43677	17	17	17	28.4	11							Nucleus
8.274e-09	Q7TQF7;C6EQG9;Q80YA2	Amph	Amphiphysin	NaN	NaN	NaN				1	1	1		NaN	0	0	0	2.2	1					Plasma membrane
7.8289e-05	A2RSW6;Q8CFA2	Amt	Aminomethyltransferase;Aminomethyltransferase, mitochondrial	0.63086	0.45346	0.86463		+		0.0960022	0.000508378	0.484941	+	6.73806	1	1	1	5	2						mitochondrion
5.1956e-06	Q3THU3;Q8BTZ4;Q3TWF7;Q3U981;Q3TGH0;Q3TXL9;Q3UFC2;Q3U5Y4	Anapc5	Anaphase-promoting complex subunit 5	1.4188	0.97327	0.79445				0.101523	0.976695	0.295912		6.97886	2	2	2	2.7	2							Nucleus
1.1147e-231	E9PW46;F7CK09;Q8C8R3;E9Q2E1;F6S5N7;F7AM67;F6Z2A0;H7BX63	Ank2	Ankyrin-2	0.88088	1.1978	1.3097				0.485367	0.205134	0.184158		8.69352	63	63	63	12.2	42					Plasma membrane
4.2618e-32	G5E8K5;G5E8K3;G5E8K2;G5E8C5;Q8VC68;Q4U205;G5E8K4;Q61307;Q8CBN3;Q4U206;Q4U260;Q3TSJ8;G3X971;Q9QXH1;Q99N60	Ank3	Ankyrin-3	0.96295	1.0374	1.2687				0.962278	0.940649	0.51039		7.38292	5	5	5	4.6	4		lysosome		ER	Plasma membrane
3.8355e-40	Q810B6;B7ZP20	Ankfy1	Ankyrin repeat and FYVE domain-containing protein 1	1.0723	0.86458	0.81476				0.573382	0.367701	0.15413		7.92159	14	14	14	7.4	8	early endosome	lysosome
9.34e-09	Q3U0V3;Q80UP5;F7B209	Ankrd13a	Ankyrin repeat domain-containing protein 13A	1.1748	1.0538	0.90048				0.413326	0.890265	0.478291		7.31559	3	3	3	4.3	2			late endosome		Plasma membrane
0.00055549	Q99NH0;E9QKG6;E9Q804	Ankrd17	Ankyrin repeat domain-containing protein 17	NaN	NaN	NaN				1	1	1	+	NaN	0	0	0	0.5	1							Nucleus
1.2842e-25	E9QKP8;Q9EST5;Q3UW32;E9Q148	Anp32b	Acidic leucine-rich nuclear phosphoprotein 32 family member B	1.1255	0.99707	0.9619				0.376989	0.941746	0.684025	+	8.07642	10	10	10	24.4	7							Nucleus
0	P07356;Q542G9;Q3UCD3;Q9CZI7;B0V2N7;B0V2N8;B0V2N5;Q99KH3;REV__Q8BND4;REV__F6WNG1	Anxa2	Annexin A2;Annexin	0.90178	1.0942	1.1867				0.577807	0.532287	0.436182		9.66732	119	119	119	64.3	26	early endosome	lysosome	late endosome		Plasma membrane		Nucleus
1.1512e-14	P48036	Anxa5	Annexin A5	1.1088	1.1474	1.2401				0.571966	0.629413	0.561645		7.58065	6	6	6	15.4	5					Plasma membrane
4.5068e-231	Q99JX6	Anxa6	Annexin A6	1.0646	0.65788	0.59608		+	+	0.525321	0.000575644	1.92551e-05		9.19868	74	74	74	48	29		lysosome	late endosome
1.1617e-239	O35643;Q3TVN4;Q5SVG4;Q5SVG5;Q8CC13;Q3U1K9;Q6NXY3	Ap1b1	AP-1 complex subunit beta-1	1.0457	0.97759	0.93399				0.666038	0.913829	0.610974		8.55127	35	35	35	27.4	10
2.5294e-94	Q3UKX8;Q8CBB7;P22892;Q8CC03;Q8BSZ7;O88512;Q3U9D1;Q3UHW6	Ap1g1	AP-1 complex subunit gamma-1	1.0779	1.0554	0.99067				0.4578	0.712813	0.75085		8.80911	46	46	46	17.6	16
2.1956e-115	P35585;Q3UG16;D3YZ71;Q9WVP1;Q8C9K8	Ap1m1	AP-1 complex subunit mu-1	1.0611	1.0077	0.92372				0.544048	0.968427	0.388471		8.80479	25	25	25	33.3	14
3.1985e-165	P17426;F6TPX8	Ap2a1	AP-2 complex subunit alpha-1	1.0061	1.0974	1.1088				0.883386	0.518759	0.688854		9.2828	159	159	159	33.3	33					Plasma membrane
4.6937e-158	Q69ZW4;P17427;Q3U7X9;Q6PEE6;F6VSP9;E9PWD0	Ap2a2	AP-2 complex subunit alpha-2	1.0581	1.2156	1.1119				0.56041	0.170115	0.677437		8.8708	78	78	78	30.8	20					Plasma membrane
2.3869e-243	Q5SWR1;Q9DBG3;H3BIY9;H3BKM0;H3BJ06;Q5SWR0	Ap2b1	AP-2 complex subunit beta	1.0565	1.1233	1.043				0.569253	0.417396	0.952471		9.45123	195	195	195	28	27					Plasma membrane
4.0374e-73	Q6A0C9;P84091;Q5FWI9;Q3TWV4;Q3TH69;Q3UCW9	Ap2m1	AP-2 complex subunit mu	1.051	1.1995	1.0781				0.600251	0.201556	0.807237		8.88922	44	44	44	32.1	14					Plasma membrane	mitochondrion
1.4512e-05	P62743;Q3UJ76;Q7TT10	Ap2s1	AP-2 complex subunit sigma	1.0261	1.1113	1.024				0.821105	0.724011	0.91924		7.57233	5	5	5	10.6	2					Plasma membrane
3.4098e-12	Q9Z1T1;Q3UPG0;Q3TQ33;E9PV25	Ap3b1	AP-3 complex subunit beta-1	1.3327	1.0928	1.0273				0.172874	0.680607	0.994662		6.31003	1	1	1	3.2	1		lysosome
5.1541e-42	Q9JME5;E9Q1S6;Q3UUE3	Ap3b2	AP-3 complex subunit beta-2	1.0917	1.0795	0.96299				0.428186	0.551763	0.752383		8.19229	24	24	24	10.9	12							Nucleus
6.5285e-21	O54774;Q3U237;Q05CQ3;Q8CGH7;Q3UR54;Q3U1P6	Ap3d1	AP-3 complex subunit delta-1	0.89694	0.99076	1.001				0.642461	0.912464	0.870813		7.89356	14	14	14	5.3	6		lysosome					Nucleus
1.6501e-15	Q9DBU8;Q9JKC8;H7BWY2;Q921U0;Q8R2R9;Q3TRH5	Ap3m1	AP-3 complex subunit mu-1	1.0459	1.0173	0.94372				0.756774	0.995401	0.626019		7.58735	4	4	4	7.7	3		lysosome
1.8961e-09	G3X9I2;Q8R146	Apeh	Acylamino-acid-releasing enzyme	1.082	0.95213	1.0691				0.646851	0.741805	0.94108		7.47689	6	6	6	6	4							Nucleus
6.86e-20	P28352;Q544Z7;F6QA74;D3Z124	Apex1	DNA-(apurinic or apyrimidinic site) lyase;DNA-(apurinic or apyrimidinic site) lyase, mitochondrial	0.99154	1.049	0.85733				0.964111	0.810302	0.26581	+	8.12153	8	8	8	23.7	6				ER		mitochondrion	Nucleus
5.0191e-26	Q3UYQ4;O35841	Api5	Apoptosis inhibitor 5	0.88005	1.0277	1.1687				0.576378	0.911554	0.519492	+	7.95097	8	8	8	16.6	8							Nucleus
5.2953e-12	Q3U311;Q03157;Q3TUB1;E9Q910;Q3TCA7	Aplp1	Amyloid-like protein 1;C30	1.2095	1.2566	1.005				0.344467	0.394944	0.849365	+	7.6998	6	6	6	5.8	4					Plasma membrane
7.4177e-24	Q61482;Q3UDL6;Q60709;Q06335;Q64348;Q7TT34;Q3TPZ7;E9PVK2;Q3U9N6;Q3U775;E9PUY3;Q8R0R7;Q3TV12;E9Q2B5;Q9CYS4	Aplp2	Amyloid-like protein 2	1.28	1.8526	1.5622	+	+	+	0.0335385	6.64778e-06	0.0164501		8.23664	22	22	22	11.7	9					Plasma membrane		Nucleus
6.8475e-44	Q9D7N9	Apmap	Adipocyte plasma membrane-associated protein	0.95947	1.0744	1.1291				0.89694	0.696214	0.637522	+	8.0859	8	8	8	9.9	4
3.8876e-08	E9Q414;E9Q1Y3;Q8CGG8;Q3UH74;Q61314;Q61318	Apob	Apolipoprotein B-100	0.31365	0.11492	0.36031	+	+	+	5.74594e-06	1.44098e-26	4.67796e-07	+	7.61885	7	5	5	0.9	4				ER	Plasma membrane
1.3877e-21	E9PUP2;Q9CZB4;B1AV13;Q78IK4;B1AV14	Apool	Apolipoprotein O-like	0.86973	0.71452	1.1773		+		0.537055	0.0446985	0.495925		7.81267	7	7	7	22.8	5						mitochondrion
1.7816e-42	P12023;Q53ZT3;Q3TWF3;Q3TXI9;E9QL91;Q6GR78;Q8BPC7;E9PWY4;Q3TVS1;Q8BPV5	App	Amyloid beta A4 protein;N-APP;Soluble APP-alpha;Soluble APP-beta;C99;Beta-amyloid protein 42;Beta-amyloid protein 40;C83;P3(42);P3(40);C80;Gamma-secretase C-terminal fragment 59;Gamma-secretase C-terminal fragment 57;Gamma-secretase C-terminal fragment 50;C31	1.2252	1.2855	1.0383				0.0785857	0.0629772	0.888495		8.43197	24	24	24	11.2	7					Plasma membrane		Nucleus
2.73e-08	Q8K3H0	Appl1	DCC-interacting protein 13-alpha	0.64616	0.9268	1.1736				0.115655	0.80257	0.642808		6.53071	1	1	1	5.2	3	early endosome						Nucleus
2.6543e-06	P08030;Q564P4;Q6PK77;Q9DCY3;Q61320	Aprt;APRT	Adenine phosphoribosyltransferase	1.2318	0.80577	0.67213			+	0.305229	0.252	0.0364679		7.52333	3	3	3	9.4	2							Nucleus
9.7108e-06	P04627;P28028;F6SZ47;Q99N57;E9Q0P8;Q3TQI2;Q3UXR0;Q9CU36;B1AUN8;Q8CAD1	Araf;Braf;Raf1	Serine/threonine-protein kinase A-Raf;Serine/threonine-protein kinase B-raf;RAF proto-oncogene serine/threonine-protein kinase	0.89314	1.1437	1.1078				0.733621	0.559901	0.790479		7.17938	2	2	2	3.5	2						mitochondrion
4.3921e-90	Q5XJY5;Q3U4S9;Q8R1S6;Q8C0G7;Q3TDU1	Arcn1	Coatomer subunit delta	1.0064	0.92819	0.95169				0.911914	0.66046	0.696482		8.50671	25	25	25	25.4	13				ER
6.4981e-76	P61205;P84078;Q3U344;A2A6T7;Q8BSL7;A2A6T9;E9Q2C2;D3YV25	Arf3;Arf1;Arf2	ADP-ribosylation factor 3;ADP-ribosylation factor 1;ADP-ribosylation factor 2	1.1069	1.0222	0.90965				0.363796	0.841231	0.49935		8.56889	35	35	35	32	5
2.3379e-24	E9Q972;P61750;Q14BR4;Q9DD04;E9Q798;F6UFB9	Arf4	ADP-ribosylation factor 4	1.1679	1.1868	1.0326				0.259263	0.309672	0.981738		8.12454	7	7	7	15.5	2					Plasma membrane
6.8341e-41	P84084	Arf5	ADP-ribosylation factor 5	1.1195	1.0273	0.86953				0.396387	0.913494	0.30484		7.93766	5	5	5	21.7	2					Plasma membrane
0.00023328	A2RSX9;G5E8V9;E9Q3G5;E9QAY5;Q3TVE1	Arfip1	Arfip1 protein	0.92571	0.9652	1.0168				0.83749	0.792701	0.892812	+	7.37623	2	2	2	7	2
1.405e-41	Q3UL36	Arglu1	Arginine and glutamate-rich protein 1	0.14149	1.1857	8.7332	+		+	1.24737e-31	0.232109	1.21594e-32		9.73293	26	26	26	17.3	9						mitochondrion	Nucleus
5.223e-73	A2AH25;Q8BQW4;Q5FWK3;Q8C5A0;Q91Z04	Arhgap1	Rho GTPase-activating protein 1	1.0263	0.99476	0.89902				0.783557	0.997329	0.453389		8.45246	14	14	14	16.7	7					Plasma membrane
0.00032539	Q6ZQ82;E9QAQ3;B9EJ96;F8WHY2;Q8BIY6;F6XTB7;D3Z1X5;Q9D0J3	Arhgap26	Rho GTPase-activating protein 26	1.2036	2.3305	1.8911		+	+	0.359514	0.0011056	0.0355852		6.38755	1	1	1	2.3	2
3.4997e-29	Q99PT1	Arhgdia	Rho GDP-dissociation inhibitor 1	1.106	1.0007	0.90702				0.367408	0.962957	0.487804		8.34021	15	15	15	31.9	5					Plasma membrane		Nucleus
1.4313e-06	Q60875;H3BKH9;H3BJ40;H3BJ45;H3BJX8;H3BJU7;Q3TYZ4;H3BL15;H3BJ59;H3BLF9;H3BIX8;H3BLJ1;H3BJ48;H3BJM4	Arhgef2	Rho guanine nucleotide exchange factor 2	0.87778	0.86288	0.96492				0.676073	0.417539	0.702226		7.40257	5	5	5	3	3					Plasma membrane
4.7249e-71	Q9ES28;D3Z0V2;F6WMJ3;A2AFI0;Q8K4I3;A2AFJ8;H3BJ53	Arhgef7	Rho guanine nucleotide exchange factor 7	1.0607	0.99184	0.90107				0.623347	0.917482	0.419318		8.10782	19	19	19	14.8	13					Plasma membrane
0.00037167	G3X9K5;Q640N2;Q9CUD0;E9Q0J4;Q9D1Z5	Arl13b	ADP-ribosylation factor-like protein 13B	NaN	NaN	NaN				1	1	1	+	NaN	0	0	0	2.8	1					Plasma membrane
0.00035945	Q3THR3;Q3TIC7;Q80ZW9;Q8C1Y9;Q9JKW0;Q3TQE3;Q3UBA1;B0LAE4	Arl6ip1	ADP-ribosylation factor-like protein 6-interacting protein 1	1.1213	1.0379	0.94717				0.544684	0.827717	0.745349	+	7.1273	2	2	2	8.9	2				ER
3.9605e-58	Q8VEH3;F6QKK2	Arl8a	ADP-ribosylation factor-like protein 8A	1.6626	2.1332	1.3512	+	+		7.18576e-06	8.03502e-08	0.133138		8.83121	34	34	34	28.5	5		lysosome	late endosome
1.0002e-12	Q9CQW2;Q9DAB3	Arl8b	ADP-ribosylation factor-like protein 8B	1.5656	2.2914	1.4707	+	+	+	0.000137204	1.50892e-09	0.038916		8.18775	12	12	12	15.1	1		lysosome	late endosome
2.1082e-47	Q9D0L7;D3Z5T2	Armc10	Armadillo repeat-containing protein 10	0.83984	0.79445	0.93134				0.552098	0.224488	0.582483		7.49427	4	4	4	14.7	4				ER		mitochondrion
9.9392e-23	Q8BNU0;D3Z3J0	Armc6	Armadillo repeat-containing protein 6	1.4283	1.1433	0.74735				0.0943949	0.639743	0.111791		7.74013	6	6	6	13	5
0.00031342	Q6A058;Q8BJ82;Q8BTE8;Q8BTE9	Armcx2	Armadillo repeat-containing X-linked protein 2	0.695	0.67152	1.0193				0.195068	0.0883444	0.980813		6.86451	2	2	2	1.5	1
8.3591e-16	Q9R0Q6;D3YVI5	Arpc1a	Actin-related protein 2/3 complex subunit 1A	1.0182	0.86476	0.87381				0.834998	0.372816	0.352644		8.26797	16	16	16	9.2	4
4.5699e-131	Q3UA52;Q9CVB6;D3YXG6;Q4FZG5	Arpc2	Actin-related protein 2/3 complex subunit 2	1.0053	0.90424	0.89113				0.919184	0.544393	0.420548		8.64218	18	18	18	26.1	10					Plasma membrane
9.6191e-45	Q9JM76;H7BWZ3;D3Z2F8;D3Z2F7	Arpc3	Actin-related protein 2/3 complex subunit 3	0.9411	0.89967	0.82946				0.889346	0.544144	0.27246		7.55015	3	3	3	25.3	4
1.1224e-17	P59999;Q7TPD9;Q8BVW6;Q9D3C4;E9PWA7;Q3TX55	Arpc4	Actin-related protein 2/3 complex subunit 4	1.0364	0.90613	0.85448				0.735538	0.529814	0.257137		7.84174	10	10	10	22.6	4
1.2776e-06	Q3TKM9;Q3UC32;Q9CPW4;Q3TK56;Q3UA72	Arpc5	Actin-related protein 2/3 complex subunit 5	0.28834	0.25531	0.86265	+	+		1.10374e-06	1.33417e-11	0.361798		7.4512	2	2	2	7.9	1
6.041e-215	P98203;Q80WW5	Arvcf	Armadillo repeat protein deleted in velo-cardio-facial syndrome homolog	0.85452	0.78108	0.95962		+		0.37858	0.0414981	0.571741		8.7421	48	48	48	32.2	23					Plasma membrane		Nucleus
3.743e-52	Q3TWT5;Q3U646;Q78P93;Q9WV54;Q3U8A7	Asah1	Acid ceramidase;Acid ceramidase subunit alpha;Acid ceramidase subunit beta	1.9516	4.485	2.2742	+	+	+	4.27176e-09	1.84904e-26	1.07159e-05		8.75238	24	24	24	20.8	10		lysosome
3.011e-25	O54984;Q8C1Q1;Q8VEI6	Asna1	ATPase Asna1	1.1279	1.0222	0.90844				0.369424	0.938348	0.448661		8.13072	8	8	8	8	3				ER			Nucleus
4.6029e-71	Q3TIA9;Q61024;Q3TV20;D3Z0C2;D3YYR0;D3Z028	Asns	Asparagine synthetase;Asparagine synthetase [glutamine-hydrolyzing]	1.1193	1.0877	0.93526				0.285421	0.560433	0.443847		8.76834	34	34	34	28.9	14
1.1938e-05	A2AL84;Q8BSY0;A2AL85;Q8BQK0;E9Q6M2;Q9EQ66;Q8CBM2	Asph	Aspartyl/asparaginyl beta-hydroxylase	0.79712	1.1372	1.438				0.421682	0.655312	0.277561	+	7.3284	5	5	5	2.8	2				ER	Plasma membrane
1.2823e-06	G5E8A1;Q61137;Q3UHD7;Q3TPU9	Astn1	Astrotactin-1	1.0427	0.87358	0.85117				0.774034	0.605202	0.445662		7.08433	4	4	4	2.5	3					Plasma membrane
9.2063e-19	Q9D5T0;Q9D9C1	Atad1	ATPase family AAA domain-containing protein 1	0.75866	0.96134	1.152				0.166028	0.829587	0.474776		8.185	9	9	9	19.4	7					Plasma membrane	mitochondrion
1.1463e-74	A2AD89;Q3TA78;Q925I1;F8WI53;H3BK90;H3BKI6;H3BKA4;H3BKE0	Atad3a;Atad3	ATPase family AAA domain-containing protein 3	0.69668	0.78063	1.0822				0.0682576	0.122423	0.712007		8.57537	26	26	26	24.2	15						mitochondrion
4.8854e-19	B8JJ73;Q8K341;B8JJ74;B8JJ76;F6RPX5;B8JJ71;Q9DCR0;E9Q728;B8JJ72	Atat1	Alpha-tubulin N-acetyltransferase	0.96499	0.89523	0.99755				0.969027	0.528206	0.8219	+	7.64199	4	4	4	8.3	3
1.5651e-05	Q9CPX6	Atg3	Ubiquitin-like-conjugating enzyme ATG3	1.0491	1.1286	1.19				0.753573	0.594059	0.609058	+	6.98374	2	2	2	8.3	2
1.6669e-168	Q9CWJ9;B0LAC5	Atic	Bifunctional purine biosynthesis protein PURH;Phosphoribosylaminoimidazolecarboxamide formyltransferase;IMP cyclohydrolase	1.0503	0.87641	0.7941			+	0.604262	0.272896	0.041372		8.76323	29	29	29	28.9	14						mitochondrion
4.5896e-145	Q8BH66;Q6PGE9;Q6PA06;Q8BYP9;E9QND8	Atl1	Atlastin-1	1.1886	1.0549	0.86793				0.112414	0.715323	0.177817		8.67105	18	18	18	19.5	10				ER
1.0217e-39	Q9Z1W8	Atp12a	Potassium-transporting ATPase alpha chain 2	1.019	0.87296	0.89969				0.829864	0.405999	0.456229	+	8.17699	8	8	8	5.5	2					Plasma membrane
7.8865e-09	Q9EPE9;E9PZQ3;Q69Z96	Atp13a1	Probable cation-transporting ATPase 13A1	0.66999	0.71056	0.94012				0.151193	0.147296	0.722297		6.79761	2	2	2	3.8	4				ER
0	Q8VDN2;Q3TXF9;E9QAV3;Q3UCH8;Q8R3M4;Q8K2R2;Q3UF49;E9QNX7;Q64436;Q91WH7	Atp1a1	Sodium/potassium-transporting ATPase subunit alpha-1	1.0227	0.94773	0.9239				0.773256	0.648126	0.389306		10.1853	437	437	437	39.9	40				ER	Plasma membrane
0	Q6PIC6;Q8VCE0;Q8R0E8;Q8R0B0;Q8CGD9	Atp1a3	Sodium/potassium-transporting ATPase subunit alpha-3	1.0889	0.96551	0.89218				0.406409	0.760894	0.257247		9.76269	205	205	205	40.2	24				ER	Plasma membrane		Nucleus
2.7497e-206	P14094;Q3TSQ1;Q3TV47;Q545P0;Q3TRA6	Atp1b1	Sodium/potassium-transporting ATPase subunit beta-1	1.237	1.0872	0.88849				0.0533095	0.562634	0.24394		9.51566	59	59	59	31.9	9					Plasma membrane
9.4341e-128	P14231;Q3UR55	Atp1b2	Sodium/potassium-transporting ATPase subunit beta-2	0.92063	0.59177	0.61256		+	+	0.696443	0.000922622	0.00150511	+	8.41554	13	13	13	21	7					Plasma membrane
6.2349e-93	P97370;Q544Q7;Q1WWL1;Q3U9D4;Q3UFH4;Q71VC6	Atp1b3	Sodium/potassium-transporting ATPase subunit beta-3	0.93041	1.0293	1.0846				0.712489	0.849136	0.781413		9.02131	25	25	25	41.7	10					Plasma membrane
1.3611e-122	Q5DTI2;F8WI94;O55143;O54994;Q8R429;Q64518;E9Q559;B1ATS5;Q3U1K2;Q8R0X5;B1ATS4;Q8C213;Q3U6T4;Q3V1C4	Atp2a2	Sarcoplasmic/endoplasmic reticulum calcium ATPase 2	0.9129	1.054	1.1508				0.629208	0.719854	0.543501		8.94678	106	106	106	23.9	23				ER
3.0727e-287	G5E829;Q8K314;Q0VF55;A2ALL9;Q8C048;Q6PG79;Q05CJ5;Q3TDJ2;Q3TC38;Q3TSK3	Atp2b1	Plasma membrane calcium-transporting ATPase 1	1.0297	0.98906	0.96643				0.728534	0.914665	0.609755		9.32897	171	171	171	25.2	26					Plasma membrane		Nucleus
1.8376e-135	D5L240;F8WHB1;Q3UHJ3;Q9R0K7;Q3UHH0;Q6DIB8	Atp2b2	Plasma membrane calcium-transporting ATPase 2	0.92629	0.8633	0.99429				0.84031	0.568434	0.899857		7.29642	6	6	6	10.5	4				ER	Plasma membrane
1.1943e-129	D1FNM9;Q6Q477;E9Q828;H2BL43;D1FNM8;F7AAP4;Q32ME1;Q3UPA8	Atp2b4	Plasma membrane calcium-transporting ATPase 4	1.2019	0.65983	0.53015		+	+	0.358721	0.0337985	0.00131165		7.35892	6	6	6	11.6	3					Plasma membrane
0	Q03265;D3Z6F5;Q3U452;D6RJ16	Atp5a1	ATP synthase subunit alpha, mitochondrial;ATP synthase subunit alpha	0.8365	0.8868	1.0686				0.313085	0.317311	0.845638		10.5551	225	225	225	56.8	28					Plasma membrane	mitochondrion	Nucleus
0	P56480	Atp5b	ATP synthase subunit beta, mitochondrial	0.80592	0.89485	1.0907				0.217623	0.354409	0.757533		10.4456	180	180	180	52.7	20					Plasma membrane	mitochondrion	Nucleus
8.0225e-53	Q3UD06;Q91VR2;Q9D9D7;A2AKU9;Q8C2Q8;Q9ERA8;A2AKV3;A2AKV2;A2AKV1;A2AKV0	Atp5c1	ATP synthase gamma chain;ATP synthase subunit gamma, mitochondrial	0.79762	0.8486	1.0957				0.259493	0.311705	0.6616	+	8.60985	19	19	19	27.2	8						mitochondrion
1.0409e-54	Q4FK74;Q9D0J2;Q9D3D9;Q9DCZ0	Atp5d	ATP synthase subunit delta, mitochondrial	0.80266	0.87241	1.0917				0.273428	0.40373	0.676324		8.65546	8	8	8	13.7	2						mitochondrion
1.707e-06	P56382;Q545F5;Q6VEU5	Atp5e	ATP synthase subunit epsilon, mitochondrial	0.79433	0.86306	1.0686				0.285658	0.362294	0.845518	+	7.97613	5	5	5	28.8	2						mitochondrion
2.7299e-19	Q3TJD4;Q3UF04;Q5I0W0;Q9CQQ7;Q64218	Atp5f1	ATP synthase subunit b, mitochondrial	0.76795	0.82321	1.0685				0.12769	0.107674	0.846047	+	8.82795	11	11	11	13.3	4						mitochondrion	Nucleus
3.0178e-25	Q9DCX2;G3X9L6;B1ASE2;D3Z1B2	Atp5h;Gm10250	ATP synthase subunit d, mitochondrial	0.82888	0.87728	1.1136				0.352411	0.424037	0.597988	+	8.44948	12	12	12	26.7	5						mitochondrion	Nucleus
1.3218e-42	Q06185;Q5EBI8;Q8BTB6	Atp5i;Atp5k	ATP synthase subunit e, mitochondrial	0.80523	0.71866	0.98245		+		0.317311	0.0483885	0.78152		8.14389	8	8	8	60.6	4						mitochondrion
5.3364e-27	P56135;F8WHP8	Atp5j2	ATP synthase subunit f, mitochondrial	0.90992	0.90339	1.0006				0.694396	0.518363	0.868883		8.11524	11	11	11	26.1	2						mitochondrion	Nucleus
1.0649e-09	Q9CQY3;Q9CPQ8;Q9D037;F2Z452	Atp5l;Atp5l-ps1	ATP synthase subunit g, mitochondrial	0.78626	0.80499	0.98314				0.390675	0.250045	0.768844		7.40499	4	4	4	24.8	2						mitochondrion
4.6753e-40	Q9DB20;Q3TF25;Q3THG0;D3Z4J0;F7D3P8;F6XVM5	Atp5o;Gm5436	ATP synthase subunit O, mitochondrial	0.76363	0.81154	1.0175				0.176533	0.194717	0.977401		8.48484	19	19	19	43.2	8					Plasma membrane	mitochondrion	Nucleus
8.5745e-05	Q571E2;Q3THZ3;Q3TT23;Q3TWN7;Q3UCY7;Q9R1Q9;Q3TKX1;Q3UWN7;B7FAU7	Atp6ap1	V-type proton ATPase subunit S1	1.2135	1.6573	1.1474		+		0.337148	0.0486701	0.752619		7.53789	3	3	3	5.1	3
0.00015068	Q1XID4;Q9CYN9	Atp6ap2	Renin receptor	1.1861	1.5183	1.2456				0.394173	0.0990692	0.504015		7.10755	3	3	3	3.7	1					Plasma membrane
7.6439e-127	Q9Z1G4;A2A5A0;A2A5A2;Q3TXT5;Q6NXX6;Q3TY98;Q99M55;P15920;Q920R6;E9Q4L3;Q3TLR5;A2A599;Q91W06;Q9JHF5;Q9JL12;Q9CTA9;Q6ZQM9;Q3TN88;Q3UP55	Atp6v0a1	V-type proton ATPase 116 kDa subunit a isoform 1	1.2291	1.659	1.2826		+		0.060514	0.000342753	0.225673		8.94068	72	72	72	18.4	15					Plasma membrane		Nucleus
4.4213e-130	P51863;Q921S5	Atp6v0d1	V-type proton ATPase subunit d 1	1.2566	1.6589	1.2753	+	+		0.0386137	0.000343315	0.238086		8.70788	14	14	14	32.5	10	early endosome	lysosome			Plasma membrane
0	P50516;D3Z1B9;D3YWH3;D3YZ23	Atp6v1a	V-type proton ATPase catalytic subunit A	1.2446	1.532	1.2319	+	+		0.047106	0.00257007	0.323691		9.30438	61	61	61	47	25		lysosome			Plasma membrane	mitochondrion
0	P62814;Q8C3L6;Q91YH6;Q6P6I3;Q99KA3;B0LAC8	Atp6v1b2	V-type proton ATPase subunit B, brain isoform	1.2234	1.5628	1.2688		+		0.0662314	0.00159758	0.249602		9.48283	54	54	54	50.9	22		lysosome			Plasma membrane
2.329e-35	Q3TG21;Q9Z1G3;Q9D9Z4;Q99L60;D3Z5W3	Atp6v1c1	V-type proton ATPase subunit C 1	1.2612	1.6508	1.2767	+	+		0.0453279	0.000242712	0.199501		8.52578	20	20	20	26.4	12		lysosome			Plasma membrane
1.8887e-05	P57746;Q3U684;Q3U861;Q3UJH5;F6XGK5;Q3UK81;E9Q0D9	Atp6v1d	V-type proton ATPase subunit D	1.3831	1.6801	1.3469		+		0.127065	0.0423035	0.348958		7.05246	2	2	2	10.5	2		lysosome
6.7973e-51	P50518;Q9D593	Atp6v1e1	V-type proton ATPase subunit E 1	1.2509	1.5881	1.2268		+		0.0532497	0.000700109	0.287989		8.36356	12	12	12	31.9	7		lysosome			Plasma membrane	mitochondrion
1.1874e-09	Q9D1K2;F7B2B4	Atp6v1f	V-type proton ATPase subunit F	1.2211	1.5355	1.1442				0.327293	0.0906875	0.706413		7.14848	4	4	4	26.9	3
5.9848e-23	Q3U7E0;Q5HZY7;Q9CR51	Atp6v1g1	V-type proton ATPase subunit G 1	1.3291	1.6294	1.2285				0.174524	0.057077	0.583474		7.58326	6	6	6	22	2		lysosome			Plasma membrane
7.9874e-109	Q8BVE3;Q3U9S9	Atp6v1h	V-type proton ATPase subunit H	1.1243	1.3909	1.213		+		0.298878	0.0151079	0.317311		8.54366	19	19	19	23.6	10		lysosome
2.0562e-37	Q5DTG0;Q8BR88;F6WYQ5;A1L332;P70704;Q52KQ7;Q8CA15;Q3U9N5;Q3TRP7;F6Q8P7;E9Q4J5	Atp8a1	Probable phospholipid-transporting ATPase IA	1.2595	1.6008	1.2577		+		0.103582	0.00376704	0.311355		8.10988	21	21	21	11.6	12				ER	Plasma membrane
3.0357e-22	Q6DI68;A2AQC3;O70228;Q505G9;Q8C288;Q8C4G3;P98195;D3YV00;E9QAR9;Q2HXI8	Atp9a	Probable phospholipid-transporting ATPase IIA	1.1317	1.3921	1.2039		+		0.357674	0.043497	0.427765		7.76719	8	8	8	8.1	9	early endosome				Plasma membrane
0.00062966	Q8BMG1;E9Q6L5;E0CYW4	Atrip	ATR-interacting protein	1.0949	1.0229	0.95384				0.380094	0.883985	0.540185	+	9.36455	16	16	16	1.4	1							Nucleus
1.1749e-228	P28658;Q3TKP3;Q3TCF4;F8WGN7;Q8BWX1	Atxn10	Ataxin-10	1.099	1.1006	0.99033				0.362808	0.505448	0.748823		9.12746	53	53	53	42.5	17					Plasma membrane
1.8283e-13	Q7TQH0;Q3TGG2;E9Q5Q0;Q3TYH7	Atxn2l	Ataxin-2-like protein	0.87759	1.1654	1.2969				0.67544	0.585351	0.463391		7.65641	10	10	10	5.9	6							Nucleus
3.2189e-25	Q8BGF0;Q8C1D4;Q6P8K4;D3Z518	AW551984	Protein AW551984	1.187	1.0346	0.92073				0.388004	0.94936	0.545894		7.58568	6	6	6	8.2	4
1.5018e-05	P01887;Q3U679;Q91XJ8;Q9D239	B2m	Beta-2-microglobulin	1.6289	1.611	0.97307	+			0.0248979	0.0611451	0.830362		6.55083	1	1	1	16	2					Plasma membrane
6.7141e-14	P56818;Q8BQY4;Q8C7R1;Q69ZQ6;F6TV37;Q8C4F4;Q9CUU5	Bace1	Beta-secretase 1	1.4912	1.7428	1.3271	+	+		0.00605049	0.000600682	0.199883		7.78764	8	8	8	10	5			late endosome	ER	Plasma membrane
1.1026e-13	Q9Z1R2;Q3UF95;G3UZT6;Q3TDL4;G3UYQ2;G3UXT8;Q8HWH4;Q9CRG8;G3V013;G3UYZ0	Bag6	Large proline-rich protein BAG6	0.9986	1.0299	1.096				0.914549	0.96405	0.873874		7.45932	6	6	6	3.6	4							Nucleus
4.8814e-08	B1AZ47;Q8BKX1;Q3UKP6;B1AZ46;B1AZ43;B1AZ45;Q3TV50	Baiap2	Brain-specific angiogenesis inhibitor 1-associated protein 2	1.4204	1.6223	1.2489				0.100496	0.0575968	0.498235		7.08483	2	2	2	6.4	3					Plasma membrane		Nucleus
0	Q91XV3	Basp1	Brain acid soluble protein 1	0.98917	0.98243	0.98725				1	0.871163	0.730509		10.4369	120	120	120	85.4	16					Plasma membrane		Nucleus
1.6828e-10	Q07813;Q3TXJ7;Q544Z6;Q8K3J2	Bax	Apoptosis regulator BAX	1.2449	1.3274	1.0601				0.28392	0.283432	0.964064		7.60135	6	6	6	12.5	2				ER		mitochondrion	Nucleus
1.8022e-25	E9PV26;Q6NVE5;H3BJU6;H3BLA4;Q8CEU8	BC068157	Protein Prr36	0.7677	0.91975	1.3275				0.340096	0.618038	0.416286	+	7.63664	8	8	8	10.3	7
8.6066e-15	A2ALM8;Q3U9U5;Q61335	Bcap31	B-cell receptor-associated protein 31	0.86168	1.1591	1.2985				0.507036	0.385696	0.240969	+	7.94477	8	8	8	10.6	3				ER	Plasma membrane
1.068e-09	Q3TIT7;Q3TJB5;Q3TJP4;Q3TLY3;Q3TXP6;Q61140;F8WII0	Bcar1	Breast cancer anti-estrogen resistance protein 1	1.2249	1.2738	1.0597				0.32061	0.322911	0.909798		7.23568	4	4	4	3.2	3					Plasma membrane		Nucleus
1.9924e-17	F8WIH8;B2KFA0;Q3TKJ1;Q8CBC8;Q9CXX6;B2KFA1;P24288;Q3TJN1;B2KFA2;E9Q4K3;B2KFA8;B2KFA9;F6YUH3;B2KFA5	Bcat1	Branched-chain-amino-acid aminotransferase;Branched-chain-amino-acid aminotransferase, cytosolic	0.87216	0.92966	0.99922				0.657384	0.655429	0.828057		7.59189	4	4	4	9.1	4						mitochondrion
3.3078e-21	Q3U3J1;Q99L69;P50136	Bckdha	2-oxoisovalerate dehydrogenase subunit alpha, mitochondrial	0.80001	0.79296	1.007				0.30193	0.160682	0.899749	+	7.89302	7	7	7	15	5						mitochondrion
0.00016521	Q6P3A8	Bckdhb	2-oxoisovalerate dehydrogenase subunit beta, mitochondrial	0.45872	0.76116	1.1753	+			0.00399862	0.254839	0.639252	+	6.68396	1	1	1	3.1	1						mitochondrion
4.6141e-37	P59017;Q3TNR7;Q3UGC5	Bcl2l13	Bcl-2-like protein 13	0.76496	0.86894	1.1655				0.209542	0.383435	0.528452		7.93663	7	7	7	13.1	4						mitochondrion
0.0007259	Q6PAJ1;A2RRK7;Q61223	Bcr	Breakpoint cluster region protein	NaN	NaN	NaN				1	1	1		NaN	0	0	0	1.6	2					Plasma membrane
6.9145e-16	Q80XN0;D3Z2Y8;A1E283	Bdh1	D-beta-hydroxybutyrate dehydrogenase, mitochondrial	0.80965	0.84867	0.96825				0.330647	0.31316	0.713899		7.77523	6	6	6	13.4	4						mitochondrion	Nucleus
2.8193e-101	Q8R016;E9PY26;E9QA53;E9PZH4;Q5NCR4;E9Q6V3	Blmh	Bleomycin hydrolase	1.1511	1.4843	1.2285		+		0.190076	0.00526591	0.331297		8.92136	44	44	44	31.9	14							Nucleus
1.0739e-28	O35607;Q3UER5;Q3UG09;Q3UU71	Bmpr2	Bone morphogenetic protein receptor type-2	1.0158	1.2261	1.3184				0.863041	0.3982	0.388033		7.30453	5	5	5	5.5	6					Plasma membrane
8.2329e-06	Q3U449;Q3UBN8;Q9Z0S1;D3Z0E6	Bpnt1	3(2),5-bisphosphate nucleotidase 1	1.0714	0.9558	0.80127				0.68463	0.911646	0.312392		6.99386	2	2	2	7.1	2
2.6434e-24	Q8K2Q7	Brox	BRO1 domain-containing protein BROX	1.0151	1.1797	0.9808				0.841191	0.32798	0.773616		8.13427	10	10	10	12.7	5
0.00012538	Q9D023	Brp44	Brain protein 44	0.57993	0.8406	1.422	+			0.0471243	0.489802	0.261486	+	6.79535	2	2	2	7.9	1						mitochondrion	Nucleus
9.5639e-185	P18572;O55107;O55108	Bsg	Basigin	0.99995	1.0348	1.1132				0.925361	0.819589	0.67268		9.0333	24	24	24	18.8	7					Plasma membrane	mitochondrion
2.6498e-81	Q9WVA3	Bub3	Mitotic checkpoint protein BUB3	0.79522	1.0431	1.2232				0.253004	0.72872	0.295424	+	8.22212	10	10	10	30.1	8							Nucleus
6.071e-35	Q9CQC6;Q9CVI6	Bzw1	Basic leucine zipper and W2 domain-containing protein 1	1.0886	1.1	1.0114				0.442206	0.464598	0.995516	+	8.39782	13	13	13	22.4	10
2.0003e-58	Q91VK1;Q3V199;Q3TRM2;Q6PDC5	Bzw2	Basic leucine zipper and W2 domain-containing protein 2	1.0559	1.0087	0.96353				0.608003	0.917104	0.755073		8.43462	19	19	19	27.9	13
7.3216e-13	Q8R5L1;O35658	C1qbp	Complement component 1 Q subcomponent-binding protein, mitochondrial	0.79227	0.88486	1.1506				0.407713	0.491633	0.745412	+	7.68648	5	5	5	15.8	3					Plasma membrane	mitochondrion	Nucleus
1.0671e-49	A1L2Z3;Q8C7X2;A2AMV0	C230096C10Rik;Kiaa0090	Uncharacterized protein KIAA0090	0.99179	1.1251	1.1793				0.962782	0.496318	0.490551		8.14395	26	26	26	11	11				ER
1.6596e-18	P01027;E1APH6;Q207D2;B5APU1	C3	Complement C3;Complement C3 beta chain;Complement C3 alpha chain;C3a anaphylatoxin;Complement C3b alpha chain;Complement C3c alpha chain fragment 1;Complement C3dg fragment;Complement C3g fragment;Complement C3d fragment;Complement C3f fragment;Complement C3c alpha chain fragment 2	0.37134	0.12159	0.36399	+	+	+	0.000113403	2.69961e-25	6.00568e-07	+	7.40418	4	4	4	2.5	2
9.825e-35	Q06138;Q8K312;F8WGY6;D3YV52;D3Z704	Cab39	Calcium-binding protein 39	1.008	1.0277	0.97652				0.901367	0.81098	0.820151		8.49831	17	17	17	33.4	13
1.466e-12	Q6PDJ1	Cachd1	VWFA and cache domain-containing protein 1	0.91625	1.0092	1.0969				0.807999	0.910756	0.816739		7.24457	5	5	5	3.7	5
1.7407e-07	Q99246	Cacna1d	Voltage-dependent L-type calcium channel subunit alpha-1D	0.97548	0.97503	0.96702				0.996134	0.831123	0.709863	+	7.4961	3	3	3	0.6	4					Plasma membrane
2.057e-82	O08532;Q14BH8;E9Q1X8;Q8C6Y3	Cacna2d1	Voltage-dependent calcium channel subunit alpha-2/delta-1;Voltage-dependent calcium channel subunit alpha-2-1;Voltage-dependent calcium channel subunit delta-1	0.92772	0.93771	1.0202				0.725829	0.708309	0.965718		8.45691	42	42	42	16.2	16				ER	Plasma membrane
1.0303e-38	E9Q5D2;Q6PHS9;E9Q683;Q920H7	Cacna2d2	Voltage-dependent calcium channel subunit alpha-2/delta-2;Voltage-dependent calcium channel subunit alpha-2-2;Voltage-dependent calcium channel subunit delta-2	0.92788	1.1396	1.2606				0.844817	0.649158	0.524537		7.72198	9	9	9	7.5	7					Plasma membrane
8.2378e-05	G5E821;Q8K5A7;D3Z3Z3;P54285	Cacnb3	Voltage-dependent L-type calcium channel subunit beta-3	1.0519	0.77561	0.73363				0.744713	0.291976	0.170192		6.87191	1	1	1	5	2					Plasma membrane
5.7625e-10	Q9CXW3	Cacybp	Calcyclin-binding protein	1.5451	1.1787	0.79002	+			0.0437518	0.554161	0.184273	+	7.37636	4	4	4	12.7	3							Nucleus
1.4529e-59	B2RQC6;E9QAI5;G3UWN2;B7ZN27;Q6P9L1;Q7TN13;E9QAT6;Q80VF8;Q9CWQ9	Cad	Cad protein	1.3933	0.98954	0.67634	+		+	0.0216912	0.906793	0.0102591		8.00061	17	17	17	7.5	16					Plasma membrane		Nucleus
6.4521e-206	E9PYN1;Q8R5M8;Q1WIL9;E0CY16;Q9QYL4;Q9QYL3;E9Q259;B5L832;B5L833;B5L830;B5L834;B5L831	Cadm1	Cell adhesion molecule 1	1.0091	1.1467	1.1406				0.863114	0.338371	0.576892		8.77346	28	28	28	16.7	7					Plasma membrane
0.00041174	G3UZM4;Q8BLQ9	Cadm2	Cell adhesion molecule 2	1.116	0.80196	0.91672				0.558566	0.366521	0.64647		6.84717	1	1	1	2.3	1					Plasma membrane
0	Q99N28;E9Q6G5	Cadm3	Cell adhesion molecule 3	1.1533	1.2159	1.0331				0.184556	0.16957	0.994834		9.27699	36	36	36	36.1	11					Plasma membrane
0	Q8R464	Cadm4	Cell adhesion molecule 4	0.94386	0.83333	0.90172				0.777828	0.131356	0.293673		9.19986	36	36	36	39.9	12
0.00011216	Q80TJ1	Cadps	Calcium-dependent secretion activator 1	0.69807	0.97034	1.0648				0.200917	0.965844	0.896744		6.89335	1	2	2	1.5	2
4.075e-57	E9QA16;Q8VCQ8;E9Q0M9;Q3UGC3;E9QA15;D3Z6I7;F6T2Z7;F6QLP8;E9Q9F3;Q3TUS1;F6ZAW1;F6RGN9;F7CVG0;Q8VD79;Q7TMN5	Cald1	Protein Cald1	0.90707	0.64116	0.74684		+		0.682923	0.00837943	0.0501255	+	7.9482	9	9	9	14.4	6					Plasma membrane
1.1822e-144	Q3UKW2;P62204;Q9D6P8;A2A4Z2;P20801;Q3UZY7	Calm1;Calml3	Calmodulin;Calmodulin-like protein 3	1.0712	1.067	0.98938				0.491086	0.655797	0.743165		8.96467	39	39	39	32.5	8							Nucleus
0	B2MWM9;P14211;Q3UWP8	Calr	Calreticulin	0.83326	1.0301	1.2565				0.302015	0.844814	0.27262	+	10.0092	114	114	114	53.4	19				ER	Plasma membrane		Nucleus
8.5663e-118	O35887;Q3TUF3;Q3UG11;Q3TL33;Q6XLQ8;Q3TQD1;G3UWR0;G3V004;G3UXA8;G3UWV3;G3UYI3;G3UY49;G3UXA3	Calu	Calumenin	0.79732	1.1153	1.3135				0.194483	0.447146	0.178884	+	8.73781	22	22	22	38.7	11				ER
1.1233e-64	Q5SVJ0;Q5SVI1;Q68EG2;P28652;Q5SVI2;Q5SVI0;Q5SVI3;Q5SVJ1;Q5SVI9;Q8BL41;Q3TY93;Q8K4W5;Q9WVJ1;Q8K4W4	Camk2b	Calcium/calmodulin-dependent protein kinase type II subunit beta	1.2252	0.89531	0.74102			+	0.0785857	0.503145	0.0487366		8.49927	17	17	17	18.6	10
4.2014e-37	E9Q1T1;E9Q1V9;Q6PHZ2;E9Q1W0;E9PXV3;E9Q2E8;E9QM47;Q8CCM0;Q8C8X9;Q8C4I3;F8WIS9;Q80TN1;P11798;D6RDQ8;E9QAJ4;F6ZIE1;F7A856;F6WHR9;O70459;F6RWZ9;Q3V1X9;E9PYZ8	Camk2d	Calcium/calmodulin-dependent protein kinase type II subunit delta	1.2262	0.85751	0.61952			+	0.146935	0.342898	0.00190206		7.90358	4	4	4	18.6	5					Plasma membrane		Nucleus
1.1091e-64	Q923T9;Q6ZWS7;F8WIR6;Q8BW40	Camk2g	Calcium/calmodulin-dependent protein kinase type II subunit gamma	1.1961	1.1079	0.79406				0.198444	0.55959	0.113441		7.88912	4	4	4	19.1	4				ER
2.5988e-06	E9Q5B0;Q80VC9	Camsap3	Calmodulin-regulated spectrin-associated protein 3	1.1038	1.7211	1.5429		+		0.591421	0.0338991	0.16061		6.78412	2	2	2	1.5	2
0	Q6ZQ38;Q3UMI9;D3YWC5;Q3TD19	Cand1	Cullin-associated NEDD8-dissociated protein 1	0.98977	0.91391	0.91968				0.995818	0.451061	0.369972		9.09461	106	106	106	31.4	36							Nucleus
0	P35564;Q5SUC3;Q3TXE5	Canx	Calnexin	0.8724	1.0616	1.266				0.449706	0.682037	0.254699		9.67304	187	187	187	39.3	25				ER		mitochondrion
0	P40124;Q3U0U5;Q3UVJ2;Q3TC53;Q3UNQ0;B1ARS0;Q8BKZ3	Cap1	Adenylyl cyclase-associated protein 1;Adenylyl cyclase-associated protein	1.0089	0.86825	0.87672				0.864461	0.240818	0.204427		9.24465	39	39	39	34	15					Plasma membrane
1.6174e-27	O08529;Q3U3A8;Q3U8S5;E9PWN1;Q8BPV9;Q8R486	Capn2	Calpain-2 catalytic subunit	1.1154	1.1015	0.98808				0.410045	0.584357	0.808551		7.96988	11	11	11	9.9	7		lysosome		ER	Plasma membrane		Nucleus
2.4149e-17	O08688;Q3TPL4;Q3U2P3;Q3TDS7;Q3UTF3	Capn5	Calpain-5	1.1869	0.80999	0.67717			+	0.216864	0.200748	0.0104838		7.87237	10	10	10	13.4	8
2.2057e-49	O35646;Q80VZ1	Capn6	Calpain-6	1.1149	0.64709	0.54959		+	+	0.332797	0.0060966	0.000113839	+	8.58665	24	24	24	18.4	12
0.00051514	O88456;D3YW48	Capns1	Calpain small subunit 1	1.0997	0.91185	0.87333				0.602742	0.746377	0.510953		7.10582	2	2	2	3.7	1					Plasma membrane
2.9868e-125	Q60865;Q3UFZ6;Q3TTW8;F6YLI0;A2BH49;A9CYP7;A1L0T9;Q3TEY4;F6YP03;A2BH48;Q8CD82;A2BH47	Caprin1	Caprin-1	0.86291	1.2258	1.4345				0.411235	0.152378	0.0664901	+	8.9397	49	49	49	13.3	10
1.3246e-253	P47753;E9PWZ5;Q3UJV2;Q3UAS2;Q5RKN9;Q3TLJ0;Q99L12	Capza1	F-actin-capping protein subunit alpha-1	1.0665	0.94265	0.87161				0.51532	0.616838	0.188658		8.68007	12	13	12	42	8
5.4684e-63	P47754;Q3UBZ3;Q5DQJ3;Q3UCD2;Q3U7G3;D6RCW7	Capza2	F-actin-capping protein subunit alpha-2	1.1292	0.90358	0.85126				0.282249	0.541302	0.273667		8.48103	11	11	11	37.1	6
2.6035e-29	A2AMV7;Q3TVK4;Q923G3;A2AMW0;Q3TRH8;A2AMV5;P47757;A2AMV9;F7CAZ6;A2AMV4;F6YHZ8;A2AMV8;F6QJN8;P97856	Capzb	F-actin-capping protein subunit beta	1.0483	1.0195	0.96204				0.650981	0.856231	0.747654		8.51469	25	25	25	26.2	9
0.00018704	Q8CIS0	Card11	Caspase recruitment domain-containing protein 11	0.76639	0.998	1.4112				0.336648	0.92081	0.306972	+	7.67202	1	1	1	2	2					Plasma membrane
9.4858e-36	Q9CZ42	Carkd	ATP-dependent (S)-NAD(P)H-hydrate dehydratase	0.75795	0.88475	1.1048				0.193412	0.443136	0.717351	+	8.16791	12	12	12	27.7	8						mitochondrion
7.601e-05	D3YUP1;Q9WVG6	Carm1	Histone-arginine methyltransferase CARM1	1.1332	0.47235	0.42737		+	+	0.514381	0.000994429	0.000336168		6.66662	1	1	1	2.8	2							Nucleus
2.3718e-52	Q3UXN3;Q9ER72;Q3U716;Q7TNP6;F6UYH5	Cars	Cysteine--tRNA ligase, cytoplasmic	0.86037	0.83994	1.0143				0.50221	0.285232	0.9349		7.96873	12	12	12	11	8
6.3048e-20	Q6P2L7;A2AR60	Casc4	Protein CASC4	1.0019	1.2122	1.2291				0.903111	0.480798	0.58233		7.54947	4	4	4	9.2	4
3.321e-36	F8WGK4;O70589;B7ZP42;B9EJ23;E9QM23;F6Y9I5;B1AUH8;Q91VJ0;F6ZQR2;B1AUI1;B1AUH5	Cask	Peripheral plasma membrane protein CASK	0.98622	1.1351	1.2123				0.992501	0.461779	0.407722		8.14718	15	15	15	11.9	9					Plasma membrane		Nucleus
8.8544e-100	P70677;Q8BNT4	Casp3	Caspase-3;Caspase-3 subunit p17;Caspase-3 subunit p12	1.0315	0.95131	0.94979				0.751219	0.777795	0.687169		8.20344	12	12	12	22.7	6							Nucleus
0	Q3TVZ1;Q542K4;Q91XI2;P24270;Q8C6E3;Q3UZE7;Q3UF58;A2AL20	Cat	Catalase	0.63317	0.7667	1.1996	+	+		0.00726243	0.0284852	0.401532		9.23032	48	48	47	46.1	20		lysosome		ER	Plasma membrane	mitochondrion
0.00021904	Q91VT4	Cbr4	Carbonyl reductase family member 4	0.68912	0.77164	1.1026				0.184146	0.2815	0.802947	+	6.53015	1	1	1	5.1	1						mitochondrion
4.9353e-06	Q8CI71;E9Q6W3;Q9D9P9;Q0GET0	Ccdc132	Coiled-coil domain-containing protein 132	1.31	1.1824	0.80989				0.195493	0.545692	0.226169		7.414	4	4	4	3.9	3
3.7129e-43	Q9JIG7	Ccdc22	Coiled-coil domain-containing protein 22	1.0366	0.89898	0.87916				0.734575	0.500134	0.337778		8.08221	13	13	13	15.9	9
2.202e-51	Q0VBU4;Q9D024;F7C265;B1AR95;B1AR93	Ccdc47	Coiled-coil domain-containing protein 47	0.75683	1.013	1.2925				0.162263	0.892711	0.176703		8.40523	14	14	14	20.7	9				ER
5.4141e-09	D3YZP9	Ccdc6	Coiled-coil domain-containing protein 6	0.92525	0.99197	0.9045				0.756628	0.918086	0.432861		7.79312	3	3	3	5.8	3
5.1795e-60	Q5SNZ0;F6R1B7;E9Q052;Q6ZPV9	Ccdc88a	Girdin	1.1002	0.76324	0.68348			+	0.595348	0.158353	0.0441661		7.6852	11	11	11	8.9	16				ER	Plasma membrane
2.3426e-88	Q7TQK5;E9QAD4;Q8BUE0;Q8BWK1;Q8BUU2;Q9D652;Q9D266	Ccdc93	Coiled-coil domain-containing protein 93	1.0608	0.98515	0.8694				0.581141	0.952931	0.336331	+	8.28756	20	20	20	23.8	15	early endosome
3.6015e-85	Q8R3S9	Ccdc93	Ccdc93 protein	0.97354	0.88402	0.86285				0.997181	0.488713	0.362375		7.69729	4	4	4	31.2	2	early endosome
1.1637e-15	Q8BGU5	Ccny	Cyclin-Y	0.82241	0.72024	1.023				0.512743	0.165113	0.992658		6.94255	1	1	1	8.2	1					Plasma membrane		Nucleus
3.1739e-11	D3YUJ3;E9Q226	Ccnyl1	Protein Ccnyl1	0.89946	0.9602	1.1365				0.748813	0.773195	0.77748	+	7.54479	4	4	4	7.6	3
0	P80314;Q542X7;Q9JJD8	Cct2	T-complex protein 1 subunit beta	0.99365	0.97369	0.97152				0.968845	0.813985	0.638699		10.0619	130	130	130	65.6	31
0	P80318;Q3U4U6;Q3U0I3;E9Q133;Q3UJP4;F6Q609;Q3TBM6;Q9R1U1;F6ZVG8	Cct3	T-complex protein 1 subunit gamma	1.0356	0.9825	0.94541				0.691767	0.871622	0.495454		9.81761	238	238	238	65.3	36					Plasma membrane
0	P80315;Q3TII0;Q3UJZ8;Q564F4;G5E839;G3UYW5;G3UXG2;G3UXF3	Cct4	T-complex protein 1 subunit delta	1.0085	0.9777	0.95932				0.867157	0.840179	0.570087		9.948	157	157	157	50.5	28							Nucleus
0	P80316;E0CZA1	Cct5	T-complex protein 1 subunit epsilon	0.98797	0.97864	0.9759				0.994172	0.84633	0.663933		9.8441	170	170	170	47.5	26							Nucleus
6.1079e-303	E9QPA6;P80317;Q3TI05;Q3TIX8;Q3TW97;Q52KG9;Q3TI62;Q8VEI1;Q497N0;Q61390;B1AT05;Q8BVT1	Cct6a	T-complex protein 1 subunit zeta	1.0019	0.98314	0.98251				0.911996	0.87582	0.702517		9.92906	150	150	150	38.9	21
0	P80313;Q3TIJ7;Q8C5Q5;Q3TET0;Q3TJN2;Q3THH8;Q3UIJ0;Q3UDB1	Cct7	T-complex protein 1 subunit eta	1.0006	0.97946	0.96031				0.920901	0.851699	0.575553		9.85274	146	146	146	50.9	29						mitochondrion
0	Q6A0F1;P42932;Q3UL22;Q3UKQ2;Q8BVY8;Q9WVS5;H3BL49;Q9CS06;Q9CRW7;H3BJB6;H3BKG2;H3BLL1;H3BKR8	Cct8	T-complex protein 1 subunit theta	1.0097	0.9893	0.97645				0.859078	0.91624	0.667121		10.1437	295	295	295	63.2	34
2.0415e-100	Q8C1Y8	Ccz1	Vacuolar fusion protein CCZ1 homolog	1.1877	1.5872	1.2996		+		0.134006	0.000710659	0.167198		8.41402	14	14	14	24.8	11		lysosome
1.2998e-20	P11609;P11610;E9QLX1;Q6PG97;E9Q395;Q7TMK5;D3YV93	Cd1d1;Cd1d2	Antigen-presenting glycoprotein CD1d1;Antigen-presenting glycoprotein CD1d2	1.2186	1.5557	1.2443		+		0.086585	0.00119392	0.253931	+	8.35864	13	13	13	12.8	5	early endosome	lysosome	late endosome		Plasma membrane
1.6514e-54	O54901;Q80VX2;E9QMY1;Q05D16;E9PZI9	Cd200	OX-2 membrane glycoprotein	0.99028	1.0169	1.0109				0.992266	0.917063	0.872797		8.90754	25	25	25	18.7	5					Plasma membrane
5.4336e-07	A6MDC5;Q8VE98	Cd276	CD276 antigen	1.2224	0.98518	0.9341				0.152744	0.886512	0.55732		7.99466	5	5	5	6.3	2					Plasma membrane
3.3756e-13	A2APM2;P15379;E9QKL7;E9QKL8;A2APM1;E9QKL9;E9QKM0;Q80X37;E9QKM8;A2APM6;A2APM4;A2APM3;A2APM5;Q3U468;Q3U8S1;Q3UNN2;Q3TLT9;E9QKM1	Cd44	CD44 antigen	0.94455	1.3304	1.3815				0.900927	0.279349	0.342627		7.4989	5	5	5	5.6	4					Plasma membrane
5.2094e-90	E5Q371;Q3U967;Q61735;D3Z187	CD47;Cd47	Leukocyte surface antigen CD47	1.0623	1.0117	0.97838				0.573055	0.900065	0.829512		8.28812	7	7	7	17.8	5					Plasma membrane
9.9927e-21	Q8BT06;P41731;Q3UC80;Q549D0	Cd63	CD63 antigen	1.905	2.7608	1.386	+	+		4.83716e-08	1.44216e-13	0.0823649	+	8.54505	6	6	6	7.2	2		lysosome	late endosome		Plasma membrane
4.1378e-11	P04441;Q3U4Q8;Q545Y5	Cd74	H-2 class II histocompatibility antigen gamma chain	1.2832	1.0154	0.87059				0.231278	0.892503	0.502711	+	7.21455	1	1	1	7.5	1		lysosome	late endosome	ER	Plasma membrane
1.4213e-18	Q3TI84;Q8R349;Q3TZ92	Cdc16	Cell division cycle protein 16 homolog	1.3297	1.0393	0.78117	+			0.0469668	0.855868	0.0923208	+	7.89169	9	9	9	9.7	7							Nucleus
1.1398e-11	Q8BGZ4;G3X8W7;Q3TEF0	Cdc23	Cell division cycle protein 23 homolog	1.0115	1.0627	0.85875				0.87017	0.863418	0.350632		7.64363	6	6	6	6	4							Nucleus
2.2683e-21	Q61081	Cdc37	Hsp90 co-chaperone Cdc37	0.93491	1.1417	1.128				0.796157	0.439898	0.641018		7.85937	5	5	5	11.6	4					Plasma membrane
2.2947e-24	P60766	Cdc42	Cell division control protein 42 homolog	1.0204	0.80192	0.81064				0.820906	0.169787	0.160449		8.57961	9	9	9	23.6	3					Plasma membrane
1.185e-19	Q3UL78	Cdc42	Cell division control protein 42 homolog	1.0113	0.92392	0.78258				0.878368	0.791726	0.268327		6.93194	1	1	1	37.4	1					Plasma membrane
1.7985e-68	B2RQQ7;Q7TT50;B2RXX8;E9PVY0;Q3UU96;D3YYN8;H7BX44;F6Q5A5;F6S5Z6;F6YZJ7;Q8BYW1;P54265;B9EI26;E9Q6J9;Q6DI71;F8WIG1;D6RI32;Q05CL1;E9QPQ3	Cdc42bpb	Serine/threonine-protein kinase MRCK beta	1.0108	0.81258	0.77624				0.882992	0.197546	0.0934404		8.24187	32	32	32	10.3	17					Plasma membrane
3.039e-26	P55288;Q8C7Q6	Cdh11	Cadherin-11	0.76875	0.63132	0.79914		+		0.342871	0.0193652	0.202857		7.69758	11	11	11	7.4	5					Plasma membrane
2.9044e-73	Q8VDK4;Q9WTR5;Q8CE18;Q8BS79;Q8BT28;F6QTN3	Cdh13	Cadherin-13	0.94224	0.81577	0.86503				0.786524	0.206388	0.320575		8.2849	14	14	14	9.2	6					Plasma membrane
1.2749e-191	P15116;Q3UIC2;Q8BSI9;D3YYT0;A2AC73;P39038	Cdh2	Cadherin-2	0.89931	0.86714	1.0031				0.56658	0.236646	0.825542		8.90421	52	52	52	19.5	13					Plasma membrane
7.04e-43	P97326;Q3KNZ1;F8WHU6;P70408;Q8VI68;P70407;H3BKV8	Cdh6	Cadherin-6	0.89224	1.0883	1.2768				0.581509	0.513182	0.19935		8.25171	24	24	24	11.6	9					Plasma membrane
1.8629e-13	P11440;Q99JW7;Q8R4A4;Q69ZA1;Q14AX6;Q8K0D0;Q04735;Q3UPI3;Q543G3;Q91WP4;O35495;Q3TM24;E9PVC7;Q04899;Q0VDL6;E3W997;Q3V3A1;Q6NVF8;A2AK82;Q99J95;P97377;Q3U307;Q3UGB9;Q8BN81;Q8C411;Q0VBK8;Q3U4J9;Q64261;Q0VDL5;P30285;Q545C3;Q80YP0;Q8BP21;Q3U6X7;P49615;Q543F6;E9PZX7;E9Q9E4;D3Z2T9	Cdk1;Cdk13;Cdk12;Cdk17;Cdk16;Cdk14;Cdk18;Cdk15;Cdk9;Cdk2;Cdk6;Cdk4;Cdk3;Cdk5	Cyclin-dependent kinase 1;Cyclin-dependent kinase 13;Cyclin-dependent kinase 12;Cyclin-dependent kinase 17;Cyclin-dependent kinase 16;Cyclin-dependent kinase 14;Cyclin-dependent kinase 18;Cyclin-dependent kinase 15;Cyclin-dependent kinase 9;Cyclin-dependent kinase 2;Cyclin-dependent kinase 6;Cyclin-dependent kinase 4;Cyclin-dependent kinase 3;Cyclin-dependent kinase 5	1.0448	1.1325	1.0629				0.67129	0.346158	0.787413		8.45111	9	9	9	6.7	2						mitochondrion	Nucleus
1.0409e-07	A2A6E3;Q3TLJ5;Q3U506;Q99LM2;Q3TSS9	Cdk5rap3	CDK5 regulatory subunit-associated protein 3	0.84103	1.2222	1.383				0.569156	0.40493	0.304225	+	6.96451	2	2	2	4.2	2							Nucleus
0.00047264	P60334	Cdo1	Cysteine dioxygenase type 1	1.0551	1.0189	0.95828				0.612453	0.859577	0.728985	+	8.50895	7	7	7	7	2					Plasma membrane
1.5299e-06	A2AMQ4;Q99L43;A2AMQ5;Q6PBC0	Cds2	Phosphatidate cytidylyltransferase;Phosphatidate cytidylyltransferase 2	0.82918	1.0769	1.108				0.533058	0.721489	0.790002		6.95483	2	2	2	4.3	1				ER		mitochondrion
2.9973e-06	A2AEE7;Q9R0M0;F7BHW1;A2AEE6;E9PXH0;Q5DU39	Celsr2	Cadherin EGF LAG seven-pass G-type receptor 2	0.7286	0.91588	1.1662				0.264466	0.761496	0.658445	+	6.97808	1	1	1	1	3					Plasma membrane
4.0182e-55	Q91ZI0;Q6ZQ40	Celsr3	Cadherin EGF LAG seven-pass G-type receptor 3	0.82918	0.96164	1.2507				0.392871	0.777087	0.32493		8.05304	26	26	26	6	17					Plasma membrane
0.00020583	Q9JKC6	Cend1	Cell cycle exit and neuronal differentiation protein 1	1.231	0.82733	0.7405				0.310113	0.445796	0.182402	+	6.77747	1	1	1	8.7	1
3.6215e-07	Q6A065;H7BX26;Q80U49;B9EIX2	Cep170	Centrosomal protein of 170 kDa	0.96509	0.479	0.50676		+	+	0.96395	0.00124224	0.00388268		6.9371	3	3	3	3	4							Nucleus
5.2324e-05	Q3UW56;Q8VCC2;Q3UWB1;Q91WU0;Q924V7	Ces1g;Ces1;Ces1f	Liver carboxylesterase 1	0.064481	0.063477	0.61949	+	+	+	6.64244e-45	4.45409e-69	0.00191814		8.47553	11	10	10	2.1	1				ER
5.1475e-179	F8WGL3;P18760;Q544Y7;Q9CX22;E9Q1T2	Cfl1;Gm6180	Cofilin-1	1.0048	0.85374	0.82209				0.892215	0.189918	0.0767209		9.24684	64	64	64	55.1	11					Plasma membrane		Nucleus
2.1489e-78	P45591;Q3UHW9	Cfl2	Cofilin-2	0.98957	0.87013	0.86155				0.984979	0.394388	0.308324		8.50126	8	8	8	28.3	3							Nucleus
4.9887e-21	Q9CRB9;D3Z0L4;Q9D9P1;E9Q4H4;Q91VG6	Chchd3	Coiled-coil-helix-coiled-coil-helix domain-containing protein 3, mitochondrial	0.65648	0.7868	1.1468	+			0.0439646	0.147601	0.582859	+	8.01645	8	8	8	18.9	4						mitochondrion	Nucleus
1.4818e-09	Q91VN4;Q9DA45;E9Q4M4;Q8C2Z6;Q3TJS8	Chchd6	Coiled-coil-helix-coiled-coil-helix domain-containing protein 6, mitochondrial	0.82039	0.78932	0.92478				0.491218	0.212634	0.559775	+	7.62749	4	4	4	16.1	4						mitochondrion
1.3074e-07	Q922Q9;G8JL55;D3YWG2;Q9CRU8	Chid1	Chitinase domain-containing protein 1	1.099	1.1489	1.0419				0.604689	0.548465	0.956029	+	7.06266	1	1	1	5.9	2		lysosome	late endosome				Nucleus
4.0134e-10	A2RRK1;P70232;E9QMU6;E9QL95	Chl1	Neural cell adhesion molecule L1-like protein;Processed neural cell adhesion molecule L1-like protein	1.221	0.66143	0.61103		+	+	0.323758	0.0348045	0.0110154	+	7.4867	5	5	5	2.8	4					Plasma membrane
4.6047e-05	Q921W0	Chmp1a	Charged multivesicular body protein 1a	1.1018	0.91694	0.79295				0.590952	0.607536	0.190124	+	7.33931	2	2	2	8.2	2	early endosome						Nucleus
0.00010331	Q3TJ28;Q99LU0;Q9CQD4	Chmp1b;Chmp1b1;Chmp1b2	Charged multivesicular body protein 1b-1;Charged multivesicular body protein 1b-2	1.2279	0.96988	0.79997				0.315412	0.964138	0.309216	+	7.21982	2	2	2	4	1
7.4347e-10	Q9D8B3	Chmp4b	Charged multivesicular body protein 4b	1.1165	0.88448	0.71665				0.551558	0.490311	0.073698		7.67428	3	3	3	9.4	2			late endosome		Plasma membrane		Nucleus
8.1155e-15	B1AZ39;P0C0A3;Q3TS10;B1AZ42	Chmp6	Charged multivesicular body protein 6	0.95593	0.87639	1.0041				0.938964	0.462497	0.846048		7.55546	3	3	3	10	2			late endosome
7.315e-05	Q8WTY4;E0CYY1	Ciapin1	Anamorsin	NaN	NaN	NaN				1	1	1		NaN	0	0	0	3.9	1						mitochondrion	Nucleus
0.00029551	Q9CQB5;D3Z3X4	Cisd2	CDGSH iron-sulfur domain-containing protein 2	0.98885	1.1143	0.95618				0.956449	0.627699	0.77489		6.37818	1	1	1	15.6	2				ER		mitochondrion
0	Q8BMK4	Ckap4	Cytoskeleton-associated protein 4	0.78362	1.0361	1.3041				0.160997	0.812664	0.192169	+	9.31103	71	71	71	45.9	25				ER	Plasma membrane
2.1555e-170	A2AGT5;Q80U79;Q6PB55;Q8K250;Q4V782	Ckap5	Cytoskeleton-associated protein 5	1.061	1.2527	1.1652				0.544589	0.112883	0.498531	+	8.76564	115	115	115	20.4	39
0	Q04447;A2RTA0;P07310;Q9D6U7	Ckb	Creatine kinase B-type	1.1085	0.85804	0.7812			+	0.324909	0.204185	0.0302105		9.8938	150	150	150	53	16						mitochondrion
9.6671e-17	Q6P8J7;P30275;Q545N7	Ckmt2;Ckmt1	Creatine kinase S-type, mitochondrial;Creatine kinase U-type, mitochondrial	1.0997	0.97071	0.87812				0.465377	0.819165	0.334132		7.76964	2	2	2	3.8	1						mitochondrion
1.2822e-32	E9QKH0;Q80TV8;E9QNY9;E9Q6L0;A5D6Q8;B2RY22;Q8R337	Clasp1	CLIP-associating protein 1	1.0868	1.1486	1.1285				0.633005	0.62641	0.796028		7.69024	12	12	12	8.2	11
3.2939e-19	E9QB05;B9EJA4;Q08EB5;Q08EB6;E9Q8N5;Q8BRT1;A2RRR3;E9QQ37;Q8BSE7;Q3UF57	Clasp2	CLIP-associating protein 2	0.81334	0.92105	1.3039				0.469738	0.622913	0.452262		7.32613	6	6	6	4.9	4					Plasma membrane
7.4633e-12	P51791;Q6PGA5;Q8K4W8;Q790S0;Q3TF45;Q8K4X1;E9Q2I1;Q8K4W9;Q3TTK0;Q8K4W7;Q6PEV2;Q3UEX5	Clcn3	H(+)/Cl(-) exchange transporter 3	1.2207	1.6216	1.2087		+		0.155404	0.00289954	0.416225		7.91389	11	11	11	6.4	6	early endosome		late endosome		Plasma membrane
1.9925e-15	Q61418;Q8CBL5;Q99JZ2;Q3LRV6	Clcn4;Clcn4-2	H(+)/Cl(-) exchange transporter 4	0.74037	1.0709	1.2789				0.29149	0.737293	0.447996		6.78644	1	1	1	6.2	2	early endosome		late endosome
7.8412e-121	O35454;Q3UM91;A2A7F6;F8WHE3;Q5DU51;E9Q741;REV__Q80TY5;REV__E9QKX5;Q8BR31	Clcn6	Chloride transport protein 6	1.6484	2.3654	1.4218	+	+		1.0149e-05	1.05916e-09	0.0741696		8.7812	51	51	51	19.1	15		lysosome
7.9434e-38	Q3TIP8;Q542F1;Q9Z1Q5	Clic1	Chloride intracellular channel protein 1	1.0765	0.96984	0.88738				0.499791	0.873647	0.405345		8.22287	12	12	12	28.2	6					Plasma membrane	mitochondrion	Nucleus
4.008e-11	Q543N5;Q9QYB1;B2KGW0;B2KGW3;Q3U8I1	Clic4	Chloride intracellular channel protein 4	1.055	0.94504	0.67798				0.734971	0.871258	0.0901077	+	7.30722	4	4	4	25.3	5					Plasma membrane	mitochondrion	Nucleus
7.2324e-18	Q5SUH6;Q99KN9;Q3UPG6;Q5SUH7;Q3UGL3;Q3TJF5	Clint1	Clathrin interactor 1	0.95132	1.155	1.1048				0.923589	0.610551	0.852415		7.69045	6	6	6	4.8	3							Nucleus
1.6525e-06	F8WIA1;D3Z2Z1;D3Z3M7;F6RCU2;Q922J3;Q8C0S5;F7CB97	Clip1	CAP-Gly domain-containing linker protein 1	1.0472	1.1203	1.0001				0.759617	0.613432	0.918782		7.24358	3	3	3	2.8	4
2.6957e-08	E9Q4F5;Q9QZF4	Clip1	CAP-Gly domain-containing linker protein 1	0.98037	0.8661	0.92739				0.982053	0.373149	0.528015	+	8.03818	1	1	1	4.6	1
1.3606e-40	Q9Z0H8;Q6A090	Clip2	CAP-Gly domain-containing linker protein 2	0.96851	1.1838	1.084				0.933892	0.317311	0.78975		7.98398	17	17	17	15.3	15
0.00011995	Q8R373;Q8C1H8	Clmp;9030425E11Rik	CXADR-like membrane protein	0.89724	0.76841	0.8646				0.746796	0.273127	0.484852	+	6.84709	1	1	1	3.5	1					Plasma membrane
3.9215e-07	E9PY58;Q8CCN6;Q3TXD4;Q3U3U6;Q3URM1;Q60649;Q3UGS9;Q9DA85	Clpb	Caseinolytic peptidase B protein homolog	1.0301	1.2337	1.122				0.815142	0.38534	0.757006		7.09684	1	1	1	2.8	2						mitochondrion
6.7806e-17	Q8VBZ3	Clptm1	Cleft lip and palate transmembrane protein 1 homolog	0.91402	1.1058	1.1538				0.710961	0.567645	0.562085		7.77806	10	10	10	9.2	6					Plasma membrane
0.00062836	Q8BXA5	Clptm1l	Cleft lip and palate transmembrane protein 1-like protein	0.87206	1.1331	1.258				0.666257	0.583732	0.482559	+	6.82741	1	1	1	3	1
3.6041e-49	Q9JHS4;Q6P8N8;F7BB92	Clpx	ATP-dependent Clp protease ATP-binding subunit clpX-like, mitochondrial	0.78116	0.90541	1.0911				0.249841	0.526796	0.764641		8.16394	16	16	16	19.9	11						mitochondrion	Nucleus
9.9885e-26	B1AWD9;B1AWD8;E9QM56;O08585;B1AWE1;Q6PFA2;B1AWE0;Q3THU7	Clta	Clathrin light chain A	1.1312	1.0152	0.89774				0.275666	0.880308	0.447984		8.58172	16	16	16	22.6	7					Plasma membrane
7.063e-10	Q6IRU5;Q3TJ95;Q3TWZ9;F7BHJ0;A2VCP8	Cltb	Clathrin light chain B	1.4327	1.1471	0.93413				0.0917746	0.630165	0.59222		7.53451	4	4	4	8.3	2					Plasma membrane
0	Q80U89;Q5SXR6;Q68FD5;Q3UPJ3;Q3U0H2;Q3TYQ2;Q8K2I5;Q3TAN1;Q3TJ98;E9Q434;F6Z1R4;Q5SXR7	Cltc	Clathrin heavy chain 1	1.0078	1.0008	0.97877				0.871881	0.991527	0.680616		9.89922	388	388	388	41	62					Plasma membrane	mitochondrion
0.0003185	Q06890;Q549A5;Q9JK98;E9Q8Y5;E9PXG5;E9PUU2;E9Q9B8	Clu	Clusterin;Clusterin beta chain;Clusterin alpha chain;Clusterin	NaN	NaN	NaN				1	1	1	+	NaN	0	0	0	2	1				ER		mitochondrion	Nucleus
3.103e-38	Q9D486;B2RY70;G8JL45	Cmip;4933407C03Rik	C-Maf-inducing protein	1.027	0.96475	0.92942				0.781408	0.791492	0.536819		8.02416	11	11	11	9.7	6							Nucleus
1.7985e-06	Q8CJ61	Cmtm4	CKLF-like MARVEL transmembrane domain-containing protein 4	1.099	0.96208	0.94272				0.604689	0.93512	0.73079	+	7.14962	2	2	2	9.1	2
3.8123e-14	Q3ULK8;Q3U935;P53996;Q5QJQ9;Q3U5V2;Q9D548;D3YYF6	Cnbp	Cellular nucleic acid-binding protein	0.95305	1.0131	1.0173				0.929365	0.979264	0.89465		7.47265	3	3	3	17.5	3				ER			Nucleus
1.277e-119	Q9D1A2;Q3TG71;Q6KAT3;F6XEL6	Cndp2	Cytosolic non-specific dipeptidase	1.0565	0.90316	0.8623				0.569253	0.395076	0.162058		8.68367	18	17	18	33.7	12
1.7928e-79	Q9DAW9;Q99JN5;Q08093;Q543F3;B2RSH3;Q08091;Q8CBQ2;D3Z7R6	Cnn3	Calponin-3	0.95687	1.0611	1.134				0.841659	0.684494	0.599165		8.69136	24	24	24	26.7	8
0.00034899	Q3TWN3;Q69ZF7;D3Y2F8	Cnnm2;Cnnm4	Metal transporter CNNM2;Metal transporter CNNM4	1.1164	1.115	0.97244				0.55751	0.626023	0.828293		6.18583	1	1	1	1.6	1					Plasma membrane
1.2941e-10	Q6ZQ08;B2RXR3;B7ZWL1	Cnot1	CCR4-NOT transcription complex subunit 1	0.81181	1.0292	1.17				0.481442	0.852486	0.650384		6.82171	3	3	3	2	5							Nucleus
1.1155e-144	P16330;Q3TYV5;Q3TYL9;Q09J73;Q80YT3	Cnp	2,3-cyclic-nucleotide 3-phosphodiesterase	1.0318	0.43149	0.4221		+	+	0.715346	5.44631e-12	3.38104e-12	+	8.74493	26	26	26	33.3	15					Plasma membrane	mitochondrion	Nucleus
9.9477e-20	Q9QXT0	Cnpy2	Protein canopy homolog 2	0.82188	0.9405	1.0361				0.369002	0.68022	0.968198		7.92266	8	8	8	21.4	3				ER
7.6784e-57	C9K0Z6;O88507;Q3UVR2;Q9D586;A2AMR7	Cntfr	Ciliary neurotrophic factor receptor subunit alpha	0.95457	0.73678	0.77012				0.838369	0.055647	0.0840724		8.62197	14	14	14	17.2	6					Plasma membrane
5.9653e-62	P12960	Cntn1	Contactin-1	0.91418	0.67473	0.76634		+		0.669906	0.0133054	0.0786425		8.45711	37	37	37	17.6	15					Plasma membrane
1.3255e-55	Q3UH39;Q61330;Q3UGZ2;H7BX58;Q3UY89	Cntn2	Contactin-2	1.2769	0.89113	0.76089	+			0.0352687	0.484285	0.0712769		8.34592	29	29	29	12.7	12					Plasma membrane
1.0408e-07	Q69ZB1;D3YWB9;Q99P47;Q8BPP6	Cntnap4	Contactin-associated protein-like 4	0.45892	0.69556	1.514	+			0.00401972	0.122238	0.180861		6.51226	1	1	1	2.4	3					Plasma membrane
1.6464e-13	Q9DBL7	Coasy	Bifunctional coenzyme A synthase;Phosphopantetheine adenylyltransferase;Dephospho-CoA kinase	0.76967	0.86352	1.0216				0.345312	0.419624	0.91044		7.68531	5	5	5	7.5	4						mitochondrion	Nucleus
1.0351e-05	Q60847;E9PX70;Q3TNZ7	Col12a1	Collagen alpha-1(XII) chain	NaN	NaN	NaN				1	1	1		5.98462	0	0	0	1	3
1.618e-18	E9QPX1;P39061	Col18a1	Collagen alpha-1(XVIII) chain;Endostatin	0.52828	1.4714	2.5018	+	+	+	0.0019776	0.0179246	8.07798e-06		7.76992	12	12	12	3.1	5
0.00037932	Q8VI86;A2RSF1;Q8K4M5;Q3UGT3;G8JL54	Commd1	COMM domain-containing protein 1	NaN	NaN	NaN				1	1	1	+	NaN	0	0	0	4.1	1	early endosome						Nucleus
1.4117e-30	Q5U5W6;Q63829	Commd3	COMM domain-containing protein 3	NaN	NaN	NaN				1	1	1		NaN	0	0	0	6.2	1							Nucleus
4.3908e-76	Q8BTF0;Q8CIE6;Q63ZW9;F6ZWD0;F8WHL2;Q8R393;E9PZ47;Q8BTF3;Q99JW9;F6XJN3	Copa	Coatomer subunit alpha;Xenin;Proxenin	1.0245	0.90754	0.91455				0.79488	0.559944	0.521151		8.58181	65	65	65	16.9	20
4.106e-49	Q9JIF7;E9PYW9	Copb1	Coatomer subunit beta	0.95826	0.87715	0.85817				0.853902	0.423489	0.29668		8.19415	23	23	23	12.2	10					Plasma membrane
4.3627e-57	O55029	Copb2	Coatomer subunit beta	1.0238	0.98426	0.93421				0.799301	0.948336	0.612018		8.19992	27	27	27	8.3	8
3.2293e-31	O89079;D3Z315;Q9D1J2;E9Q6I5;F6YFR7	Cope	Coatomer subunit epsilon	1.1717	0.91649	0.96372				0.250297	0.573917	0.69256		7.84978	5	5	5	22.1	4							Nucleus
2.3481e-28	E9Q5P4;Q9QZE5;Q7TNQ1	Copg;Copg1	Coatomer subunit gamma;Coatomer subunit gamma-1	1.0033	1.029	0.98328				0.902102	0.905254	0.785499		7.83925	8	8	8	10.8	8
1.2426e-10	Q9QXK3;E9Q783;F7ARP0	Copg2	Coatomer subunit gamma-2	1.3961	1.0247	0.7211				0.117162	0.865439	0.149253		6.71676	1	1	1	3.4	2
1.368e-37	Q3V3N6;A2AQE3;P61202;Q3UK65;A2AQE4	Cops2	COP9 signalosome complex subunit 2	1.0615	0.97774	0.965				0.619824	0.851874	0.698576		8.14795	9	9	9	16.9	7							Nucleus
6.5161e-10	O88543;Q3UQL2;Q8BX58;F6YCA7;Q3TEA5	Cops3	COP9 signalosome complex subunit 3	1.1482	1.1517	1.0126				0.309831	0.408131	0.926723		7.80443	4	4	4	6.4	3							Nucleus
6.9707e-94	O88544;Q14AI7;Q3TIJ1;F6QTS1;D3YV99;D3Z1R9	Cops4	COP9 signalosome complex subunit 4	1.0954	0.92181	0.84996				0.411846	0.628872	0.269457		8.29667	14	14	14	28.8	11							Nucleus
9.3377e-20	O35864;Q3V0K7	Cops5	COP9 signalosome complex subunit 5	1.165	1.044	0.90368				0.266273	0.833666	0.429606		7.83302	7	7	7	15.6	5							Nucleus
2.8936e-25	O88545;Q3UIT2;D3Z0F5;F6QK86	Cops6	COP9 signalosome complex subunit 6	1.0114	0.95365	0.75813				0.860129	0.740226	0.0619186		7.77892	5	5	5	16.4	5							Nucleus
5.0363e-05	P61924;Q542M2;Q8R3M1	Copz1	Coatomer subunit zeta-1	1.2869	1.238	0.95672				0.226395	0.378212	0.776663	+	6.65377	1	1	1	6.2	1
0.00013562	Q8K1Z0;F6SFF5	Coq9	Ubiquinone biosynthesis protein COQ9, mitochondrial	0.74999	0.79109	0.95101				0.314568	0.334744	0.757931	+	7.0423	1	1	1	2.9	1						mitochondrion
6.9252e-39	O89053;Q3T9L1;Q3U1N0;Q3U232;Q3U9K3;G3UYK8;D3YW57;D3YXM2;G3UX53	Coro1a	Coronin-1A	1.0402	1.0258	0.98317				0.775017	0.976928	0.768954		7.37332	3	3	3	3.9	2	early endosome				Plasma membrane
1.2127e-30	A2RS22;Q9WUM3;D3YUG6	Coro1b	Coronin-1B	0.84738	0.89083	1.0165				0.414257	0.482943	0.981737		8.29041	11	11	11	18.4	8					Plasma membrane
3.7957e-210	Q3TEU8;Q3TF74;Q499X7;Q5PPQ7;Q9WUM4;Q3U8F0;E9PX03;E9PVJ1;E9PZJ0;Q920M5;B9EIZ7;A1ILN2	Coro1c	Coronin-1C	0.86167	0.977	1.1314				0.406326	0.835601	0.608081		9.28196	92	92	92	32.3	17					Plasma membrane
1.1182e-07	Q9D2V7;Q3TU50	Coro7	Coronin-7	0.66071	0.72352	1.1999				0.13663	0.171446	0.589293		6.7339	1	1	1	4.6	4
2.1061e-16	Q544F6;Q9CQI6	Cotl1	Coactosin-like protein	0.971	0.89281	0.91121				0.907468	0.491829	0.50625		8.5561	19	19	19	23.2	5							Nucleus
3.2713e-49	A2RSV8;P19783;D6RG40	Cox4i1	Cytochrome c oxidase subunit 4 isoform 1, mitochondrial	0.79979	0.77851	0.95831				0.265442	0.118277	0.729134		8.31578	13	13	13	29.6	5						mitochondrion	Nucleus
1.2466e-14	P12787	Cox5a	Cytochrome c oxidase subunit 5A, mitochondrial	0.80811	0.83242	1.0133				0.325968	0.262352	0.930091	+	8.03181	11	11	11	16.4	2						mitochondrion
2.591e-25	Q9D881;E9PWM0;P19536	Cox5b	Cytochrome c oxidase subunit 5B, mitochondrial	0.75521	0.74472	0.9963				0.158978	0.0649861	0.919823	+	8.1724	9	9	9	15.5	2						mitochondrion
1.1344e-14	P56391	Cox6b1	Cytochrome c oxidase subunit 6B1	0.74554	0.69285	0.93066		+		0.166803	0.0287958	0.542224		7.91303	6	6	6	39.5	3						mitochondrion
3.6531e-10	Q9CPQ1;D3Z6E1	Cox6c	Cytochrome c oxidase subunit 6C	0.76376	0.73992	0.93292				0.206724	0.0711228	0.552125		7.94474	5	5	5	44.7	4						mitochondrion
7.1689e-05	P48771	Cox7a2	Cytochrome c oxidase subunit 7A2, mitochondrial	0.80924	0.6938	0.84909				0.473952	0.119499	0.439704		7.18597	3	3	3	12	1						mitochondrion
1.3068e-05	B8JJA8;P17665;E9Q463;G3X8T4	Cox7c;Gm3386	Cytochrome c oxidase subunit 7C, mitochondrial	0.41215	0.74007	1.5796	+			0.00101608	0.205694	0.137881		7.28841	3	3	3	28.6	2						mitochondrion
2.5698e-35	O89001	Cpd	Carboxypeptidase D	0.8747	1.177	1.332				0.555881	0.335153	0.193472		7.92694	19	19	19	6.8	9
3.1596e-253	Q00493;Q543R4	Cpe	Carboxypeptidase E	1.1966	1.0867	0.89496				0.0998848	0.564841	0.267561		9.02906	26	26	26	27.9	11
5.352e-18	A3KGK6;Q3U893;Q8C166;B7ZCP4;Q571A1;E9Q806;B7ZCP7;A3KGK7;B7ZCP5;F6R587;A3KGK5;B7ZCP6	Cpne1	Copine-1	1.0756	1.0189	0.95003				0.559618	0.95453	0.629008		8.13663	11	11	11	8.8	5
1.2064e-16	P59108;Q3TVB2;Q8QZU9;Q8JZW4;B2RS65;Q9DC53;Q0VE82;Q8BLR2;Q9Z140;Q3UYN2;Q1RLL3;Q8BRJ6;B2KF44;Q9D6C8;Q05D94;Q8BIJ1;Q5DTH0	Cpne2	Copine-2	1.0324	0.79962	0.69343			+	0.754901	0.175664	0.0157813		7.89772	9	9	9	7.1	4					Plasma membrane		Nucleus
5.766e-19	H3BJW3;H3BJ30;Q6NVF9;H3BKW0;H3BLM9	Cpsf6	Cleavage and polyadenylation specificity factor subunit 6	0.79745	1.4279	1.6802				0.42264	0.171257	0.105842	+	7.69445	5	5	5	6.1	3							Nucleus
1.5989e-05	Q8BTV2	Cpsf7	Cleavage and polyadenylation specificity factor subunit 7	0.48908	1.608	1.8316	+			0.00581553	0.064431	0.0559171	+	7.65972	5	4	4	8.5	4							Nucleus
1.2789e-69	P52825;Q3UN55;Q3UDA8;A2A8E7;A2A8E8;Q9CU20;A2A8E9	Cpt2	Carnitine O-palmitoyltransferase 2, mitochondrial	0.79371	0.87254	1.0314				0.248969	0.404266	0.91769		8.25964	17	17	17	19.9	13						mitochondrion	Nucleus
5.0836e-41	Q64735;Q62479	Cr1l	Complement component receptor 1-like protein	1.0655	1.0244	0.88392				0.602376	0.927603	0.354731	+	7.83509	4	4	4	8.9	4					Plasma membrane
2.4519e-06	P62965;Q6P071	Crabp1	Cellular retinoic acid-binding protein 1	0.79819	0.79644	0.9863				0.42479	0.22919	0.780462		7.61386	5	5	5	21.9	3
5.3712e-06	P22935	Crabp2	Cellular retinoic acid-binding protein 2	0.86146	0.84225	1.0303				0.63274	0.495382	0.986675		6.49586	1	1	1	18.1	2				ER			Nucleus
0.00042789	A8C1T7;Q91XD7	Creld1	Cysteine-rich with EGF-like domain protein 1	1.1203	1.2692	1.1447				0.547285	0.329621	0.705298	+	6.71237	1	1	1	4.5	2
1.104e-13	Q5ND51;Q64010;Q91VM1;Q5ND50;Q8JZR2;Q3TQV3	Crk	Adapter molecule crk	1.1824	1.2112	0.99872				0.40182	0.424395	0.914292		7.19789	2	2	2	3.6	1					Plasma membrane
0	P97427	Crmp1	Dihydropyrimidinase-related protein 1	0.95722	0.93606	1.0015				0.849525	0.699962	0.945972		8.52642	6	6	6	51.6	1
0	Q6P1J1;Q3TXY0;E9Q756;Q3TY94;Q71H75	Crmp1	Dihydropyrimidinase-related protein 1	1.0045	0.97887	0.96844				0.894255	0.847836	0.621134		9.65835	136	136	136	45.3	20
0.00077107	Q8CJ40;A2AA80	Crocc	Rootletin	1.0498	0.87834	0.81431				0.642375	0.42852	0.169124	+	8.56943	12	12	12	0.4	1					Plasma membrane
2.2036e-22	Q8R555	Crtac1	Cartilage acidic protein 1	1.0375	1.1667	1.0986				0.730254	0.363597	0.738558		8.03767	9	9	9	12.5	7
3.7433e-19	O54983;Q3UPX0	Crym	Thiomorpholine-carboxylate dehydrogenase	0.82995	0.90918	1.0905				0.520862	0.578794	0.887423	+	7.66744	5	5	5	18.5	5						mitochondrion	Nucleus
1.4538e-06	Q921W4;D3Z6I4;D3YZD6;D3YU21	Cryzl1	Quinone oxidoreductase-like protein 1	1.0855	0.75987	0.76032				0.643022	0.251658	0.220513	+	7.07799	2	2	2	6.6	2
3.2265e-153	Q9CZU6;Q80X68;Q9DAM4;Q0QEL9	Cs	Citrate synthase, mitochondrial	0.78288	0.87941	1.1428				0.159306	0.285313	0.569583		10.13	73	73	73	25.6	13						mitochondrion	Nucleus
6.5647e-227	Q9JKB3;Q61478;Q68G78;Q64369;F6TIF5	Csda	DNA-binding protein A	1.0032	1.1108	1.2205				0.906242	0.636123	0.54964	+	7.11384	1	1	1	16.3	1							Nucleus
7.3205e-108	Q80TP8;Q3U1S6;Q91W50;Q3TXH7;Q8JZN2;Q3U4S7;Q8R3R1;Q3U672;Q05C63;Q3UJ74	Csde1	Cold shock domain-containing protein E1	1.0385	1.1995	1.143				0.708626	0.174424	0.501986	+	8.6203	42	42	42	31.3	25					Plasma membrane	mitochondrion
1.465e-39	A2A5S1;Q9ERK4;E9Q1T9;F6ZEW4;E9QAX7	Cse1l	Exportin-2	1.1901	1.0137	0.83804				0.109969	0.934847	0.105146		8.78753	47	47	47	15.8	15							Nucleus
3.0835e-13	P41241;Q3UVH2;Q8BIS9	Csk	Tyrosine-protein kinase CSK	0.83658	0.98243	1.0179				0.541742	0.860063	0.896855		7.37961	3	3	3	9.8	4					Plasma membrane
2.8759e-30	E9PWB2;E9Q3W1;E9Q2U6;Q3U772;Q8BK63;E9Q4G7;H7BXB1;Q3U844;Q6PJ87;Q3TVX1;F6YBC9	Csnk1a1	Casein kinase I isoform alpha	1.1106	1.2903	1.1196				0.42645	0.123187	0.66809	+	7.9525	4	4	4	12.8	5							Nucleus
2.0015e-06	A8Y308;Q9JMK2;Q9QUI3;Q3USK2;A2ABP1;Q9DC28;Q3UBT6;Q3TYE1;Q8CBH9	Csnk1e;Csnk1d	Casein kinase I isoform epsilon;Casein kinase I isoform delta	1.3627	1.0803	0.81075				0.142373	0.811463	0.2281	+	7.54077	2	2	2	8.2	3							Nucleus
2.5372e-09	Q99K78;Q8C4X2;Q8BVP5	Csnk1g2;Csnk1g3	Casein kinase I isoform gamma-3;Casein kinase I isoform gamma-2	0.96248	1.0242	1.1385				0.960721	0.98197	0.772883		7.68989	5	5	5	6.6	3
6.4804e-69	Q60737;Q61177;Q8CD20;Q9D0E8;A2ANR6;Q6NSS6	Csnk2a1	Casein kinase II subunit alpha	1.0776	0.96914	0.91857				0.494369	0.870017	0.539307	+	8.41903	12	12	12	21.5	8							Nucleus
2.104e-27	O54833;Q545V8;Q8BPF9;Q8CDH5;E9Q578;Q8CEL6	Csnk2a2	Casein kinase II subunit alpha	1.3196	1.101	0.92894				0.184695	0.75246	0.574144		7.68189	5	5	5	12	4							Nucleus
4.9782e-05	Q71M36	Cspg5	Chondroitin sulfate proteoglycan 5	0.99759	0.71399	0.78376				0.925751	0.15346	0.271005	+	7.24981	3	3	3	2.3	1				ER	Plasma membrane
5.924e-05	P97315;Q4FJX4	Csrp1	Cysteine and glycine-rich protein 1	0.88908	4.0112	4.4638		+	+	0.720593	1.12059e-07	4.41575e-07	+	6.77261	1	1	1	13	2							Nucleus
1.3069e-05	P97314;Q71V27;Q6QMT3;Q9D1M8	Csrp2	Cysteine and glycine-rich protein 2	0.67414	0.86449	1.3719				0.158006	0.572657	0.317432		6.87863	1	1	1	10.4	2							Nucleus
0.001143	B3V097;E9PZ33;Q8BIQ5;Q8C7E9;B3V099;A2AEK1;F6ZKC7;A2AEK2;A2AEK3;A2AEJ8	Cstf2;Cstf2t	Cleavage stimulation factor subunit 2;Cleavage stimulation factor subunit 2 tau variant	0.86787	1.0889	1.3536				0.652972	0.690499	0.340262	+	6.82107	1	1	1	3.2	2							Nucleus
7.7326e-27	O88712	Ctbp1	C-terminal-binding protein 1	1.1012	1.0853	0.98242				0.459882	0.649908	0.781376	+	8.02342	8	8	8	12.2	6							Nucleus
0	P26231;Q545R0;Q3TGQ3;Q6NV50;A4GE64;Q14DP5;Q65CL1;A4GE65	Ctnna1	Catenin alpha-1	0.91861	0.76573	0.83737		+		0.656087	0.0277434	0.103815		9.16122	86	86	86	37.6	20					Plasma membrane
0	E0CXB9;Q61301;Q8BS72;REV__Q9JMB1	Ctnna2	Catenin alpha-2	0.93333	0.97298	1.0688				0.726594	0.809357	0.844823		9.41966	184	184	184	45.4	36					Plasma membrane
0	Q02248;Q3UZT7;E9Q6A9;Q80VE7;F7BAC9;F7CRC6;F6QZ47;D3YUH4	Ctnnb1	Catenin beta-1	0.90979	0.85061	0.91119				0.614699	0.179963	0.332672		9.36141	128	128	128	37	26					Plasma membrane		Nucleus
0.0014193	A2ACD3;Q3UJX2;Q3UKS4;Q9CWL8	Ctnnbl1	Beta-catenin-like protein 1	0.68503	0.54431	0.82351		+		0.176769	0.007999	0.369168	+	7.1249	2	2	2	3	2							Nucleus
9.2302e-267	E9Q8Z8;E9Q8Z6;P30999;G3X9V2;E9Q904;E9Q901;D3Z2H2;E9Q8Z9;E9Q8Z4;E9Q905;E9Q907;Q3TPD1;D3Z7H6;E9Q986;D3Z2H7;Q3UF77	Ctnnd1	Catenin delta-1	0.87736	0.90547	1.0563				0.470423	0.406793	0.896414		8.9805	81	81	81	32	27					Plasma membrane		Nucleus
9.6613e-248	E9Q8Z5;E9Q903;E9Q906	Ctnnd1	Catenin delta-1	1.0062	0.944	0.96828				0.888293	0.710346	0.714451		7.54291	4	4	4	32.8	1					Plasma membrane		Nucleus
9.0649e-10	O35927;E9QKH8;B7ZNF6;E9QKX8;Q3USD8;Q3US07;Q3TPK9	Ctnnd2	Catenin delta-2	1.0155	1.3518	1.1491				0.864059	0.225439	0.69554		7.19973	5	5	5	4.5	5							Nucleus
6.8517e-78	B1AS53;P70698;Q3TPP2	Ctps	CTP synthase 1	0.98423	1.0988	1.0605				0.962793	0.469437	0.797044		8.4739	23	23	23	27.9	15
2.949e-07	A2AEQ7;P70303;A2AEQ8;A2AEQ6	Ctps2	CTP synthase 2	1.1884	0.67899	0.53122			+	0.389476	0.0980733	0.00705183		6.70149	2	2	2	4.1	1						mitochondrion
2.7366e-70	P10605;Q3TC17;Q3TVS6;Q6LAF6	Ctsb	Cathepsin B;Cathepsin B light chain;Cathepsin B heavy chain	1.752	3.1732	1.8597	+	+	+	1.97777e-06	4.45895e-17	0.00077226		8.33333	19	19	19	21.5	6		lysosome			Plasma membrane	mitochondrion	Nucleus
1.347e-98	Q8C243;P18242;Q3TWD0;Q3TWR6;Q3TXL5;Q3U7P0;Q3UCD9;Q3U7I9;Q3TJN3;Q3UC89;Q3TIR0;Q3UCW4;Q3UAQ1;Q3U651;Q3U8W5;F6Y6L6;Q3TWL1;F8WIR1;Q8VCK2;Q05BF3	Ctsd	Cathepsin D	1.8031	4.2373	2.3128	+	+	+	2.1111e-07	1.29874e-24	6.92568e-06		9.24598	38	38	38	28.8	10		lysosome				mitochondrion
1.2945e-06	P06797;Q3TNC8;Q3TT75;Q3TVJ1;Q3U5U9;Q3UHZ4;Q543M3;Q9D0C0;Q3UWH6;E9Q6H1;Q6LAF5	Ctsl1;Ctsl	Cathepsin L1;Cathepsin L1 heavy chain;Cathepsin L1 light chain	3.1288	6.3658	1.9566	+	+	+	3.35181e-07	1.16321e-13	0.0325949		7.33939	2	2	2	7.5	2		lysosome			Plasma membrane		Nucleus
3.9326e-73	Q60598;Q8BNA5;Q921L6	Cttn	Src substrate cortactin	1.0709	0.87259	0.81183				0.492611	0.25757	0.0617852		8.71799	40	40	40	28.8	16					Plasma membrane
9.1199e-24	Q99LJ0;Q922L8	Cttnbp2nl	CTTNBP2 N-terminal-like protein	1.0033	1.0096	0.97788				0.898276	0.965772	0.749539		7.66296	9	9	9	11	7
4.9067e-36	Q9WTX6;Q3UIA5;Q05DR6;Q3TPM3	Cul1	Cullin-1	0.97446	1.088	1.0307				0.958108	0.638705	0.98911		8.03751	15	15	15	15.9	13
1.4483e-27	Q571A2;Q9D4H8;E0CYT5;H7BX52	Cul2	Cullin-2	1.221	0.98873	0.92689				0.154932	0.903027	0.525855		7.87704	10	10	10	9.9	8							Nucleus
5.1935e-76	Q6ZQ84;Q9JLV5;E9Q4T8;F6ZZK0;F6UY44;Q9CTE0;F6R0N8	Cul3	Cullin-3	1.1037	1.2181	1.0374				0.376751	0.141695	0.892284		8.38213	26	26	26	20.8	16							Nucleus
1.3336e-16	Q3TCH7;Q3UD60;E9PXT5;Q3TLY0;Q8R1T2;Q9CW15;Q9CTG1;Q8BJG5	Cul4a	Cullin-4A	1.2374	0.8405	0.75737				0.295966	0.347637	0.126703	+	7.55724	6	6	6	6.7	5
6.1056e-85	G3X914;E9PV12;Q2M4H5;Q9D5V5;E9Q6Z0;Q8BYN6;Q78GU9;Q05CY9	Cul5	Cullin-5	1.1322	0.94839	0.82202				0.272418	0.762788	0.188346		8.58897	29	29	29	22.3	19					Plasma membrane		Nucleus
2.0439e-225	P97792;Q3TV22	Cxadr	Coxsackievirus and adenovirus receptor homolog	1.0094	1.046	1.0726				0.861095	0.760719	0.829377		9.48532	59	59	58	42.5	14					Plasma membrane		Nucleus
0.00093642	P70658;E9Q2D4	Cxcr4	C-X-C chemokine receptor type 4	1.19	1.2567	1.0053				0.210508	0.168925	0.891553	+	7.92271	10	10	10	2.2	1	early endosome	lysosome	late endosome		Plasma membrane
2.5416e-36	Q3TH64;Q3TN44;Q9CQX2	Cyb5b	Cytochrome b5 type B	0.89487	0.99147	1.1577				0.634262	0.915763	0.550722		7.87224	4	4	4	8.2	1						mitochondrion
2.627e-42	F2Z456;E9Q841;Q9CY59;Q9DCN2;F2Z3V0	Cyb5r3	NADH-cytochrome b5 reductase 3;NADH-cytochrome b5 reductase 3 membrane-bound form;NADH-cytochrome b5 reductase 3 soluble form	0.83536	0.94931	1.1433				0.373529	0.767512	0.501063		8.5661	22	22	22	27.8	8				ER		mitochondrion
2.2814e-09	Q9D0M3	Cyc1	Cytochrome c1, heme protein, mitochondrial	0.70715	0.74853	1.0781				0.0999424	0.0822938	0.810912	+	7.83918	7	7	7	12	4						mitochondrion	Nucleus
1.257e-39	Q7TMB8;E9PZS0;Q8C8R2	Cyfip1	Cytoplasmic FMR1-interacting protein 1	1.3143	0.82	0.75489				0.192893	0.422202	0.209648		7.11126	3	3	3	7.5	1
7.7429e-82	Q5SQX6;E9Q594;F6QD74;Q5SQX7;Q5STT5;E9Q245;Q6PGK0;Q810V4;Q8K118;G3UZI5	Cyfip2	Cytoplasmic FMR1-interacting protein 2	1.1257	0.87115	0.81456				0.294054	0.398554	0.169726		8.66133	57	57	57	12.6	16
0	Q8K0C4;Q9CW87	Cyp51a1	Lanosterol 14-alpha demethylase	0.92925	1.1806	1.2095				0.7069	0.244292	0.376333		9.3895	70	70	70	37.6	17				ER
1.4942e-49	P18406;Q3TX21	Cyr61	Protein CYR61	0.88159	8.0975	10.391		+	+	0.539926	4.6937e-52	6.22749e-38		8.40228	16	16	16	37.7	13
3.2781e-14	Q8K353;D3YVS7	Cystm1;0610010O12Rik	Cysteine-rich and transmembrane domain-containing protein 1	1.1834	1.2247	1.1688				0.395349	0.455328	0.705232	+	7.3582	2	2	2	9.6	1
0.00076581	A2A517;F8WJ79;Q5DTF5;E9Q5M8;Q9ESS4;Q570Y7;D3YU95;P63034;Q3TZ02;Q5HZZ0;O08967;Q3TGW1;Q3TXK1;Q99KH2;Q3T9T9;Q9QX11;Q8K3E8;D3YU96;Q922J4;G5E8Q4	Cyth1;Cyth3;Cyth2	Cytohesin-2;Cytohesin-3;Cytohesin-1	1.0595	0.9531	0.98474				0.720956	0.901529	0.868639		6.89105	1	1	1	2.4	1					Plasma membrane
1.3753e-14	Q9D172	D10Jhu81e	ES1 protein homolog, mitochondrial	0.81033	0.75661	0.98416				0.460672	0.146143	0.772593		7.54469	5	5	5	10.5	3						mitochondrion
2.7725e-194	Q3TJ01;Q99LF4	D10Wsu52e	tRNA-splicing ligase RtcB homolog	0.84651	0.97323	1.0629				0.348661	0.810986	0.86903	+	8.87744	25	25	25	35.8	15				ER			Nucleus
0.00066404	Q9CPT4	D17Wsu104e	UPF0556 protein C19orf10 homolog	0.74683	0.75933	1.026				0.306891	0.250334	0.998131	+	6.57227	1	1	1	12.7	2
3.9031e-18	Q6ZQ74;Q8BPM0	Daam1	Disheveled-associated activator of morphogenesis 1	1.047	1.0806	0.98452				0.753279	0.810591	0.773916		7.70857	9	9	9	7.5	8					Plasma membrane
1.8267e-15	B8JJY6;P61804	Dad1	Dolichyl-diphosphooligosaccharide--protein glycosyltransferase subunit DAD1	1.1369	1.0714	0.88793				0.499915	0.83754	0.438102	+	7.67312	6	6	6	35.4	4				ER
1.8963e-61	Q544G5;Q62165;Q8BPJ7;Q8CBE6;D9IFT4	Dag1	Dystroglycan;Alpha-dystroglycan;Beta-dystroglycan	0.92207	1.0085	1.0193				0.743658	0.994492	0.958907		8.08732	9	9	9	8.5	7					Plasma membrane		Nucleus
0.00016722	Q8VC30;Q3UTZ4	Dak	Bifunctional ATP-dependent dihydroxyacetone kinase/FAD-AMP lyase (cyclizing);ATP-dependent dihydroxyacetone kinase;FAD-AMP lyase (cyclizing)	0.54671	0.79849	1.2658	+			0.0271142	0.356226	0.469426		6.41457	1	1	1	2.1	1							Nucleus
1.0972e-14	G3X9M0;Q9ER88;G3UWZ6;G3UWM7;G3UZC0;G3UWJ4;G3UWR5;G3UYM6	Dap3	28S ribosomal protein S29, mitochondrial	0.68719	0.85504	1.1335				0.0738815	0.334444	0.623652		7.80766	7	7	7	15.4	6						mitochondrion	Nucleus
1.1685e-245	Q3TF87;Q922B2;Q3TMC5;Q3UJQ3;Q8BK18;Q8BJY7	Dars	Aspartate--tRNA ligase, cytoplasmic	1.1973	0.97648	0.79306			+	0.0988475	0.832201	0.0403656		9.20271	46	46	46	62.3	28
7.8706e-06	Q8BIP0;Q811F8;Q8BIE1	Dars2	Aspartate--tRNA ligase, mitochondrial	0.79476	1.0494	1.3728				0.432549	0.795554	0.316343	+	7.06692	3	3	3	2.6	2						mitochondrion	Nucleus
0	Q9QXS6;Q3TRK3;A2CG17;A2CG18;F7CPL2	Dbn1	Drebrin	1.1612	1.0265	0.88203				0.16579	0.864324	0.2217		9.25825	81	81	81	29.5	22					Plasma membrane
7.0638e-128	Q62418	Dbnl	Drebrin-like protein	0.97219	0.92905	0.93646				0.917017	0.535766	0.449812		8.725	21	21	21	37.6	13					Plasma membrane
4.9557e-06	P53395;Q7TND9	Dbt	Lipoamide acyltransferase component of branched-chain alpha-keto acid dehydrogenase complex, mitochondrial	0.78559	0.90444	1.1095				0.261587	0.52274	0.701496	+	8.10633	4	4	4	3.7	2						mitochondrion
7.6608e-08	B1AR85;P61963;Q3U3H9;Q80ZU1	Dcaf7	DDB1- and CUL4-associated factor 7	1.0638	1.0911	0.99633				0.70102	0.780382	0.817403		7.37783	2	2	2	7	2							Nucleus
6.1408e-05	Q8BHC4;Q6PDP7	Dcakd	Dephospho-CoA kinase domain-containing protein	0.67988	0.76414	0.94456				0.149853	0.16006	0.629002	+	7.53856	3	3	3	7.4	2						mitochondrion
4.1644e-06	G3X9X6;P70211;E9QAE7;Q3TZP5	Dcc	Netrin receptor DCC	0.95778	0.81892	0.80151				0.940884	0.418771	0.312981		6.61038	2	2	2	2.2	3					Plasma membrane
7.4336e-96	E9PVD3;F6TP58;F6PYJ6;Q6PAS4	Dchs1	Protocadherin-16	0.8462	0.9207	1.062				0.410173	0.623421	0.791018		8.22843	30	30	30	9.9	26					Plasma membrane
5.9268e-94	Q8CHG1;Q9JLM8;A3KN70;Q9JLM7;Q8BRN4;Q8BQN2;Q8CCN4;Q9JLM6;H7BX36;Q1EDH1	Dclk1	Serine/threonine-protein kinase DCLK1	1.0393	1.0428	0.94704				0.669173	0.777351	0.503977		8.81922	48	48	48	20.4	14
3.2077e-84	Q3UGP0;Q80VB6;Q8VDT3;A8IP62	Dclk1	Serine/threonine-protein kinase DCLK2	0.68787	0.83703	1.3312				0.181873	0.477808	0.370061		6.86558	1	1	1	30	1
3.9393e-11	Q6PGN3	Dclk2	Serine/threonine-protein kinase DCLK2	1.3217	0.99617	0.80211				0.182404	0.913688	0.209146		7.63697	5	5	5	5.7	3
0.00074791	Q9DAR7	Dcps	m7GpppX diphosphatase	1.1795	1.0221	0.88428				0.407892	0.872966	0.544317	+	7.11554	3	3	3	5.3	2						mitochondrion	Nucleus
3.6813e-267	O08788;E9Q3M3;Q6NZM3;E9Q586;D3YX34;Q3T9V8;Q3TB96;Q3TRF1;D3YYG9;D3Z2M9	Dctn1	Dynactin subunit 1	1.2041	1.0766	0.91474				0.0892408	0.610513	0.348005		8.95698	85	85	85	29.3	35
2.7407e-191	Q3TPZ5;Q99KJ8;Q8BW43	Dctn2	Dynactin subunit 2	1.1939	1.1136	0.92332				0.103973	0.453648	0.386618		8.92472	28	28	28	42.8	14
1.2651e-10	Q9Z0Y1;E9Q919	Dctn3	Dynactin subunit 3	1.2916	1.0569	0.96537				0.217714	0.880872	0.703861		7.70247	5	5	5	18.8	4
2.626e-39	Q8CBY8;Q3TQY2;Q9CRP9;Q3TRR2	Dctn4	Dynactin subunit 4	1.2548	1.0787	0.83414				0.108936	0.677743	0.200218		7.75259	5	5	5	7.1	3
6.9047e-05	Q3UK85;Q9QZB9	Dctn5	Dynactin subunit 5	0.99466	1.094	1.0591				0.936002	0.677581	0.91134		7.08547	2	2	2	6	1
2.4118e-298	Q8C852;O88809;Q6E5A4;Q6PGI2;Q9CXL6;Q3V349	Dcx	Neuronal migration protein doublecortin	0.92395	0.99908	1.0569				0.681482	0.980301	0.893912		9.13344	48	48	48	40.4	12
7.1571e-164	Q9CWS0;Q3UF01;D3YU15	Ddah1	N(G),N(G)-dimethylarginine dimethylaminohydrolase 1	1.0226	1.0599	1.0679				0.773902	0.690408	0.848498		8.88248	21	21	21	43.9	11						mitochondrion
4.1756e-59	Q99LD8;O08972;G3UZR0;A4FUQ8	Ddah2	N(G),N(G)-dimethylarginine dimethylaminohydrolase 2	0.98381	0.89383	0.89625				0.961044	0.496433	0.441731		8.43379	15	15	15	32.6	8						mitochondrion
4.6122e-15	Q3U1J4;E9Q4W8;Q91YC8;F7ADY1;Q3ULS8	Ddb1	DNA damage-binding protein 1	1.0717	1.0322	0.81135				0.677187	0.956851	0.229452		7.62708	11	11	11	4.5	5							Nucleus
2.5117e-94	O54734;Q3UC51;Q3UG68	Ddost	Dolichyl-diphosphooligosaccharide--protein glycosyltransferase 48 kDa subunit	0.90003	1.1326	1.2497				0.569845	0.384568	0.286054	+	8.84713	20	20	20	25.6	11				ER
0.00082536	B0V2H6;O35407;Q03146;Q05BN5;Q544T2;E9PVQ6;Q6NZR6;G3UXE5	Ddr1	Epithelial discoidin domain-containing receptor 1	0.75743	2.5604	3.0093		+	+	0.333002	0.00029886	0.000218622	+	6.74379	1	1	1	2.1	2					Plasma membrane
2.1984e-05	Q80WW9	Ddrgk1	DDRGK domain-containing protein 1	0.73655	1.1164	1.5704				0.282571	0.622681	0.143283	+	7.04238	2	2	2	7.9	2				ER
1.8249e-70	Q3V1Z7;Q91VR5;Q922B8	Ddx1	ATP-dependent RNA helicase DDX1	0.7943	1.0313	1.2161				0.250541	0.791414	0.31053	+	8.46235	30	30	30	23.6	17							Nucleus
5.7209e-54	Q3U741;Q501J6;Q3TU25	Ddx17	Probable ATP-dependent RNA helicase DDX17	0.87491	1.1975	1.2262				0.675316	0.449647	0.53902	+	6.64119	1	1	1	15.5	3							Nucleus
1.0388e-99	Q61655;Q8BZY3;Q8R3C7;Q9QY15	Ddx19a;Ddx19b	ATP-dependent RNA helicase DDX19A	1.0836	0.94123	0.88248				0.465451	0.726184	0.385889		8.45834	14	14	14	22.2	10							Nucleus
0.0006938	Q3ULC7;Q6PCP0;Q9JIK5;Q9CWZ5;Q8K2L4	Ddx21	Nucleolar RNA helicase 2	NaN	NaN	NaN				1	1	1	+	NaN	0	0	0	2.7	2							Nucleus
5.3787e-67	Q9Z1N5;Q3T9L0;Q3U837;Q3UVN0;Q8VDW0;Q3TIE4;Q3TPL7;Q3TB18;Q3UAF1;G3UXI6;D6RHT5	Ddx39b;Ddx39;Ddx39a;Bat1a	Spliceosome RNA helicase Ddx39b;ATP-dependent RNA helicase DDX39A	0.93741	0.95692	1.0459				0.766274	0.806725	0.856737	+	8.62596	21	21	21	27.1	12							Nucleus
1.5959e-100	Q3TQX5;Q62167;B7ZWF1;B9EKE9;B9EIA2;P16381;Q3U484;Q62095;Q3TUR4;Q3V086;Q61496	Ddx3x;D1Pas1;Ddx3y	ATP-dependent RNA helicase DDX3X;Putative ATP-dependent RNA helicase Pl10;ATP-dependent RNA helicase DDX3Y	1.0383	1.1307	1.0132				0.709827	0.352085	0.99608	+	8.6123	31	31	31	33.1	20						mitochondrion	Nucleus
6.5062e-96	Q3V0Z8;Q5U222;A1L333;Q8BTS0;Q61656;Q3UXW3;Q9CSD9;B1ARB9;O35662;B1ARC0;B1ARB8	Ddx5	Probable ATP-dependent RNA helicase DDX5	0.88999	0.97176	1.1436				0.524917	0.801412	0.56694	+	8.9278	59	59	59	30.7	21							Nucleus
2.3978e-88	P54823	Ddx6	Probable ATP-dependent RNA helicase DDX6	0.99986	1.139	1.0759				0.925979	0.363069	0.816062		8.72198	22	22	22	33.7	13
8.4622e-12	Q4FJK0;Q9CQ62	Decr1	2,4-dienoyl-CoA reductase, mitochondrial	0.5788	0.65339	1.1717	+	+		0.0371528	0.0299749	0.698959		7.5782	2	2	2	6.9	2						mitochondrion	Nucleus
4.952e-13	Q9CQJ6;E9Q0G1	Denr	Density-regulated protein	0.98071	0.87761	0.83027				0.985345	0.619781	0.387294	+	6.96696	1	1	1	8.1	2
1.7368e-17	B1B0I4;Q8VCH6	Dhcr24	Delta(24)-sterol reductase	0.84384	1.2059	1.386				0.402059	0.16252	0.0823649		8.42532	24	24	24	8.9	5				ER			Nucleus
1.6591e-60	O88455;Q4FJX5;Q3UIQ5;D3Z7G1	Dhcr7	7-dehydrocholesterol reductase	0.9081	1.0298	1.1208				0.606857	0.846434	0.645246		8.68907	22	22	22	14	5				ER			Nucleus
4.8409e-14	Q3TVU9;Q99L04	Dhrs1	Dehydrogenase/reductase SDR family member 1	0.91499	0.95672	0.98293				0.801265	0.759642	0.768072		7.47137	3	3	3	6.1	2				ER		mitochondrion
1.5997e-25	Q99J47	Dhrs7b	Dehydrogenase/reductase SDR family member 7B	0.8685	0.89792	1.0947				0.654967	0.694393	0.822097	+	7.18991	2	2	2	7.4	2				ER
3.2046e-08	O35286;Q3TFE5;Q3UKJ6;Q497W9;Q3UDX4	Dhx15	Putative pre-mRNA-splicing factor ATP-dependent RNA helicase DHX15	0.9613	0.82787	0.85236				0.952008	0.447555	0.449084	+	7.28764	4	4	4	4	3							Nucleus
4.2422e-07	Q6PGC1;Q8BN72;Q3TRV5	Dhx29	ATP-dependent RNA helicase Dhx29	0.80805	0.95325	1.251				0.470498	0.902091	0.494583		6.92652	3	3	3	2.5	3						mitochondrion
0.00025407	Q99PU8;D3Z2J3;F7CEU6;Q80TP6	Dhx30	Putative ATP-dependent RNA helicase DHX30	NaN	NaN	NaN				1	1	1		NaN	0	0	0	1.6	2						mitochondrion
3.5868e-06	G3X8Y4;Q8VHK9;B2RQS6;Q6P5D3;A0JLR3	Dhx36;Dhx57	Probable ATP-dependent RNA helicase DHX36;Putative ATP-dependent RNA helicase DHX57	0.91371	0.97492	1.249				0.799819	0.982793	0.498061		7.16268	3	3	3	1.8	2							Nucleus
6.9206e-49	E9QNN1;O70133;Q3UR42;Q3TF92;Q05BR6;Q3TEB2	Dhx9	ATP-dependent RNA helicase A	0.86038	0.96638	1.1557				0.502247	0.799053	0.556531	+	8.07218	21	21	21	7.6	10							Nucleus
6.7358e-06	Q5DTQ4;E9PV41;E9PXV7;O08808;D3Z074;Q6NS79;F6XC64;Q05CS5;E9PYA5;Q3U104;Q3US76	Diap1;Diaph1	Protein diaphanous homolog 1	1.0441	0.81285	0.7299				0.769533	0.399713	0.163779	+	6.79972	2	2	2	2.1	3					Plasma membrane
1.3509e-27	Q3UH60;D3Z5G8;B2RQC7	Dip2b	Disco-interacting protein 2 homolog B	1.0794	1.2358	1.1029				0.654429	0.43357	0.857025		7.72656	8	8	8	4.6	7							Nucleus
3.8981e-27	E9PWR4;B2RQ71;F7C4U4;B7ZMZ7;E9Q9F8;Q69ZV2;Q6NY04;Q5EBR0;Q8CBE5;Q6PGL8	Dip2c	Disco-interacting protein 2 homolog C	1.0153	1.2188	1.0745				0.857275	0.467222	0.927405		7.53386	6	6	6	3.9	6							Nucleus
4.2247e-196	Q8BMF4;Q99LL2	Dlat	Dihydrolipoyllysine-residue acetyltransferase component of pyruvate dehydrogenase complex, mitochondrial	0.79244	0.83522	1.0428				0.182081	0.13616	0.953322		8.96957	35	35	35	26.3	14						mitochondrion
0	O08749;Q3TIE8	Dld	Dihydrolipoyl dehydrogenase, mitochondrial;Dihydrolipoyl dehydrogenase	0.78077	0.94274	1.1786				0.154548	0.617388	0.458995		9.48179	56	56	56	38.1	17						mitochondrion	Nucleus
4.7967e-19	E9Q9H0;Q811D0;H7BWY4;Q3UP61;D3Z3B8;Q571K0;F6UDT8;Q3TPP5	Dlg1	Disks large homolog 1	0.88438	0.98774	0.94773				0.698123	0.880813	0.64029		7.74195	10	10	10	7.2	6				ER	Plasma membrane		Nucleus
3.9103e-06	Q62108;G3UZL5	Dlg4	Disks large homolog 4	0.77048	0.68286	0.84173				0.366517	0.103394	0.41888		6.87478	2	2	2	2.6	2				ER	Plasma membrane
0.00013229	B1AZP2;B7ZNS2;Q3UCF7;E9PUF2;F6YMR0;I1E4X0;H3BJD4	Dlgap4	Disks large-associated protein 4	0.75892	0.84656	0.99079				0.336754	0.510065	0.88843		7.28071	2	2	2	1.1	1
2.0036e-152	Q9D2G2	Dlst	Dihydrolipoyllysine-residue succinyltransferase component of 2-oxoglutarate dehydrogenase complex, mitochondrial	0.82515	0.9033	1.1313				0.275283	0.395781	0.608425		9.09594	42	42	42	28.4	10						mitochondrion	Nucleus
4.125e-06	B0V2P5;Q8BPN8;F6RYL8;B0V2P7;B0V2P6;Q05CM4	Dmxl2	DmX-like protein 2	2.1977	1.4417	0.66457	+			0.000376309	0.145799	0.0756194		6.78434	1	1	1	1.2	3
7.792e-85	P63037;Q3TK61;Q5NTY0;B1AXY1;B1AXY0;B1AXX9	Dnaja1	DnaJ homolog subfamily A member 1	0.92426	0.99142	1.0515				0.682963	0.930148	0.916519		8.83237	19	19	19	25.2	8				ER		mitochondrion	Nucleus
2.7902e-121	Q3TFF0;Q9QYJ0	Dnaja2	DnaJ homolog subfamily A member 2	0.95769	0.9754	0.97264				0.845692	0.825144	0.645124		9.02698	41	41	41	28.4	11
1.1746e-51	Q3TU79;Q9QYJ3;Q3TIT6;Q3TYL7;Q9D832	Dnajb1	DnaJ homolog subfamily B member 1	0.96214	1.167	1.0928				0.907871	0.362744	0.758688	+	7.89934	9	9	9	21.5	7							Nucleus
1.7033e-78	Q99KV1	Dnajb11	DnaJ homolog subfamily B member 11	0.89906	1.0992	1.23				0.608631	0.46782	0.281504		8.46456	14	14	14	29.9	9				ER			Nucleus
0.00042862	Q8C4C9;Q9QYI4	Dnajb12	DnaJ homolog subfamily B member 12	0.67259	0.8764	1.249				0.15544	0.615395	0.498061	+	7.29157	3	3	3	5.8	2
2.1422e-07	Q3TB24;Q9QYI5;O54946;F6YRQ2	Dnajb2;Dnajb6	DnaJ homolog subfamily B member 2;DnaJ homolog subfamily B member 6	1.0204	1.0076	0.9946				0.840105	0.958045	0.811026	+	7.52103	3	3	3	6.8	2							Nucleus
2.2145e-37	Q9DC23;Q9CUG0;Q9CRX9	Dnajc10	DnaJ homolog subfamily C member 10	0.80098	1.1923	1.4903				0.304757	0.296034	0.0623454		8.15152	21	21	21	14.4	11				ER
1.4989e-15	Q5U458;E9Q8B3	Dnajc11	DnaJ homolog subfamily C member 11	1.5812	0.84936	0.56731	+		+	0.0017316	0.315429	0.000267368		7.97973	5	5	5	8.1	4						mitochondrion
6.8232e-101	D4AFX7;G3X922;Q8CHD7;Q3UQJ7;Q3UX52;Q8BNL1;Q3TNE7	Dnajc13	Protein Dnajc13	0.98603	0.90197	0.93389				0.970283	0.53379	0.6105		8.42783	55	55	55	15.6	34	early endosome	lysosome
1.4577e-145	Q3UFV9;Q3UKA1;Q91YW3	Dnajc3	DnaJ homolog subfamily C member 3	0.75941	1.0942	1.4642			+	0.167586	0.488292	0.0412921	+	8.56584	16	16	16	27.6	12				ER
4.394e-193	A2AUE2;P60904;Q921J3;G5E8T0;A2AUE1	Dnajc5	DnaJ homolog subfamily C member 5	1.0683	1.0543	0.98082				0.505953	0.718343	0.692599		8.69405	14	14	14	31.8	3		lysosome			Plasma membrane	mitochondrion
9.9302e-74	A2A5E2;Q3UL32;Q9QYI3;F7BTP8;A2A5E3;A2A5E1	Dnajc7	DnaJ homolog subfamily C member 7	1.039	0.97304	0.96816				0.705627	0.890243	0.778196		8.38623	16	16	16	24.5	11							Nucleus
4.5603e-50	Q8JZM4	Dner	Delta and Notch-like epidermal growth factor-related receptor	1.5183	1.257	0.86231	+			0.00418068	0.168461	0.281371		7.96939	9	9	9	12.3	7	early endosome				Plasma membrane
2.0003e-44	P39053;E9QMG2	Dnm1	Dynamin-1	0.96586	0.97823	0.83511				0.966371	0.994997	0.400506		7.28393	4	4	4	11.8	4
2.0927e-121	Q8K1M6;Q3U4P3;E9PUD2	Dnm1l	Dynamin-1-like protein	0.94639	1.1226	1.0286				0.803956	0.379667	0.929626		8.50759	31	31	31	20.8	15						mitochondrion
4.1372e-142	G3X9G4;Q3TBU6;Q3TCR7;F8WIV5;P39054;Q3T9X3;Q9CUM4;G3UXX2;Q91Z39;G3UY64	Dnm2	Dynamin-2	0.90061	0.98094	1.0951				0.57248	0.861395	0.740531		9.07365	94	94	94	27.2	23					Plasma membrane
2.9476e-35	E9QLL2;Q8BZ98;Q8BUT2;E9PWS1;E0CXZ8;F2Z460;D6RH60	Dnm3	Dynamin-3	4.7525	0.95742	0.19842	+		+	3.98426e-12	0.91771	1.70141e-11		6.86192	1	1	1	10.1	2						mitochondrion
3.3934e-58	Q3TVK3;Q3U3I6;Q8CAJ7;Q9Z2W0;Q8BPW9	Dnpep	Aspartyl aminopeptidase	1.213	0.88402	0.77642				0.0939145	0.45291	0.093727		8.42622	14	14	14	20	7							Nucleus
0.00023569	A2AF47;A2AF67;Q8CCF4	Dock11	Dedicator of cytokinesis protein 11	NaN	NaN	NaN				1	1	1		NaN	0	0	0	1	2
4.927e-14	Q8R1A4;A2A9M5;E9PX48;A2A9M4;Q3U806;Q7TPP0;E9QPN7;Q8VDR9;Q6ZPS1	Dock7	Dedicator of cytokinesis protein 7	0.82121	0.8581	0.80955				0.493738	0.40211	0.225409		7.59789	10	10	10	2.9	6							Nucleus
4.1509e-92	Q3UDD5;Q3UDF3;Q6NXZ0;Q99KK7;Q3UDY7;Q8BU29;Q3THP1;Q8BYF3	Dpp3	Dipeptidyl peptidase 3	0.96905	0.88899	0.84348				0.899281	0.474746	0.249048		8.44069	25	25	25	18.8	13					Plasma membrane		Nucleus
3.1783e-16	E9PWX1;Q9Z218;Q80VM5;Q5U4C2;Q3TY19;E9QN98;Q6NXK7;D3Z5I7	Dpp6	Dipeptidyl aminopeptidase-like protein 6	1.0625	1.0948	1.0793				0.615435	0.610979	0.806586		7.81545	9	9	9	8.1	7					Plasma membrane
0	O08553	Dpysl2	Dihydropyrimidinase-related protein 2	0.97323	0.96774	0.96133				0.922124	0.775312	0.581205		10.1711	239	239	239	63.5	20						mitochondrion
0	E9PWE8;Q62188;Q3TT92;Q3TAS8;D3YUS0;Q71H74;D3Z567	Dpysl3	Dihydropyrimidinase-related protein 3	0.95705	0.99312	1.0277				0.842544	0.941295	0.974664		10.315	319	319	319	61.6	30
0	O35098;Q3TMU8;D3Z360	Dpysl4	Dihydropyrimidinase-related protein 4	1.0419	0.95154	0.92919				0.653519	0.671898	0.414261		9.35976	88	88	88	40.7	17
0	Q9EQF6;Q3SYJ1	Dpysl5	Dihydropyrimidinase-related protein 5	0.95635	0.98086	0.99039				0.839101	0.860871	0.74918		9.57606	118	118	118	53.5	23
1.0059e-46	P32233;Q5NBZ3;Q8BNS0;Q8CHR8	Drg1	Developmentally-regulated GTP-binding protein 1	0.83096	1.0413	1.3216				0.398797	0.846393	0.207292	+	8.09496	11	11	11	25.3	8
4.8229e-15	Q9QXB9	Drg2	Developmentally-regulated GTP-binding protein 2	1.1362	1.147	1.0111				0.501629	0.630416	0.87184		7.42677	2	2	2	8	2						mitochondrion
1.9113e-42	E9Q557;E9PZW0;Q9CV95	Dsp	Desmoplakin	0.20022	0.15114	0.82745	+	+		1.80119e-16	2.54544e-33	0.202702	+	8.2386	21	19	19	6.3	21					Plasma membrane		Nucleus
1.9834e-14	E9PXE5;Q91ZU6;H7BX73;E9Q9X1;E9QL23;E9PXR0;Q6ZQ59;E3W999	Dst	Dystonin	1.1382	0.93312	0.97034				0.253538	0.685142	0.789115		8.22696	7	7	7	0.9	6				ER	Plasma membrane		Nucleus
6.3298e-60	Q4FK36;Q9R0P5	Dstn	Destrin	1.0161	0.88563	0.88129				0.848528	0.459934	0.381236		8.56081	25	25	25	46.7	9
0	Q9JHU4;Q80U36;Q8C6T5;Q3TAZ3;F6ZX84;O08821;Q923F5;Q3UA73;O70182	Dync1h1	Cytoplasmic dynein 1 heavy chain 1	1.0579	1.0803	1.0088				0.561512	0.593542	0.860059		10.1539	771	771	771	40.9	182
1.7073e-212	D6Q0F5;D6Q0F6;A2BFF9;Q3TPJ8;D6Q0F7;A2BFF7;O88487;A2BFF5;A2BFF8;E9PWC9;Q3UDA2	Dync1i2	Cytoplasmic dynein 1 intermediate chain 2	1.082	1.067	0.97525				0.43817	0.655797	0.66017	+	8.91704	43	43	43	21.8	11
1.24e-157	Q3TWG5;Q8R1Q8;Q3TVT4;A2VDF8;F6XF11	Dync1li1	Cytoplasmic dynein 1 light intermediate chain 1	1.1326	1.1764	1.0221				0.241874	0.254698	0.940766	+	9.11227	52	52	52	40.9	19					Plasma membrane
6.9925e-177	Q6PDL0	Dync1li2	Cytoplasmic dynein 1 light intermediate chain 2	1.1428	1.0875	0.97255				0.212102	0.561313	0.644607	+	8.77698	27	27	27	34.8	14
2.6655e-10	B2KGQ2;Q9D0M5;G5E8Z1;P63168;D6RIN4	Dynll2;Gm6788;Dynll1	Dynein light chain 2, cytoplasmic;Dynein light chain 1, cytoplasmic	1.0227	1.0909	0.99614				0.832414	0.780952	0.816702	+	7.61218	5	5	5	20.2	2							Nucleus
3.8977e-21	A2AVR9;P62627	Dynlrb1	Dynein light chain roadblock-type 1	1.0961	1.1485	1.0601				0.478742	0.418115	0.877003	+	7.99111	9	9	9	20.2	2
4.5231e-05	Q4PZA2	Ece1	Endothelin-converting enzyme 1	1.1945	1.2559	1.0769				0.373041	0.396199	0.921355	+	7.39909	3	3	3	2.5	2	early endosome	lysosome			Plasma membrane
2.7216e-26	Q3TX93;Q9JMI0	Ecel1	Endothelin-converting enzyme-like 1	0.7817	0.90037	1.0906				0.251256	0.505852	0.766396		7.88467	11	11	11	11.5	9					Plasma membrane
4.7989e-26	Q8BH95;F6T930;Q8BU95	Echs1	Enoyl-CoA hydratase, mitochondrial	0.86715	0.88661	1.0443				0.485276	0.464233	0.863386	+	8.27894	10	10	10	19.7	6						mitochondrion
5.8083e-27	Q8QZV3;Q9DBN7;P42125	Eci1;Dci	Enoyl-CoA delta isomerase 1, mitochondrial	0.84246	0.8124	0.9037				0.560461	0.268969	0.488824	+	7.4014	3	3	3	9.7	2						mitochondrion
9.9224e-63	Q9WUR2;Q3TCD4;E9PVM6;E9PYA9;E9PUY9;E9Q858;E9PYC6;E9Q7A8;D3U0D8;Q78JN3;E9PY42	Eci2	Enoyl-CoA delta isomerase 2, mitochondrial	0.74767	0.95454	1.1823				0.14426	0.794437	0.390744	+	8.41253	13	13	13	16.6	6						mitochondrion	Nucleus
1.3825e-23	Q6PDI5;A2ALV7;A2ALV6;A2ALV8;A2ALW1;Q8C9Q5;Q8C2Z1;A2ALV9	Ecm29;AI314180	Proteasome-associated protein ECM29 homolog	1.0137	0.92419	1.1252				0.862694	0.634725	0.803752		7.31649	7	7	7	6.2	11	early endosome		late endosome	ER			Nucleus
0.001493	Q2HXL6;B7ZNN9;E9Q0G8;B7ZNP0	Edem3	ER degradation-enhancing alpha-mannosidase-like 3	3.7812	3.4276	0.89895	+	+		2.93279e-09	2.42662e-06	0.589971		6.33122	1	1	1	2.1	2				ER
0.00047221	A2AJA5;Q9JMG1	Edf1	Endothelial differentiation-related factor 1	0.777	1.1253	1.7335				0.383798	0.601711	0.0714035	+	6.75251	1	1	1	12.2	2							Nucleus
1.7037e-16	O35474;Q8C4U8;Q8C8K0	Edil3	EGF-like repeat and discoidin I-like domain-containing protein 3	1.2682	1.3764	1.0861				0.0942728	0.0514621	0.782283	+	7.82306	6	6	6	12.1	5
4.4182e-10	P48302;Q8K1V9;Q8BJE1;F8WJF4	Ednrb	Endothelin B receptor	1.2185	1.8092	1.441		+		0.158905	0.000246026	0.0900681	+	7.77138	6	6	6	11.8	5					Plasma membrane		Nucleus
7.6839e-33	Q8BL66;E9PWF5;Q05CS7;Q3TQY5	Eea1	Early endosome antigen 1	0.75776	1.3865	1.7937		+	+	0.192985	0.0461994	0.00521241		7.79871	15	15	15	9.1	12	early endosome				Plasma membrane
0	P10126;Q3UA81;Q58E64;Q3UZQ3;Q3TII3;D3YZ68;D3Z3I8;B7ZBW3;P62631;Q4FZE5	Eef1a1	Elongation factor 1-alpha 1;Elongation factor 1-alpha	0.92758	1.116	1.2059				0.698869	0.444487	0.385357	+	10.7078	314	314	314	42.9	19					Plasma membrane		Nucleus
9.5793e-190	O70251;G3UZ47;G3UX43	Eef1b	Elongation factor 1-beta	0.8884	1.304	1.548			+	0.517927	0.0614227	0.0238643	+	8.83703	22	22	22	27.6	5				ER
0	Q80T06;P57776;F6ZFU0;Q91VK2;E9QN08;D3YUQ9;D3YY68;D3YZT9;D3Z7N2;Q8BW50	Eef1d	Elongation factor 1-delta	0.77332	1.3648	1.7145		+	+	0.138515	0.0282265	0.00467801	+	9.26437	38	38	38	53.4	12				ER			Nucleus
0	Q4FZK2;Q9D8N0;Q8R1N8	Eef1g	Elongation factor 1-gamma	0.84808	1.2766	1.5187			+	0.354426	0.0855045	0.0313301	+	9.69338	144	144	144	43.5	21				ER			Nucleus
0	P58252;Q3UDC8;Q3UMI7;Q3TJZ1;Q3TLB1;Q3UZ14;Q3TX47;Q3TK17;Q3UBL9;Q8BMA8;Q6P9L9;Q8C153;Q3TW58;Q3TWX1;Q3TSK4;Q3TPG2;Q99LT6;Q61509;O89069;O89070	Eef2	Elongation factor 2	1.1434	0.97454	0.86038				0.210445	0.81953	0.15691		10.0381	398	398	398	46.2	40					Plasma membrane		Nucleus
2.868e-08	Q3TAF0;Q3UGH6;Q9JHW4;F8WHS9;Q8BN64;Q499X6	Eefsec	Selenocysteine-specific elongation factor	0.8084	0.76855	0.89663				0.471513	0.273487	0.582685		7.2566	2	2	2	3.3	2						mitochondrion	Nucleus
1.2134e-08	Q8C845;Q9D8Y0	Efhd2	EF-hand domain-containing protein D2	1.3431	0.69255	0.47211			+	0.162381	0.117578	0.00148423	+	6.9306	1	1	1	8.8	2
3.0826e-18	P52795;Q544L9	Efnb1	Ephrin-B1	0.98571	0.97191	1.042				0.995231	0.824744	0.945499	+	7.76437	5	5	5	13	3					Plasma membrane		Nucleus
1.2209e-12	O35393;Q543Q7	Efnb3	Ephrin-B3	0.94932	0.89233	0.82114				0.916904	0.517883	0.252179	+	7.62582	6	6	6	13.2	4					Plasma membrane
1.987e-20	Q6ZQ18	Efr3b	Protein EFR3 homolog B	0.96416	0.83011	0.83316				0.966283	0.317311	0.28176		7.7271	9	9	9	10.8	8
9.7768e-24	Q6A0E3;A2AH85;O08810;Q3TMY8;Q3U5Q3;Q543F1;Q7TMX4;G3UZ34;G3UXK8	Eftud2	116 kDa U5 small nuclear ribonucleoprotein component	0.8734	1.0616	1.2945				0.6615	0.866716	0.467255	+	7.47845	6	6	6	7	6							Nucleus
0	Q8K1X5;F6YBI4;Q80ZZ0;Q9WVK4;Q3TGS1;Q3TIT3;Q3TUW9;Q3TCK3;Q3T9A1;F6Y7R7;Q8BH64	Ehd1	EH domain-containing protein 1	0.97179	0.98773	1.0255				0.915052	0.905937	0.961361		9.59916	94	94	94	56.5	29	early endosome				Plasma membrane
1.2811e-76	Q9QXY6;Q8R0V6	Ehd3	EH domain-containing protein 3	0.81764	1.17	1.4899				0.482799	0.574431	0.227492		7.32164	4	4	4	25.4	4					Plasma membrane
1.4477e-25	Q1MWP8;Q1MWP9;Q3TM70;Q3TWP9;Q9EQP2;Q91VL7;Q3TQ74	Ehd4	EH domain-containing protein 4	1.1233	1.7823	1.557		+		0.539507	0.0242728	0.1515		6.77627	2	2	2	14.9	3	early endosome			ER	Plasma membrane
5.9269e-06	B1AXP1;Q8BMJ3;Q3UC76;Q4FJR7;Q60872	Eif1ax;Eif1a	Eukaryotic translation initiation factor 1A, X-chromosomal;Eukaryotic translation initiation factor 1A	1.6416	1.2356	0.74805	+			0.0225222	0.433955	0.112792	+	7.58543	5	5	5	14.6	2
1.082e-48	Q8BJW6;D3YZZ6;D6RGA6;D6RFN2	Eif2a	Eukaryotic translation initiation factor 2A	1.0188	1.0783	1.0658				0.831147	0.557157	0.775847		8.17249	14	14	14	22.9	10
2.8649e-08	B1AUN2;Q3UKV0;B1AUN3;A0AUM9;A4FUS0;Q3T9T4	Eif2b3	Eif2b3 protein	1.36	0.80933	0.69113				0.14652	0.388841	0.106069		7.0916	2	2	2	9.1	3
0.00010463	Q8CHW4	Eif2b5	Translation initiation factor eIF-2B subunit epsilon	0.93734	0.85522	0.88913				0.875775	0.540008	0.559297		6.76664	2	2	2	2.8	2							Nucleus
2.1852e-69	Q6ZWX6;Q9CV24	Eif2s1	Eukaryotic translation initiation factor 2 subunit 1	1.0613	1.029	0.97243				0.578438	0.803892	0.799598	+	8.59689	21	21	21	40.3	12							Nucleus
4.5949e-158	Q3ULL5;Q99L45;E0CXJ3	Eif2s2	Eukaryotic translation initiation factor 2 subunit 2	1.0351	0.99351	0.95732				0.729174	0.995951	0.724232	+	8.4422	18	18	18	33.8	11
8.7784e-160	Q3TML6;Q3UIJ2;Q9Z0N1;Q3UDF8;Q9Z0N2;Q9D791;Q9CRE9;A2AAW9;Q3U5H6;Q9CZT2;Q6NY07	Eif2s3x;Eif2s3y	Eukaryotic translation initiation factor 2 subunit 3, X-linked;Eukaryotic translation initiation factor 2 subunit 3, Y-linked	1.0447	1.0096	0.99517				0.636873	0.957762	0.777769	+	8.85287	27	27	27	41.5	15
1.7463e-20	P23116;Q3UM46;Q6A0B9;Q3UL99;Q3TKF9;Q3UEK3;Q3TRH1	Eif3a	Eukaryotic translation initiation factor 3 subunit A	1.0598	1.1199	1.3107				0.720027	0.614377	0.399183		7.07726	4	4	4	5	7							Nucleus
3.5679e-43	Q8CIJ3;E9PX78;Q8JZQ9	Eif3b	Eukaryotic translation initiation factor 3 subunit B	0.91749	0.97892	1.0319				0.725029	0.857368	0.984452		8.16917	22	22	22	13.3	12							Nucleus
3.6455e-85	Q8R1B4;Q66JU1;E9Q3A8;Q8BVX3;Q3TL08;Q9CSD3;P97398;Q9CV26	Eif3c	Eukaryotic translation initiation factor 3 subunit C	1.0272	0.99001	0.97702				0.77792	0.977976	0.822667		8.42247	32	32	32	17.1	15
2.4941e-11	O70194	Eif3d	Eukaryotic translation initiation factor 3 subunit D	0.98337	0.89498	0.86374				0.994161	0.483822	0.285935		7.79732	5	5	5	7.8	4
1.6556e-47	P60229;Q3UIG0;Q9CT23;Q6LCK2	Eif3e	Eukaryotic translation initiation factor 3 subunit E	1.029	0.96216	0.95811				0.766694	0.833833	0.728143		8.45379	15	15	15	25.2	12							Nucleus
3.5634e-82	Q3U8X1;Q8BTW2;Q9DCH4;Q3UVY8;Q6IRT4;Q8VH52;B0LAD0	Eif3f	Eukaryotic translation initiation factor 3 subunit F	1.0233	1.03	0.97133				0.802464	0.798457	0.794078	+	8.61458	21	21	21	34.9	11
1.4117e-11	Q3THA0;Q544H0;Q9Z1D1	Eif3g	Eukaryotic translation initiation factor 3 subunit G	0.74696	1.0198	1.2607				0.169722	0.95011	0.305676		7.84261	5	5	5	14.1	4							Nucleus
1.5506e-28	Q3THW7;Q3TII2;Q5M9L0;Q8BTX5;Q91WK2;Q3TIK5;Q8BMZ8	Eif3h	Eukaryotic translation initiation factor 3 subunit H	0.98598	0.8878	0.90309				0.993786	0.455106	0.42727	+	8.05146	7	7	7	18.2	6
2.1616e-27	A2AE04;Q9QZD9;Q3T9Y8;A2AE03;Q8BTM6	Eif3i	Eukaryotic translation initiation factor 3 subunit I	1.1445	1.1877	0.98059				0.234815	0.198247	0.840642		8.23747	11	11	11	16	5
1.4897e-35	Q66JS6;Q3UGC7;Q2YDW1;Q66JW9;Q99JK5	Eif3j	Eukaryotic translation initiation factor 3 subunit J	1.0849	1.1912	1.0013				0.638463	0.525915	0.835725		7.68997	4	4	4	11.8	3
9.7239e-85	Q8QZY1	Eif3l	Eukaryotic translation initiation factor 3 subunit L	1.0264	0.98701	0.90796				0.78293	0.962527	0.491918		8.64273	35	35	35	33.2	17							Nucleus
1.3132e-15	Q99JX4;A2A702	Eif3m	Eukaryotic translation initiation factor 3 subunit M	0.97556	0.98794	1.0502				0.962574	0.899353	0.914241	+	7.96058	8	8	8	16.6	5
0	P60843;Q3TFG3;Q5F2A7;Q4FZL1;Q3TGK7;Q3UXC2;Q3TLL6;Q3U8I0;Q78WR5;Q3TSJ4;Q99LR0	Eif4a1	Eukaryotic initiation factor 4A-I	1.1349	1.0762	0.96231				0.234892	0.612363	0.586654		9.60864	141	141	141	47.5	21
1.9274e-161	P10630;Q52KC1;Q8BTU6;E9Q561;D6RJ11;D6RJ60	Eif4a2	Eukaryotic initiation factor 4A-II	0.86728	0.97844	1.1514				0.527855	0.855133	0.569153		8.01423	5	5	5	38.1	4
1.4583e-45	Q91VC3;D3YU49;E9PV04;A2AFK7	Eif4a3;Gm8994;Gm5576	Eukaryotic initiation factor 4A-III	1.0516	1.1587	1.207				0.664214	0.386886	0.420286	+	8.05034	9	9	9	21.4	8							Nucleus
5.3462e-24	Q6NZJ6;E9PVC5;E9Q9E1;E9PVC6;E9Q770;Q3UZD9;E9Q298;Q6PD42;Q3UYM6;A0PJB5;Q3UQI5;Q3UTK0;Q8K0J8;Q8R2V4;Q8BUW8;D3Z439;D3YWM1;D3YWY7	Eif4g1	Eukaryotic translation initiation factor 4 gamma 1	0.85458	1.193	1.3791				0.599581	0.521934	0.345654		7.31364	6	6	6	5.3	7
1.3509e-13	A0JNY7;G3XA17;Q62448;F7CBP1;Q3U9U9;F6TW20;F7DAB1	Eif4g2	Eukaryotic translation initiation factor 4 gamma 2	1.088	1.1149	1.1899				0.509735	0.533256	0.462747		7.77278	10	10	10	7.3	7
1.6291e-27	P59325;Q3TQR3;Q8BVV6;Q05CM5;Q3TKY2;Q05CH7;Q05C65;Q6PHA6;Q3TT65;Q05CY6	Eif5	Eukaryotic translation initiation factor 5	0.95769	1.068	1.0236				0.889647	0.72418	0.97949		7.93547	9	9	9	21	9					Plasma membrane
1.2466e-10	P63242;Q66JR8;Q8BGY2;Q8VHU9	Eif5a;Ptms;Eif5a2	Eukaryotic translation initiation factor 5A-1;Eukaryotic translation initiation factor 5A-2	0.94616	0.92171	0.95528				0.802989	0.62838	0.714152		8.274	11	11	11	18.2	3				ER			Nucleus
2.4718e-74	Q05D44;Q8BYY7;Q6A002;Q7TPC0;Q8BYX3;REV__Q6ZWQ0;REV__E9QP46;REV__Q6DFZ2;REV__Q76KB5;REV__F6W8R9;REV__Q6PI66;REV__Q7TPP1;REV__D3YVK9	Eif5b	Eukaryotic translation initiation factor 5B	0.73401	1.0639	1.2441				0.144299	0.742383	0.338149		8.06565	15	15	15	8.7	10
2.2724e-38	P70372;Q3UFF9;Q8BM84;Q8BVF8;Q8BW03;Q8BTQ1;Q3TT05	Elavl1	ELAV-like protein 1	0.92876	1.3377	1.4286		+		0.730155	0.0317551	0.0568452	+	8.37317	12	12	12	26.7	7							Nucleus
2.004e-57	B1AXZ5;B1AXZ4;Q80Y51;Q564D8;Q60899;Q3UR02;B1AXZ6;Q91XI9;Q80UJ0;Q91XI8;B1AXZ0	Elavl2	ELAV-like protein 2	0.75118	1.0779	1.3244				0.297868	0.818454	0.420877	+	7.40533	2	2	2	25.7	1
1.2855e-41	Q60900	Elavl3	ELAV-like protein 3	1.0852	0.94654	0.89972				0.637599	0.720153	0.475818	+	7.63831	4	4	4	21.8	3
3.3853e-59	Q80XH9;Q61701;A2A9S0;Q8BVA9;A2A9R6;Q9CXQ0;A2A9R8;A2A9S2;A2A9S3;A2A9R4;H3BLG7;A2A9R5;A2A9S1	Elavl4	ELAV-like protein 4	0.99789	1.0123	1.1301				0.939531	0.942657	0.612568	+	8.70234	22	22	22	28.4	12
7.3618e-05	A2A5A5;Q8BHL5;F8WIL9;Q571D6;Q8BPU7;F6YXR3;Q5GMG5	Elmo2;Elmo1	Engulfment and cell motility protein 2;Engulfment and cell motility protein 1	1.0643	0.99864	0.75663				0.706173	0.942209	0.213095		7.10377	3	3	3	2.3	2
0.00072502	Q91WG4	Elp2	Elongator complex protein 2	1.2521	1.2322	0.9281				0.275933	0.387852	0.683187		6.91708	2	2	2	2.3	2							Nucleus
3.5065e-47	Q9CZX0	Elp3	Elongator complex protein 3	1.2685	0.95569	0.78125				0.0939653	0.749613	0.0924423		8.12555	9	9	9	12.8	7							Nucleus
8.467e-20	Q3TI59;P21995;Q3TSZ8;Q3UFK0	Emb	Embigin	1.0965	1.1092	1.0258				0.477245	0.55464	0.989993		7.86508	7	7	7	15.5	5					Plasma membrane
5.8805e-78	O08579;Q3UJP3;Q3TIH6;B7FAU5;Q3THM8	Emd	Emerin	0.93827	1.0543	1.1371				0.769876	0.671466	0.520383	+	8.288	14	14	14	32.4	7				ER			Nucleus
9.463e-24	E9QLZ9;Q03173;E9QKQ9;E9QKR1	Enah	Protein enabled homolog	1.2534	0.92567	0.80234				0.110576	0.613958	0.128688		8.08192	18	18	18	7.6	7					Plasma membrane
0	P17182;Q5FW97;Q6PHC1;Q8CF78;B0QZL1;B1ARR7;P21550;Q4FK59;Q5SX58;P17183;Q3UJ20;Q545V3;Q922A0;D3Z6E4;D3Z2S4;D3YVD3;B1ARR6;Q5SX59;Q5SX60;Q5SX61	Eno1	Alpha-enolase;Enolase	0.96763	0.90291	0.95377				0.894602	0.393818	0.539807		9.80509	134	134	134	49.1	19					Plasma membrane
5.1077e-07	B8JJY5;Q8BTJ4;E9QLF5;D3YYS8	Enpp4	Ectonucleotide pyrophosphatase/phosphodiesterase family member 4	0.87915	1.7763	1.3201		+		0.688826	0.0250849	0.385606		6.93996	3	3	3	6.8	3					Plasma membrane
0.00045237	Q5DTL0;Q9EQG7;Q5FWJ8	Enpp5	Ectonucleotide pyrophosphatase/phosphodiesterase family member 5	1.7187	3.3877	2.5175	+	+	+	0.0132022	3.01011e-06	0.00204331		6.97943	3	3	3	4.8	2					Plasma membrane
5.5752e-268	A2A841;P48193;E9PWN6;A2A840;A2A842;A2A838;A2A839;B6ZHC8;A2AD32;E9Q6Q1;Q3UH12;F7BUB8;A2A834;F6S4K9;A2A835;Q3V048;E9PWN5;B6ZHC2;F7CR30;A2A844;B6ZHC3;Q3U0G7	Epb4.1;Epb41	Protein 4.1	0.91022	0.97849	1.1228				0.616699	0.845348	0.638135		8.81033	54	54	54	27.6	16					Plasma membrane		Nucleus
1.7535e-209	A2AUK5;B6ZHC9;A2AUK8;A2AUK7;A2AUK6;E9PV14;A2AUK4;Q8C8P2;E9QMK1;B6ZHC4	Epb4.1l1	Band 4.1-like protein 1	0.81411	0.78569	1.0751				0.488178	0.319485	0.870656		7.18358	2	2	2	26.1	1
4.314e-200	B6ZHD0;G3X9B8;O70318;Q3UNQ6;Q80UE3;Q80UE5;B6ZHC5;Q80UE4;G3X991;B6ZHC7;Q811B2;B6ZHC6;Q8C928;E9Q4H2;Q8CGJ6;Q811C0;Q7TPN6;E9Q4W4;Q9EPM8;E9Q621;Q9EPM7;Q8BSR4	Epb4.1l2;Epb41l2	Band 4.1-like protein 2	0.82949	0.77778	0.94498		+		0.289413	0.0381577	0.493216		8.76488	61	61	61	22.7	23					Plasma membrane		Nucleus
1.7715e-139	F8WH44;D0VYV6;E9QN88;A7MCX4	Epb4.1l3	Band 4.1-like protein 3	1.085	1.1944	1.069				0.64447	0.455518	0.886061		6.67817	1	1	1	21	1					Plasma membrane
1.4795e-215	Q9Z2H5	Epb41l1	Band 4.1-like protein 1	0.96702	1.1992	1.252				0.890753	0.174999	0.24001		8.65883	44	44	44	28	23
6.9822e-174	Q9WV92;A7YY80;D0VYV7;E9PV52;B6ZHD1;Q8BGK4	Epb41l3;Epb4.1l3	Band 4.1-like protein 3	0.94973	1.1648	1.2077				0.818001	0.251947	0.329169		8.4661	31	31	31	24.8	15					Plasma membrane
4.2685e-29	Q8BGS1;A2ALK6;Q9JMC8;Q3TMR3	Epb41l5	Band 4.1-like protein 5	0.9565	1.0034	0.95888				0.940862	0.941782	0.680339		7.72249	9	9	9	8.5	5					Plasma membrane		Nucleus
3.1078e-09	Q99M71	Epdr1	Mammalian ependymin-related protein 1	2.3795	3.6203	1.6775	+	+		9.41805e-05	2.81375e-07	0.107032		7.38167	4	4	4	15.2	3		lysosome
2.3418e-20	E9PUQ0;E9PUP9;E9PUQ2;Q8BRB1;Q8C3U1;B7ZNN5;P29319;E9PUQ4;Q60629;Q6PFV6;Q61821	Epha5;Epha3	Ephrin type-A receptor 3;Ephrin type-A receptor 5	1.0537	1.154	1.1369				0.732187	0.613012	0.776559		7.44187	4	4	4	3.8	2				ER	Plasma membrane
1.0212e-32	B1B1C1;Q8CBF3;P54754;F8WHG4;G1K381;Q62413;Q60669;Q3V2Z8;E9PUK8;Q8CA63	Ephb1;Ephb3;Epha6	Ephrin type-B receptor 1;Ephrin type-B receptor 3;Ephrin type-A receptor 6	0.96691	0.93295	0.95831				0.975369	0.667951	0.678279		7.41915	5	5	5	7.9	4	early endosome				Plasma membrane
4.6262e-257	Q6P5F1;P54763;A3KG00;A3KG02;A3KG01;F6Q4H2;A3KG86;Q8C8K1;P54761;Q3V1K8;Q8C7S3;Q91YM0;Q03145;E9PWK7;O09127;Q5DTX7;A2BDV9;P35991;Q7TMU1;A2BDW0;Q62128	Ephb2	Ephrin type-B receptor 2	0.96841	0.95539	1.0014				0.898438	0.696159	0.815271		8.92668	81	81	81	24.7	22					Plasma membrane
3.8346e-05	Q8VEH5	Epm2aip1	EPM2A-interacting protein 1	1.3115	1.0012	0.76542				0.196108	0.934544	0.231006		6.99137	2	2	2	3	2				ER			Nucleus
6.9491e-34	Q69ZS5;Q5NCM5;Q8CHU3;Q5NCM7;Q5NCM6;F7CUV7;Q5NCM3;F7CD65;Q5NCM8;A8Y5D4	Epn2	Epsin-2	0.78621	1.0408	1.4906				0.390535	0.930112	0.226875		7.72113	6	6	6	6.2	4							Nucleus
7.907e-23	B9EIU1;Q8CGC7	Eprs	Bifunctional glutamate/proline--tRNA ligase;Glutamate--tRNA ligase;Proline--tRNA ligase	1.1301	0.94176	0.83371				0.516737	0.701714	0.283157		7.72496	13	13	13	6.5	9
1.9163e-251	Q60902;F8WJ42;F6Q0T0;F6ZE93	Eps15l1	Epidermal growth factor receptor substrate 15-like 1	1.0898	1.1748	1.0962				0.402384	0.258752	0.73631		8.76182	59	59	59	26.7	21					Plasma membrane		Nucleus
1.1348e-11	Q9EQH2;F8WIM4;Q8C9W5;Q8C4S7;Q8CA64	Erap1	Endoplasmic reticulum aminopeptidase 1	0.72859	1.2243	1.6936				0.244753	0.456127	0.100117		7.31859	5	5	5	5.3	5				ER
2.0479e-11	B2RUK2;B7ZNX6;Q80TH2;B2RUJ2;B7ZNY4	Erbb2ip	Protein LAP2	0.91163	0.71858	0.79117				0.793119	0.161965	0.288148		7.26909	6	6	6	3	5					Plasma membrane		Nucleus
3.9447e-57	F8VPM7;Q99MI1;E9QL63;Q3UHT7;Q5J8K8;Q5J8K7;F8WHE9;Q5J8K6;Q6PH08;Q5J8K5;F6S9N0;Q3TRG3;Q8BKM7	Erc1	ELKS/Rab6-interacting/CAST family member 1	1.2133	1.1747	1.0145				0.167443	0.341356	0.935862		8.06206	17	17	17	12.7	13
7.8937e-19	Q69ZP5;Q4FK22;Q9DC16;F6SLP4;F6Z6A5	Ergic1	Endoplasmic reticulum-Golgi intermediate compartment protein 1	0.77717	1.1183	1.3058				0.239526	0.520753	0.229868	+	7.96776	8	8	8	17.8	6				ER
1.1859e-30	A3KGK1;Q9CQE7;F6UIS1;B7ZCP0;F6RK81;A3KGK2	Ergic3	Endoplasmic reticulum-Golgi intermediate compartment protein 3	1.0563	1.2502	1.149				0.642928	0.17925	0.576278	+	7.89743	7	7	7	14.6	5				ER
8.9073e-16	P84089;Q4FZH7	Erh	Enhancer of rudimentary homolog	1.0376	0.94767	0.95288				0.790544	0.881145	0.764063	+	6.90258	3	3	3	10.6	1
6.1907e-18	Q9CWA6;F6U518;Q8VEH8;F6Z458;F7AQQ2	Erlec1	Endoplasmic reticulum lectin 1	0.97999	1.0116	0.97209				0.980518	0.99057	0.732086	+	7.77048	5	5	5	7.2	4				ER
2.285e-109	Q8BFZ9;Q91X78;E9PUH5	Erlin2	Erlin-2	0.95196	1.1834	1.2009				0.817525	0.237543	0.398155	+	8.99109	27	27	27	33.2	10				ER	Plasma membrane
2.5531e-06	Q3UVK0;G8JL46	Ermp1	Endoplasmic reticulum metallopeptidase 1	NaN	NaN	NaN				1	1	1		NaN	0	0	0	1.2	1				ER
2.6925e-139	Q4FJZ3;Q4FK57;Q8R180;Q3TXL0;Q14DR9;Q8R2E9	Ero1l	ERO1-like protein alpha	0.96083	1.2155	1.3072				0.864719	0.145934	0.157508		8.57571	14	14	14	25.6	10				ER
5.7043e-32	P57759;A8C1V9;D6RG87;F8WIM7;F8WJI4	Erp29	Endoplasmic reticulum resident protein 29	0.82824	1.0629	1.1582				0.350358	0.629136	0.45663	+	8.18287	10	10	10	14.9	4				ER
9.1101e-103	B1AY76;Q3URM4;Q9D1Q6	Erp44	Endoplasmic reticulum resident protein 44	0.95234	1.0927	1.1513				0.828983	0.494545	0.476855	+	8.58822	23	23	23	24.6	8				ER
6.5311e-45	Q3U7R1	Esyt1	Extended synaptotagmin-1	1.0125	1.1202	1.1179				0.87189	0.388127	0.583277		8.19659	11	11	11	7.1	8				ER	Plasma membrane
1.6755e-13	Q3TZZ7	Esyt2	Extended synaptotagmin-2	0.98537	1.1651	1.0837				0.960946	0.586068	0.904314		7.71786	8	8	8	5.8	4				ER	Plasma membrane
2.8765e-31	Q3TDF8;Q3TF02;Q3TL10;Q8BWY3;Q3U6V5;P70199	Etf1	Eukaryotic peptide chain release factor subunit 1	0.96631	1.0322	1.2462				0.887769	0.786553	0.250437		8.31503	12	12	12	22.7	9
1.0644e-208	B1B1B4;Q99LC5	Etfa	Electron transfer flavoprotein subunit alpha, mitochondrial	0.71248	0.82877	1.143	+			0.0483336	0.120264	0.568921	+	8.67432	21	21	21	48.3	12						mitochondrion
4.2923e-37	Q9DCW4	Etfb	Electron transfer flavoprotein subunit beta	0.691	0.85748	1.2792				0.0621261	0.344563	0.195738	+	8.37912	16	16	16	29.8	8						mitochondrion
2.3871e-65	Q921G7;Q6PF96	Etfdh	Electron transfer flavoprotein-ubiquinone oxidoreductase, mitochondrial	0.76869	0.7817	1.0201				0.187654	0.124554	0.96615		8.49897	20	20	20	18.5	11						mitochondrion
8.1746e-14	P70429;E9PVP4;F8WJB9;Q6PB99	Evl	Ena/VASP-like protein	1.0869	0.78734	0.8259				0.450022	0.136215	0.198535		8.50575	4	4	4	16.7	4
2.3764e-07	Q5SUS9;Q6NVA3;Q3UI30;Q61545;Q5SUT0;Q9CRS5	Ewsr1	RNA-binding protein EWS	1.0421	0.85004	0.85191				0.768911	0.376696	0.331465	+	7.46875	3	3	3	3.5	2					Plasma membrane		Nucleus
1.2932e-30	Q6P1Y9;Q8R3S6;Q3U1G4;Q5PPR2;G3UVW9	Exoc1	Exocyst complex component 1	1.0142	0.89802	0.94986				0.845783	0.496199	0.628228		7.92735	11	11	11	9.1	9					Plasma membrane
1.1785e-19	Q5SUZ6;Q9D4H1;Q8K2J3;Q8BSK6;Q8C984	Exoc2	Exocyst complex component 2	1.0041	0.91372	0.96099				0.895517	0.595562	0.687971		7.60535	8	8	8	9.8	9					Plasma membrane
1.2187e-69	Q6KAR6;Q8K0E2;Q8BIT7;Q9ET46	Exoc3	Exocyst complex component 3	0.93728	0.9633	1.0287				0.765729	0.839739	0.929199		8.26045	19	19	19	16.4	12
1.9428e-128	Q69ZD1;O35382;Q8CA11;Q8CEG7;Q8C391;Q9CXE1;Q8CAQ9;Q9CWI0	Exoc4	Exocyst complex component 4	0.9252	0.93137	1.0005				0.715361	0.676355	0.940948		8.3061	26	26	26	20.4	17					Plasma membrane
1.5483e-47	Q3TPX4;Q3U8A5;E9PZ92;E0CYX2;Q3UD13	Exoc5	Exocyst complex component 5	0.86341	0.92185	0.98903				0.471484	0.629069	0.88319		8.37493	25	25	25	20.8	14
8.5473e-40	A6H5Z3;Q6PCN5;Q8C1X1;E0CXR2;Q8C203;E9Q1K9;F6Q3Q9;Q5DU10;Q9D4R7;Q8K2N8;E0CY34	Exoc6b	Exocyst complex component 6B	0.94785	0.82089	0.90295				0.849271	0.229432	0.426717		7.89035	12	12	12	11.6	9
8.0274e-58	O35250;Q3USE0;A2AAN0;Q69ZS4;Q3TIP4;Q542L0;Q7TPT3;A2AAN3;A2AAN4	Exoc7	Exocyst complex component 7	1.0423	0.99911	0.96504				0.685988	0.972133	0.762604		8.26982	25	25	25	24.4	15					Plasma membrane
2.2101e-55	Q6PGF7	Exoc8	Exocyst complex component 8	0.96543	0.93541	0.98331				0.884069	0.696679	0.854349		8.56194	27	27	27	18.7	14			late endosome		Plasma membrane
1.3715e-248	P26040;Q3UXR4;Q4KML7;Q3UL48;Q3TCP5;Q8CBU4	Ezr	Ezrin	1.0972	0.90453	0.81223				0.370327	0.402004	0.062322	+	9.2671	75	75	75	37.9	17					Plasma membrane		Nucleus
4.0372e-05	O88792;Q8VC39	F11r	Junctional adhesion molecule A	0.7805	1.3839	1.8076				0.393216	0.193421	0.0515824	+	7.26773	2	2	2	8	2					Plasma membrane
3.1181e-39	Q05816;Q497I3;Q3TLH6;E9Q964	Fabp5	Fatty acid-binding protein, epidermal	1.0174	1.0625	0.99418				0.840144	0.631071	0.909148		8.56461	12	12	12	33.3	5
1.5714e-134	E9Q0H6;P51880;Q5NDA4	Fabp7	Fatty acid-binding protein, brain	1.2546	0.83937	0.67717	+		+	0.0399261	0.147144	0.00103753	+	8.91139	43	43	43	20.7	4							Nucleus
4.8737e-28	Q920L1	Fads1	Fatty acid desaturase 1	1.0233	1.1119	1.083				0.799801	0.544445	0.793319		8.06002	9	9	9	10.1	5				ER		mitochondrion	Nucleus
2.8229e-09	Q9Z0R9;F2WWK5;F2WWK6	Fads2	Fatty acid desaturase 2	0.78325	0.83515	1.0826				0.38226	0.331845	0.90706		7.33488	2	2	2	4.3	2				ER
2.1476e-59	Q3TDN2;D3Z2H4;D3YUP4	Faf2	FAS-associated factor 2	0.90007	0.88205	0.92928				0.654906	0.432658	0.53621		8.10226	6	6	6	13.9	5				ER
2.3059e-10	Q3TC72	Fahd2	Fumarylacetoacetate hydrolase domain-containing protein 2A	0.81935	0.58844	0.77066		+		0.503641	0.021433	0.242075	+	7.08472	2	2	2	6.7	2						mitochondrion
0.00031894	Q8BH65	Fam116a	Protein FAM116A	1.0178	1.1182	1.1828				0.83757	0.395279	0.389454	+	8.32387	3	3	3	3.5	2
1.1624e-06	Q6P9N1;Q3U2M0;D3Z481;Q3TTP7	Fam126a	Hyccin	1.0874	0.86707	0.81128				0.637537	0.581844	0.337386	+	7.24055	2	2	2	3.8	2					Plasma membrane
0.00077246	Q8R1F1;A2ARS6	Fam129b	Niban-like protein 1	1.3696	1.3947	0.84982				0.138134	0.18359	0.441792		6.70519	2	2	2	2.4	2					Plasma membrane		Nucleus
1.6234e-14	B2RVR0;Q9CVI2	Fam133b	Protein FAM133B	0.4746	1.191	2.506	+		+	0.000288063	0.299215	7.76644e-06		7.96193	6	6	6	15.1	4
6.2347e-06	Q3TCJ1;D3Z4D8;G3X9P0;D6RJ39	Fam175b	BRISC complex subunit Abro1	1.2763	0.87954	0.66121				0.240622	0.626793	0.0722629	+	6.91555	1	1	1	5.1	2							Nucleus
0.0002011	Q6PGL7;E9PY74;Q8BRP9	Fam21;D6Wsu116e	WASH complex subunit FAM21	1.2797	0.76563	0.63263			+	0.235979	0.266032	0.0478712		6.87783	2	2	2	2.2	2	early endosome				Plasma membrane
3.8068e-46	Q8BHZ0;F7BT94;Q9CWE1	Fam49a	Protein FAM49A	1.1554	0.80692	0.62479			+	0.204988	0.182465	0.00229758	+	8.25744	8	8	8	25.1	7
2.8479e-52	Q921M7	Fam49b	Protein FAM49B	0.99273	0.94776	0.90411				0.957787	0.71323	0.431312		7.90492	8	8	8	25.3	5
3.4794e-05	G5E8A2;Q68FE6	Fam65a	Protein FAM65A	0.73175	0.74304	1.0426				0.271565	0.212244	0.954192		6.42234	1	1	1	1.6	2
4.2125e-10	Q3UJU9	Fam82a2	Regulator of microtubule dynamics protein 3	0.63392	0.63519	1.1289		+		0.0854126	0.0209688	0.795094	+	7.53391	3	3	3	7.2	3						mitochondrion	Nucleus
5.1619e-17	Q80VD1;Q8CAB7	Fam98b	Protein FAM98B	0.59481	0.92998	1.3953	+			0.0482786	0.656644	0.325648	+	7.566	4	4	4	8.6	3							Nucleus
1.8867e-06	Q922J9;D3Z4N9;D3Z5W6;D3Z072	Far1	Fatty acyl-CoA reductase 1	0.59618	0.93761	1.3198	+			0.049333	0.685771	0.427764		7.45903	3	3	3	6.8	3
1.2337e-77	F8VPU2;C4IXU2;Q8K2R0;Q8R2X2;Q80VF7;E9Q805;Q99KU3;Q8BM51;Q3UY58	Farp1	FERM, RhoGEF and pleckstrin domain-containing protein 1	0.9603	0.92266	0.93978				0.862489	0.633055	0.638613		8.4701	33	33	33	11.1	11					Plasma membrane
1.4626e-86	Q8C0C7;E9PWY9;Q4FJQ2;Q8BJG2;Q8BXN0;Q3U0Y9;E9Q319;Q9CT72	Farsa	Phenylalanine--tRNA ligase alpha subunit	0.96053	1.0657	1.049				0.859666	0.662065	0.927048		8.71829	16	16	16	19.7	11
7.5812e-105	Q8C644;Q9WUA2;Q3TG12;Q9CZU5;Q3TI98	Farsb	Phenylalanine--tRNA ligase beta subunit	0.9966	1.048	1.0065				0.94843	0.750406	0.846118		8.88461	37	37	37	32.1	19
6.6479e-85	Q3TMX6;E9PXM4;Q3UYC2	Farsb	Phenylalanine--tRNA ligase beta subunit	0.81173	1.1406	1.5655				0.481208	0.566799	0.146239		6.89849	1	1	1	29.9	1
0	P19096;Q3UHT6;Q3TB22;O89060	Fasn	Fatty acid synthase;[Acyl-carrier-protein] S-acetyltransferase;[Acyl-carrier-protein] S-malonyltransferase;3-oxoacyl-[acyl-carrier-protein] synthase;3-oxoacyl-[acyl-carrier-protein] reductase;3-hydroxypalmitoyl-[acyl-carrier-protein] dehydratase;Enoyl-[acyl-carrier-protein] reductase;Oleoyl-[acyl-carrier-protein] hydrolase	1.0753	0.98987	0.92522				0.47054	0.91998	0.395459		10.0459	451	451	451	34.5	77					Plasma membrane	mitochondrion
9.7281e-109	F2Z4A3;E9PYL7;Q9QXA3;Q497H5;Q80XT9;Q80VA2;Q6X4A1	Fat1	Protein Fat1	0.8821	1.8305	1.9411		+	+	0.541894	9.97131e-06	0.000318951		8.63674	39	39	39	7.6	34					Plasma membrane		Nucleus
2.597e-18	Q8BNA6;E9QK16	Fat3	Protocadherin Fat 3	1.0411	1.6169	1.4321				0.779194	0.0592674	0.251306		7.24598	4	4	4	1.1	4					Plasma membrane
4.4933e-10	Q91V99;Q920W8;Q3THB2;Q642K5;P62862	Fau	40S ribosomal protein S30	0.84972	0.96417	1.141				0.46363	0.788804	0.600437		7.85846	6	6	6	7.3	1
3.1411e-06	P35550;Q3UJS2	Fbl	rRNA 2-O-methyltransferase fibrillarin	0.66272	0.87642	1.3089				0.122992	0.4626	0.444442	+	7.37714	2	2	2	6.4	2							Nucleus
0.00018741	Q80WS3	Fbll1	rRNA/tRNA 2-O-methyltransferase fibrillarin-like protein 1	0.73465	0.81248	1.1299				0.278188	0.398564	0.738755	+	6.96556	1	1	1	3.5	1							Nucleus
0.00077107	F8WHC1;Q9CZV8;A2A536;A2A533	Fbxl20	F-box/LRR-repeat protein 20	1.0173	0.96193	0.92899				0.857958	0.93456	0.686073	+	7.11945	2	2	2	1.8	1
1.7463e-73	P53798;Q3TS40;Q9QYT0	Fdft1	Squalene synthase	0.92644	1.0546	1.1242				0.720509	0.669964	0.562134		8.54638	14	14	14	20.4	7				ER
6.1476e-121	Q4FJN9;Q920E5;Q3TMB3;Q3US29;Q5M8R9	Fdps	Farnesyl pyrophosphate synthase	1.0771	1.1697	1.0814				0.461696	0.272011	0.794078		9.17513	29	29	29	39.1	13						mitochondrion	Nucleus
7.3322e-05	F8WGQ4;Q3TLE2;Q3UMA4;Q8CIB5;A6X941	Fermt2	Fermitin family homolog 2	1.3149	0.8535	0.62484			+	0.192209	0.534016	0.0424299		6.68082	1	1	1	2.5	2					Plasma membrane		Nucleus
6.2501e-61	Q3UVL4;F6TKZ2	Ffr	Protein fat-free homolog	1.1533	1.0722	0.83648				0.296069	0.705765	0.20632		7.88234	11	11	11	16	12
6.1103e-08	E9QK47;P16092;Q60818;Q8CIM9;E9PWF1;E9QNJ9;E9QLT8;Q3UPE1;Q61851;Q7TSI8;Q99052;E9QAC2;Q61563;Q3TQL1;Q3TJ05;Q8CBY7;E9QK53;A1YYM4;E9Q7E8;A1YYN9;P21803;A1YYM9;E9PVU6;A1YYN6;E9Q7T0;A1YYN0;E9PX67;B7ZWP2;A1YYM3;A1YYM6;E9Q708;E9Q7C7;B9EKY4;A1YYM7;E9PXV8;E9Q5C2;D3Z5M8;A1YYM5;A1YYP1;A1YYM8;E9PX90;A1YYP0;A1YYN7;E9PX88;A1YYN2;E9Q5C3;A1YYN5;E9PX60;A1YYN1;E9Q608;A1YYN8;E9Q700;A1YYN4;E9Q7E6;Q61565;F2Z480	Fgfr1;Fgfr3	Fibroblast growth factor receptor;Fibroblast growth factor receptor 1;Fibroblast growth factor receptor 3	1.1329	1.0205	0.9194				0.51513	0.877614	0.655085		7.26214	4	4	4	3.4	3					Plasma membrane		Nucleus
4.9571e-175	P97807	Fh	Fumarate hydratase, mitochondrial	0.76846	0.8129	1.0524				0.128692	0.0869253	0.912738	+	9.00869	38	38	38	30.4	14						mitochondrion
2.5659e-20	A2AEY2;A2AEX6;A2AEX8;A2AEY3;P97447;A2AEY1;A2AEX7	Fhl1	Four and a half LIM domains protein 1	0.92521	0.88712	0.94074				0.756464	0.452425	0.586863	+	8.0849	16	16	16	7.1	2					Plasma membrane		Nucleus
1.8436e-12	Q9CQ92;G3X9U9;D3YZ32	Fis1	Mitochondrial fission 1 protein	1.3358	1.078	0.87392				0.167647	0.818163	0.395		7.36582	5	5	5	16.4	2						mitochondrion
4.5447e-71	Q6P9Q6;B2RQ18;Q80YW9;Q80YW6;Q80YW7	Fkbp15	FK506-binding protein 15;Peptidyl-prolyl cis-trans isomerase	0.87544	0.90589	0.99601				0.558702	0.528808	0.846744		8.01	17	17	17	7.6	8	early endosome
1.5968e-32	A2AT05;P26883;Q3ULN5;Q1JUQ6;Q1JUQ8;Q1JUQ7	Fkbp1a	Peptidyl-prolyl cis-trans isomerase;Peptidyl-prolyl cis-trans isomerase FKBP1A	1.0537	0.97322	0.95252				0.654657	0.830837	0.640448		7.85984	4	4	4	12	1				ER
6.2377e-11	P45878;Q3TND1	Fkbp2	Peptidyl-prolyl cis-trans isomerase FKBP2;Peptidyl-prolyl cis-trans isomerase	0.93575	1.1495	1.215				0.870681	0.547156	0.560032	+	6.5319	1	1	1	8.6	1				ER
1.8979e-26	Q3UBU9;Q62446	Fkbp3	Peptidyl-prolyl cis-trans isomerase;Peptidyl-prolyl cis-trans isomerase FKBP3	1.0673	1.1523	0.98411				0.546573	0.285732	0.858382	+	8.24057	6	6	6	17.4	4				ER			Nucleus
0	P30416;F6S2D5;D6RDE2;F7CAT1;Q8CBS1	Fkbp4	Peptidyl-prolyl cis-trans isomerase FKBP4;Peptidyl-prolyl cis-trans isomerase FKBP4, N-terminally processed;Peptidyl-prolyl cis-trans isomerase	1.0167	0.91634	0.89357				0.812453	0.464215	0.262373		9.32054	64	64	64	52.6	26				ER		mitochondrion	Nucleus
6.1719e-134	O35465;C9K0Z7;F6WP10	Fkbp8	Peptidyl-prolyl cis-trans isomerase FKBP8	0.77054	0.95674	1.2067				0.191828	0.805795	0.331444		8.5844	17	17	17	25.6	8				ER		mitochondrion
5.1829e-16	Q9Z247	Fkbp9	Peptidyl-prolyl cis-trans isomerase FKBP9	0.73394	1.3289	1.78			+	0.144169	0.0841977	0.0058668	+	7.99311	10	10	10	12.8	7				ER
7.3114e-05	Q9JJ28	Flii	Protein flightless-1 homolog	0.94551	1.0453	1.3173				0.901893	0.806944	0.38961		6.70443	2	2	2	1.7	2							Nucleus
0	B9EKP5;Q8BTM8;B7FAU9;B7FAV1;Q6KAM8;Q3U7N9;F6XC15;F6Z2C0;Q4FZG4;Q9JJ37;F7AVL7	Flna	Filamin-A	0.90872	0.959	1.0477				0.60973	0.719105	0.932539		9.17872	158	158	158	27.4	62					Plasma membrane		Nucleus
7.876e-39	Q80X90	Flnb	Filamin-B	1.0395	0.94828	0.94414				0.777274	0.726883	0.627511		7.45222	3	3	3	5.8	5					Plasma membrane
4.3511e-126	D3Z576;Q8VHX6;D3YW87;Q3UXJ8	Flnc	Filamin-C	1.2538	0.98421	0.80785				0.0509035	0.948078	0.154058		8.19396	32	32	32	13.2	24					Plasma membrane
3.111e-250	O08917;Q3TJS0;Q540I4;G3UYU4;Q6Y9S2;G3UWW8;G3UZZ5;G3XA73	Flot1	Flotillin-1	1.0762	1.2748	1.1814				0.466105	0.0873432	0.451017		8.8618	33	33	33	50.7	18		lysosome			Plasma membrane		Nucleus
4.9607e-136	Q3UEG9;Q60634;Q9DC36;Q5SS83;Q8CDE0	Flot2	Flotillin-2	1.0309	1.2702	1.1791				0.720985	0.0921998	0.457563		8.92425	41	41	41	45.2	19					Plasma membrane
5.3904e-06	Q6ZPQ1;Q8BGT1	Flrt3	Leucine-rich repeat transmembrane protein FLRT3	0.9335	1.1533	1.1964				0.863466	0.538918	0.596228	+	6.69636	2	2	2	3.9	2
5.2493e-30	F8VPR2;E9PXE6;A2APV2;F6XR20;A2AQW2;Q8BI52;Q6P247;Q6ZPF4;D3Z7A7;A2AB61;Q9JL26;A2AB60;E9Q1Y8;Q8K364;A2AQW3	Fmnl2	Formin-like protein 2	1.0896	0.87283	0.79717				0.503512	0.397746	0.11901		8.01607	18	18	18	11.1	12
9.9483e-21	G5E8B8;P11276;G5E8M2;Q3UGY5;Q3UHL6;Q3UH17;G3X9J7;Q3TCF1;B9EHT6;B7ZNJ1;Q3UHR1;Q3TBB4;Q3TCL7;Q3UZF9;Q8R3F3;Q9Z1Z8	Fn1	Fibronectin;Anastellin	0.38207	0.31614	0.96459	+	+		0.000179685	1.06521e-08	0.701027		7.60261	8	8	8	3.1	7					Plasma membrane
2.4846e-82	E9PUI5;F6Q0N9;Q8K012;E9PUK3	Fnbp1l	Formin-binding protein 1-like	1.0819	0.9457	0.80974				0.473532	0.749001	0.158368		8.47903	24	24	24	15.6	9					Plasma membrane
7.8314e-11	Q541Z2;Q61239	Fnta	Protein farnesyltransferase/geranylgeranyltransferase type-1 subunit alpha	0.86134	0.86049	1.0178				0.621675	0.409792	0.896487		7.33844	3	3	3	7.4	3
0	Q61553;F7BDR1;D3Z1X1;D3YWW3;D3YZR7	Fscn1	Fascin	0.99428	0.97364	0.98177				0.964478	0.813659	0.69817		9.84155	222	222	222	43.8	21
1.4345e-93	Q7TPM6	Fsd1	Fibronectin type III and SPRY domain-containing protein 1	0.91579	0.96723	1.0509				0.676511	0.860111	0.83609		8.42943	14	14	14	18.8	9							Nucleus
4.359e-06	Q8BYN5;F8WGT4;E0CXZ1;A2AMI0	Fsd1l	FSD1-like protein	0.65715	0.71141	0.98901				0.115001	0.0793507	0.790435		7.32644	2	2	2	3.9	2
4.3412e-33	Q3ULW5;P29391;Q3THE6;Q3TJJ6;Q3UCL5;Q9CPX4;P49945;H3BKD3;Q3UL79;Q9CZE7;Q9CWA4	Ftl1;Ftl2	Ferritin;Ferritin light chain 1;Ferritin light chain 2	2.4883	4.2496	1.6447	+	+	+	1.41122e-14	7.41095e-26	0.00728995		8.21964	15	15	15	27.3	4
9.8742e-39	Q3UUU2;Q3TIS5;Q91WJ8;Q3TUE1;Q0P6B2	Fubp1	Far upstream element-binding protein 1	0.735	1.164	1.6353			+	0.121625	0.254012	0.00801088	+	8.47956	25	25	25	15.3	9							Nucleus
2.5475e-27	Q3TIX6;Q3ULP9;A2AJ72;F7AM43;A2AJ73;F6S444;A2AJ74;A2AJ71	Fubp3	Fubp3 protein	0.74511	1.1842	1.5579			+	0.165925	0.316284	0.0369408	+	7.85477	8	8	8	14.1	7							Nucleus
2.0816e-18	Q3TCW3;Q99LJ1	Fuca1	Tissue alpha-L-fucosidase	2.4277	4.9789	2.1466	+	+	+	2.37741e-09	1.12376e-23	0.000220071		7.98268	15	15	15	9.5	4		lysosome
4.1965e-14	F6R9D8;Q61584;F6YLE3;F8WHA2;F8WH60;F7BNV1;E9PVJ4;E9QAS8;P35922;Q6AXB7;E9QNF5;D3Z6U8;E9QAT0;Q547R0;E9QAS9;Q8C7U4	Fxr1	Fragile X mental retardation syndrome-related protein 1	0.62299	0.78689	1.2093				0.0735023	0.207154	0.62092	+	7.60321	4	4	4	7.2	3							Nucleus
5.3648e-27	Q6P5B5;Q3TA75;F6QH50;Q9WVR4	Fxr2	Fragile X mental retardation syndrome-related protein 2	0.8412	1.0203	1.1669				0.393071	0.851777	0.431995		8.17126	18	18	18	14.4	9							Nucleus
5.5807e-235	P39688;D3YZ57;P14234;Q6GTF2;D3YZA2;Q8C6U9;D3YVZ0	Fyn	Tyrosine-protein kinase Fyn	0.95003	0.98292	1.0239				0.808051	0.874377	0.951673		9.29427	64	64	64	33.5	18					Plasma membrane	mitochondrion	Nucleus
0.00042342	Q61086	Fzd3	Frizzled-3	0.8434	0.87723	1.1181				0.576451	0.618403	0.766115		6.44874	1	1	1	2.1	1					Plasma membrane
7.3432e-95	Q571F9;P97855;Q5NCU1;Q3UR88	G3bp1	Ras GTPase-activating protein-binding protein 1	0.89123	1.0781	1.1742				0.530393	0.603599	0.47173	+	8.67158	24	24	24	30.1	12					Plasma membrane		Nucleus
3.869e-71	Q3U6B1;P97379;Q3U541;Q542W3;Q3U931;Q5DU21	G3bp2	Ras GTPase-activating protein-binding protein 2	0.88292	1.1042	1.2477				0.587466	0.573829	0.330887		8.08508	8	8	8	12.4	6
5.5228e-108	Q00612;Q790Y8;Q3TNL1;A3KG36;REV__P46662;REV__Q5NCK4;REV__Q3TIW4	G6pdx	Glucose-6-phosphate 1-dehydrogenase X;Glucose-6-phosphate 1-dehydrogenase	0.91723	0.9205	0.97715				0.649564	0.487139	0.671185		8.73047	24	24	24	28.5	15					Plasma membrane
6.6105e-36	A2AFL4;P70699;A2AFL3;F6R5R5;A2AFL7	Gaa	Lysosomal alpha-glucosidase	2.4114	3.9003	1.7611	+	+	+	1.06721e-13	4.43849e-23	0.00220333		8.4132	26	26	26	9.2	9		lysosome
3.3826e-06	P60521;Q8R3R8;Q9DCD6;B1AR50	Gabarapl2	Gamma-aminobutyric acid receptor-associated protein-like 2	1.1866	1.4908	1.2497				0.388815	0.122895	0.544035		7.64946	5	5	5	21.4	3
1.3884e-22	Q80UL3;Q9CWW5;Q9CXZ9;Q9JIA6;Q9R0N0	Galk1	Galactokinase	0.89992	0.88039	0.99296				0.654308	0.426272	0.832042		7.88494	7	7	7	14.3	5
2.5049e-07	O08912;Q3UFE4;B1AY78;A2RRI8;Q8CF93	Galnt1	Polypeptide N-acetylgalactosaminyltransferase 1;Polypeptide N-acetylgalactosaminyltransferase 1 soluble form	0.85408	1.2082	1.2423				0.597954	0.489167	0.557573		7.34128	5	5	5	7	3
1.9922e-49	Q3UM52;Q6PB93;Q3UA32	Galnt2	Polypeptide N-acetylgalactosaminyltransferase 2;Polypeptide N-acetylgalactosaminyltransferase 2 soluble form	0.80436	1.1088	1.3787				0.278221	0.430126	0.0876495		8.33566	16	16	16	18.4	11
0.00024201	Q80VA0;Q3U9K4;Q3U8I4	Galnt7	N-acetylgalactosaminyltransferase 7	0.74868	1.2415	1.6123				0.29172	0.422708	0.139848		7.38901	3	3	3	2.4	2
1.4709e-220	A1A4T2;Q8BHN3;Q3UE86;Q9R1N7	Ganab	Neutral alpha-glucosidase AB	0.87628	1.0971	1.2604				0.465878	0.520018	0.265144		9.15397	89	89	89	33.4	30				ER
0	P06837	Gap43	Neuromodulin	1.0724	1.0702	1.0183				0.485015	0.640505	0.917716		10.2678	126	126	126	60.4	15					Plasma membrane
7.0144e-299	D2KHZ9;E9PX42;P16858;E9Q0E3;E9Q1S8;E9Q5U3;E9Q9E5;E9QAC7;E9PX72;D3YUV0;E9PZL2;F6ZQM8;F8WJL5;E9PZH9;D3YU05;E9PYX4;E9PXL6;D3Z0Z9;D3YYI5;E9Q1F8;D3YV03;Q3TUZ9;D3Z1B7;E9PZP4;F6QXU4;E9PX99;Q4VBD1;E9QP42;Q64467;F6UT49;Q3V2I5;F7D6E8;Q8BJ40;Q8CEV2;Q6IWE3;Q2VWQ4	Gapdh;Gm2606;Gm10293;Gm4609;Gm10358;Gm10481;Gm3839;Gm5559;Gm10291;Gm10327;Gm3222;Gm10566;Gm6316;Gm5507;Gm3200;Gm5069;Gm7293;Gm8055;Gm10290	Glyceraldehyde-3-phosphate dehydrogenase	1.0706	0.93662	0.89309				0.494139	0.580374	0.260596		10.0825	166	166	166	45.3	13
1.433e-96	Q9CZD3;Q9DBT1	Gars	Glycine--tRNA ligase	0.98721	0.92837	0.96497				0.990477	0.531828	0.601534		9.00273	69	69	69	25.4	19						mitochondrion	Nucleus
6.3484e-18	Q3UJP8;Q64737;Q3TH49;D6RCG1	Gart	Trifunctional purine biosynthetic protein adenosine-3;Phosphoribosylamine--glycine ligase;Phosphoribosylformylglycinamidine cyclo-ligase;Phosphoribosylglycinamide formyltransferase	1.0141	1.0208	0.95871				0.861338	0.992712	0.679724		7.4715	6	6	6	7.3	7
0.00099197	Q8VHR5;A1L3S7;Q69ZQ5;Q6PAH8	Gatad2b	Transcriptional repressor p66-beta	NaN	NaN	NaN				1	1	1	+	NaN	0	0	0	1.9	1							Nucleus
1.6227e-67	P17439	Gba	Glucosylceramidase	2.2238	4.4489	2.0338	+	+	+	1.4412e-11	2.07852e-27	0.000114635		8.42068	18	18	18	18.3	9		lysosome
3.2173e-20	O88986;Q9CZ08;E9PWY6	Gcat	2-amino-3-ketobutyrate coenzyme A ligase, mitochondrial	0.60485	0.88974	1.4446	+			0.015466	0.462792	0.0877184	+	7.87287	5	5	5	15.9	5						mitochondrion	Nucleus
5.5874e-07	P97494;Q3TEF1;Q3UNA7	Gclc	Glutamate--cysteine ligase catalytic subunit	1.087	0.91047	0.83727				0.638689	0.741207	0.406463		7.22251	3	3	3	4.2	3
4.3329e-106	B2RWW6;E9PVA8;Q3UHQ5;Q8CHH7;Q6PGM5;Q8BIX2;E9Q005;Q640Q4;Q6NV94;Q3U3Z4;Q8BTM7	Gcn1l1	Protein Gcn1l1	0.85777	1.018	1.1098				0.450991	0.864605	0.611174		8.41596	58	58	58	11.6	31
2.4201e-19	Q8VE33;Q3USC7;A2A5H8	Gdap1l1	Ganglioside-induced differentiation-associated protein 1-like 1	0.94472	0.93509	1.1122				0.836418	0.655848	0.692476		7.93905	5	5	5	11.1	4
1.9239e-14	Q9DBL2	Gdap2	Ganglioside-induced differentiation-associated protein 2	2.3506	3.0923	1.1376	+	+		0.000117316	6.8866e-06	0.77495	+	7.74362	5	5	5	8.4	4		lysosome
0	P50396;B7FAU8	Gdi1	Rab GDP dissociation inhibitor alpha	0.96004	0.99755	1.0448				0.857254	0.970301	0.944822		9.5758	98	98	98	68.5	19
0	Q3UPA3;Q3UC72;Q61598;Q3TIY6;Q3UUX9;Q9CZ18	Gdi2	Rab GDP dissociation inhibitor beta	1.0549	0.93064	0.89026				0.578174	0.54502	0.250268		9.71485	157	157	157	58.6	28
1.7493e-66	B2KGQ6;Q9CRY7	Gdpd1	Glycerophosphodiester phosphodiesterase domain-containing protein 1	1.0174	1.1025	1.0003				0.840144	0.454624	0.939943		8.40668	17	17	17	25.2	7
1.0144e-15	Q8K0D5;E0CXN8	Gfm1	Elongation factor G, mitochondrial	0.70234	0.99138	1.2831				0.190193	0.895021	0.485955		7.60552	9	9	9	8.5	6						mitochondrion
7.3914e-110	P97785;D6RDD4;E9Q0F7;Q9QWK2	Gfra1	GDNF family receptor alpha-1	1.2048	1.158	0.97772				0.105605	0.269919	0.82619		8.64631	18	18	18	18.8	7					Plasma membrane
0.00010472	Q3UUD8;O08842;Q920Y3;E9PYE9	Gfra2	GDNF family receptor alpha-2	1.3147	1.0845	0.73719				0.192437	0.701765	0.176454		6.79906	1	1	1	3.7	1					Plasma membrane
2.5474e-09	Q99JP7;Q6KAN2;A2AQN2	Ggt7	Gamma-glutamyltransferase 7;Gamma-glutamyltransferase 7 heavy chain;Gamma-glutamyltransferase 7 light chain	1.0109	1.2232	1.1575				0.8627	0.227888	0.551301		7.87307	10	10	10	4.5	3
0.00080674	Q6Y7W8;G3UYG6;G3UWR2	Gigyf2	PERQ amino acid-rich with GYF domain-containing protein 2	NaN	NaN	NaN				1	1	1	+	NaN	0	0	0	0.9	1
1.2491e-84	Q9Z0G0;Q8R5M0	Gipc1	PDZ domain-containing protein GIPC1	0.98887	0.82342	0.76716				0.978337	0.23643	0.0727708	+	7.96485	7	7	7	27	7
2.7905e-35	Q68FF6;Q5F258;E9PVA6;Q5DU47;Q9JLQ2;D3Z1I2;Q80XR8;F7BIK4;Q3UGB1;Q3V322;F6WV69;F6U8T2;D3Z409	Git1	ARF GTPase-activating protein GIT1	1.0038	0.89661	0.86104				0.899492	0.490443	0.277354		8.05824	14	14	14	13.2	10
4.1323e-24	Q3TLY5;Q3UM38;Q8BGZ6;P51569	Gla	Alpha-galactosidase A	1.1141	3.0057	2.1073		+	+	0.557865	1.17518e-05	0.0168336		7.56859	3	3	3	2.9	1		lysosome
1.4288e-05	Q8C847;Q8C659;P23780;Q3TAW7;Q8K131;E9PVK3;Q99KV2;F7AF87	Glb1	Beta-galactosidase	1.6381	3.7376	2.1717	+	+	+	0.02308	1.40468e-07	0.012664		7.31641	3	3	3	3	2		lysosome
1.9553e-33	Q91W43;Q8BJQ7;E9PXH3;Q9CRJ4	Gldc	Glycine dehydrogenase [decarboxylating], mitochondrial	0.6527	0.94689	1.3771	+			0.0410415	0.709258	0.142253	+	8.01431	14	14	14	8.5	8						mitochondrion
2.4281e-254	Q53WR6;Q61543;F8WHM5;F6RSH1;E9PWD8;Q8BQH1;Q3TMG0	Glg1	Golgi apparatus protein 1	0.82563	1.2903	1.5904			+	0.276826	0.0725864	0.0159595		9.28972	136	136	136	28.3	35					Plasma membrane
4.739e-40	B1AWD5;Q9CYL5;B1AWD6	Glipr2	Golgi-associated plant pathogenesis-related protein 1	0.88771	0.91051	1.0115				0.5637	0.574072	0.996015		8.3358	13	13	13	33.8	4
0.00066708	Q3TMW7;Q8BZM1;Q3T9A5	Glmn	Glomulin	NaN	NaN	NaN				1	1	1		NaN	0	0	0	3	2
1.8779e-07	A5GZX3;Q9CPU0	Glo1	Lactoylglutathione lyase	1.1047	0.98772	0.91364				0.588955	0.975183	0.636598		7.10161	2	2	2	14.1	3
4.1841e-10	Q9CPV4;E9Q197;F6ZTG3;Q7TMP4	Glod4	Glyoxalase domain-containing protein 4	1.0442	0.85455	0.79499				0.762191	0.390822	0.194265		7.60301	5	5	5	9.4	3						mitochondrion
1.7192e-39	Q9CQM9	Glrx3	Glutaredoxin-3	1.0914	1.0853	0.95459				0.42953	0.52614	0.710749		8.6393	17	17	17	26.4	8
1.3693e-18	Q80Y14;Q3UF85	Glrx5	Glutaredoxin-related protein 5, mitochondrial	0.77624	0.81456	1.04				0.362975	0.274632	0.977584		7.32752	6	6	6	17.1	2						mitochondrion	Nucleus
4.908e-35	D3Z7P3;D3Z7P4;D3Z7P5;F6U529;F7B327	Gls	Glutaminase kidney isoform, mitochondrial	0.92824	0.93746	0.96589				0.727992	0.707043	0.766847		8.48233	21	21	21	15.3	9						mitochondrion
4.7338e-22	Q8K297	Glt25d1	Procollagen galactosyltransferase 1	0.78136	1.1421	1.4559				0.250364	0.438595	0.0806973	+	7.79669	10	10	10	12.6	7				ER
0	P26443;Q3TSQ7;F7CFA5	Glud1	Glutamate dehydrogenase 1, mitochondrial	0.74349	0.84355	1.1168				0.085786	0.158819	0.659605		9.56185	74	74	74	51.1	26						mitochondrion
5.1222e-21	P15105;D3YVK1;D3Z121	Glul	Glutamine synthetase	0.52558	0.81466	1.5145	+			0.00181449	0.212746	0.0518167	+	8.03076	7	7	7	16.4	5				ER		mitochondrion	Nucleus
8.1772e-09	D3YYI8;O09106;Q58E49	Gm10093;Hdac1	Histone deacetylase;Histone deacetylase 1	0.67618	1.145	1.5553				0.161424	0.557027	0.152573	+	7.2946	3	3	3	4.4	2							Nucleus
6.3072e-97	D3Z6C3;P97351;Q3UAC2;Q564F3;Q9D1S3;Q3UJU5;Q3U5P8;D3Z7W7	Gm10119;Rps3a;Gm9000	40S ribosomal protein S3a	0.88684	1.0379	1.1665				0.511104	0.803114	0.494598	+	9.12824	40	40	40	44.3	12
4.0482e-12	D3Z2T7;O55142;Q6ZWX1;Q8BQV7;E9PXU5;Q9DC85;F8VQL4	Gm10247;Rpl35a;Gm10029	60S ribosomal protein L35a	0.94863	1.0564	1.1239				0.813374	0.660994	0.56313	+	8.53666	13	13	13	31.8	4
1.5336e-119	F5H8M6;P62270;Q561N5;Q5SVZ5;Q3TW65;G3UZW2;D3YWV7;F6YVP7	Gm10260;Rps18	40S ribosomal protein S18	0.93045	1.0348	1.115				0.712681	0.819589	0.666124	+	9.09552	36	36	36	52.6	9
1.0499e-34	E9PW43;A2AJM8;Q9CQS8	Gm10320;Sec61b	Protein transport protein Sec61 subunit beta	0.85213	1.0166	1.2417				0.472255	0.965851	0.343058	+	7.89102	9	9	9	22.1	2				ER
8.5183e-21	F6VWT4;Q80V08;F8VQL2;Q505B1;D3Z3R2;Q6PHZ1;Q6ZWZ7;Q9CPR4;B2RY53;F8VQM6	Gm10362;Rpl17;Rpl17-ps3;Gm10268;Gm6133;Gm6613	60S ribosomal protein L17	0.79505	0.87249	1.0653				0.252548	0.40406	0.777835	+	8.30522	10	10	10	12.4	2
1.5739e-113	B2RTM0;P62806;Q61667;Q6B822	Gm11275;Hist1h4a;Hist2h4	Histone H4	1.3927	1.169	0.88722	+			0.00310559	0.273871	0.239462	+	9.39947	83	83	83	51.5	7							Nucleus
2.1111e-54	Q921L4;Q8CBB6;B2RTK3;B2RVD5;P10853;P10854;Q64475;Q64478;Q64525;Q6ZWY9;Q8CGP1;Q8CGP2;A0JLV3;G3X9D5;Q8VEE3;A0JNS9;P70696;A2AB77;Q64524;Q8CGP0;Q9D2U9;Q8C622	Gm13646;Hist1h2bm;Hist1h2bk;Hist1h2bf;Hist1h2bb;Hist1h2bh;Hist2h2bb;Hist1h2bc;Hist1h2bp;Hist1h2bj;Hist1h2ba;Hist3h2ba;Hist2h2be;Hist3h2bb	Histone H2B;Histone H2B type 1-F/J/L;Histone H2B type 1-M;Histone H2B type 1-B;Histone H2B type 1-H;Histone H2B type 2-B;Histone H2B type 1-C/E/G;Histone H2B type 1-K;Histone H2B type 1-P;Histone H2B type 1-A;Histone H2B type 2-E;Histone H2B type 3-B;Histone H2B type 3-A	1.1592	1.0858	0.9664				0.170388	0.568826	0.609586	+	9.32993	39	39	39	38.5	6							Nucleus
4.2422e-10	E9PX61;Q6GQX8;Q8BRI0	Gm15800	Protein Gm15800	1.1981	1.9877	1.902		+	+	0.370141	0.00773727	0.033891		6.55837	1	1	1	0.9	3
1.5474e-20	D3YWQ7;D3Z3K3;O09167;Q9CQM8;D3Z1Q1;D3Z422;D3Z4H4;D3YWP4;Q4VA28;D3YX83;D3YZW4;D3YY19;D3YVN8;D3Z4H9;D3Z248;D3Z5J6;D3YX47;D3Z3D4;D3Z4H7	Gm16415;Gm10155;Rpl21;Gm5528;Rpl21-ps7;Rpl21-ps14;Gm10916;Gm9104;Rpl21-ps12;Rpl21-ps10;Gm8054;Rpl21-ps3;Rpl21-ps13;Gm16416;Rpl21-ps6;Rpl21-ps11;Rpl21-ps4	60S ribosomal protein L21	1.0256	1.0897	0.97882				0.787953	0.507205	0.831727	+	8.21091	7	7	7	27.2	4
1.6107e-15	F6S6M1	Gm17386	Protein Gm17386	0.98896	0.8162	0.78994				0.948275	0.278976	0.184115	+	7.53787	4	4	4	17	4
9.8162e-92	E9PZF0;Q01768;Q5NC82;B0LAA8;Q8R4B4	Gm20390;Nme2;Dscaml1	Nucleoside diphosphate kinase;Nucleoside diphosphate kinase B	1.0044	0.93052	0.95506				0.894936	0.54432	0.546788		8.79669	39	39	39	59.6	12
3.2005e-25	E9Q035;P47758;Q542X6;Q921I1;E9Q2Q7	Gm20425;Srprb	Signal recognition particle receptor subunit beta	0.7411	0.88232	1.2008				0.132197	0.445546	0.345113	+	8.39592	11	11	11	9.2	8
3.1964e-24	E9PY39;B7ZBY8;B7ZBY7;Q569Y6;Q9CZY3;Q4VBX4;Q9D2M8;D3Z1I3;B7ZBY6;A6X925;D3Z6R2;D3YXL3;B2KF55	Gm20431;Ube2v1;Ube2v2;Gm8325	Ubiquitin-conjugating enzyme E2 variant 1;Ubiquitin-conjugating enzyme E2 variant 2	1.0078	0.87154	0.91781				0.878701	0.392972	0.487232		8.09163	11	11	11	14	5							Nucleus
2.0739e-12	Q5F1Z8;Q60648	Gm2a	Ganglioside GM2 activator	1.7794	4.3786	2.44	+	+	+	9.07294e-05	2.90356e-20	1.44044e-05		7.94772	6	6	6	10.4	2		lysosome			Plasma membrane	mitochondrion
0.00078804	D3YU44;Q3UKC8;Q80SZ7	Gm3150;Gng5	Guanine nucleotide-binding protein subunit gamma;Guanine nucleotide-binding protein G(I)/G(S)/G(O) subunit gamma-5	1.1017	1.0061	0.9791				0.45806	0.983457	0.765485	+	7.762	5	5	5	13.2	1
9.5289e-24	E9PWH9;E9QAZ2;Q3U7D2;Q5M8Q0;Q9CZM2;E9Q1X1;F8WI79;B8JKK2;D3Z0H4	Gm4294;Gm10020;Rpl15;Gm8420;Rpl15-ps2;Gm5292	Ribosomal protein L15;60S ribosomal protein L15	0.95216	1.0983	1.1723				0.828226	0.471463	0.417189		8.63852	23	23	23	25	6
7.326e-28	D3YXG3;P62852;Q58EA6	Gm4963;Rps25	40S ribosomal protein S25	0.91794	1.0335	1.1024				0.685351	0.779554	0.637349	+	8.53138	25	25	25	29.6	5
6.2794e-30	D3YYQ0;P51410;Q5EBQ6;Q5M9J5;G3UW34;D3Z629	Gm5451;Rpl9;Rpl9-ps6	60S ribosomal protein L9	1.0168	1.1187	1.0966				0.84401	0.393482	0.658312	+	8.30993	10	10	10	15.6	4
3.625e-05	E9Q2T1;P62317;Q14AF6;D3Z426;D3Z5N9	Gm5848;Snrpd2;Gm10120;Gm5449	Small nuclear ribonucleoprotein Sm D2	1.065	1.1717	1.0687				0.704032	0.500295	0.886822	+	6.79669	2	2	2	16.1	2
1.0249e-26	D3Z6J9;P14115;E9QP28;D3YZN6	Gm5908;Rpl27a;Gm5453;Rpl27a-ps1	60S ribosomal protein L27a	0.92277	1.0344	1.0888				0.705291	0.774724	0.687112	+	8.28684	19	19	19	27.7	4
4.6409e-07	G3XA41;Q2TBF9;Q9CQV6;Q91VR7	Gm6055;Map1lc3b;Map1lc3a	Microtubule-associated proteins 1A/1B light chain 3B;Microtubule-associated proteins 1A/1B light chain 3A	1.0601	1.0369	1.0155				0.584937	0.761375	0.986078	+	8.51503	11	11	11	22.4	3
9.0881e-87	G3UW73;P45376;Q3UDY1;Q5U415;Q3TCL2;F8WJG5;Q3ULP0;D3YVJ7	Gm6736;Akr1b1;Akr1b3	Aldose reductase	0.94968	0.90153	0.9107				0.817791	0.531744	0.50399		8.45028	15	15	15	33.5	11
4.7833e-25	D3YX79;Q3TUI9;Q3TUX3;Q3UPK6;Q9Z2U1	Gm8394;Psma5	Proteasome subunit alpha type;Proteasome subunit alpha type-5	1.2474	1.0692	0.81297				0.117851	0.718894	0.150269		7.97568	5	5	5	17.8	4							Nucleus
0	D3YVN7;Q8BFR5	Gm9755;Tufm	Elongation factor Tu;Elongation factor Tu, mitochondrial	0.76761	0.80113	1.0918				0.127025	0.067076	0.753265		9.28167	73	73	73	46.9	20
9.8528e-07	Q80X87;A7VJ98;Q9CQI3;A7VJA4;Q9ERL7;D3YY16;D3Z2F6;D3YY93	Gmfb	Glia maturation factor beta	1.0418	1.1007	1.0345				0.776935	0.660845	0.975535	+	6.96041	2	2	2	18.9	3
5.9934e-49	B2RRH9;Q3THK7	Gmps	GMP synthase [glutamine-hydrolyzing]	1.1297	0.91541	0.80657				0.280592	0.59764	0.151184		8.24112	17	17	17	14.3	9
4.5887e-206	P21278;Q3UPA1;Q91X95	Gna11	Guanine nucleotide-binding protein subunit alpha-11	1.0803	0.95637	0.90123				0.446241	0.702371	0.291731		8.80491	14	14	14	39.6	7		lysosome			Plasma membrane
5.7705e-93	A2AA49;P27601;Q3UE40;Q9D034;Q8C5L2	Gna13	Guanine nucleotide-binding protein subunit alpha-13	0.95992	0.8657	0.94002				0.856664	0.231303	0.467727		8.82236	24	24	24	41.9	15					Plasma membrane		Nucleus
2.0926e-40	P30677;Q8C3M7;Q8CBT5	Gna14	Guanine nucleotide-binding protein subunit alpha-14	0.99509	0.93581	0.9528				0.987291	0.698699	0.701935		8.17826	3	3	3	15.2	1					Plasma membrane
0	B2RSH2	Gnai1	Guanine nucleotide-binding protein G(i) subunit alpha-1	1.035	0.95842	0.86655				0.729782	0.814478	0.326009		8.32486	9	9	9	34.7	5		lysosome			Plasma membrane		Nucleus
0	P08752;Q8JZT4;Q922Y6	Gnai2	Guanine nucleotide-binding protein G(i) subunit alpha-2	1.0264	0.9739	0.95717				0.749475	0.815355	0.558282		9.58842	85	85	85	58.6	14					Plasma membrane		Nucleus
1.1163e-282	Q3TJH1;Q9DC51;A2AE33;P50149;Q9D7B3;B2RVZ3;Q3V3I2;P20612;A2AE32;Q8BSY7;Q61018;F6QPU5;A2AE34	Gnai3	Guanine nucleotide-binding protein G(k) subunit alpha	0.9671	0.96534	0.95278				0.891995	0.759797	0.534474		9.11942	35	35	35	34.7	6		lysosome			Plasma membrane
0	P18872;Q543S2;D3Z2M7;F7BLT7;Q8BHK8;Q9WUC0;Q8C040;A2AE31;F6WC15;F6W1B2;Q9JJ21	Gnao1	Guanine nucleotide-binding protein G(o) subunit alpha	1.0459	0.97931	0.94941				0.629808	0.850717	0.516479		10.0922	186	186	186	48.9	16					Plasma membrane
4.7786e-269	P21279;Q3UHH5	Gnaq	Guanine nucleotide-binding protein G(q) subunit alpha	0.99509	0.93658	0.94795				0.958869	0.580135	0.508762		9.52282	67	67	67	60.2	20		lysosome			Plasma membrane		Nucleus
6.0403e-269	Q6R0H7;P63094;Q66L47;Q3TY78;Q8CGK7;A2A610;A2A606;Q9QYZ0;F8WIU8;Q9JJ33	Gnas	Guanine nucleotide-binding protein G(s) subunit alpha isoforms XLas;Guanine nucleotide-binding protein G(s) subunit alpha isoforms short	1.0671	0.90293	0.89055				0.512186	0.393919	0.251315		9.20946	68	68	68	14.2	14					Plasma membrane		Nucleus
1.2772e-80	O70443;Q542R8;Q3UYF9	Gnaz	Guanine nucleotide-binding protein G(z) subunit alpha	0.90167	1.0934	1.117				0.661288	0.616629	0.676601		8.02559	7	7	7	20.6	5					Plasma membrane
0	P62874;Q3TQ70;H3BKR2;H3BLF7;Q61621;Q54AE3;Q61011;Q8BMQ1	Gnb1	Guanine nucleotide-binding protein G(I)/G(S)/G(T) subunit beta-1	1.053	0.98571	0.93397				0.588872	0.892681	0.437476		10.0617	138	138	138	47.9	12		lysosome			Plasma membrane
5.124e-297	E9QKR0;P62880;Q3U9V4;D3YZX3;D3Z1M1;D3Z1T4;E9PWM7	Gnb2	Guanine nucleotide-binding protein G(I)/G(S)/G(T) subunit beta-2	1.0425	0.99154	0.93912				0.649933	0.930935	0.463167		9.1714	39	39	39	30.6	4		lysosome			Plasma membrane
1.1915e-287	P68040	Gnb2l1	Guanine nucleotide-binding protein subunit beta-2-like 1	0.8929	1.0415	1.1482				0.537802	0.784151	0.551892	+	9.34823	97	97	97	50.5	15					Plasma membrane	mitochondrion	Nucleus
3.3595e-86	P29387;Q3THF3;Q3U2F9;Q3TY18	Gnb4	Guanine nucleotide-binding protein subunit beta-4	0.97737	0.85943	0.83795				0.989379	0.406377	0.294052		7.61429	2	2	2	16.5	2		lysosome			Plasma membrane
8.6952e-06	Q3UG14;Q3V331	Gnb5	Guanine nucleotide-binding protein subunit beta-5	0.76857	0.90087	1.0803				0.361521	0.705358	0.857631		6.83055	1	1	1	4.2	1					Plasma membrane		Nucleus
2.4232e-18	Q9DAS9	Gng12	Guanine nucleotide-binding protein G(I)/G(S)/G(O) subunit gamma-12	1.0186	0.67869	0.68347		+	+	0.846147	0.0471806	0.0441589	+	7.6746	5	5	5	37.5	2					Plasma membrane
4.6154e-68	P63213	Gng2	Guanine nucleotide-binding protein G(I)/G(S)/G(O) subunit gamma-2	1.0118	0.88708	0.92909				0.876456	0.466301	0.587876		8.34463	13	13	13	59.2	4					Plasma membrane
1.4029e-41	P98192;Q3TKG9;Q3UBU1;Q545P6;Q8R390;Q05DV2;Q9CT84	Gnpat	Dihydroxyacetone phosphate acyltransferase	0.71271	0.98872	1.3485				0.0879457	0.971337	0.112858		8.22712	17	17	17	15.8	11						mitochondrion
5.2413e-59	Q8BFR4;Q3UBB0;Q3UDX9;Q6PCZ1	Gns	N-acetylglucosamine-6-sulfatase	1.9322	4.2516	2.1118	+	+	+	7.16699e-09	1.01384e-24	6.62206e-05		8.88894	56	56	56	21	11		lysosome
6.5696e-07	Q9QYE6	Golga5	Golgin subfamily A member 5	0.55341	0.97682	1.4074	+			0.0305047	0.989803	0.276835		7.17009	3	3	3	5.1	3
2.3162e-06	D3YVW2;Q8BXA1	Golim4	Golgi integral membrane protein 4	0.42727	1.0872	2.2298	+		+	0.000971661	0.791532	0.00978875		7.41096	4	4	4	4	3							Nucleus
5.3113e-07	G3X8U4;Q3TIZ8;Q4KMM5;Q91XA2;Q3UZG0	Golm1	Golgi membrane protein 1	0.83515	0.9246	1.1058				0.537218	0.636272	0.849994		7.36103	3	3	3	5.6	2
0.00036913	Q8BH60;Q3TAF1	Gopc	Golgi-associated PDZ and coiled-coil motif-containing protein	NaN	NaN	NaN				1	1	1	+	NaN	0	0	0	1.9	1					Plasma membrane
3.2772e-06	A2ATI7;Q3TIK1;Q3TX06;Q99JX3;A2ATI9;Q3TG07;Q922I9;A2ATI6;A2ATI8;Q3V458	Gorasp2	Golgi reassembly-stacking protein 2	0.99977	0.93263	0.97078				0.918151	0.824531	0.822842		6.49921	1	1	1	8	3
4.051e-86	P05201;F7ALS6	Got1	Aspartate aminotransferase, cytoplasmic	0.97416	0.97675	1.0282				0.92072	0.909476	0.931336		8.25448	12	12	12	26.2	9		lysosome					Nucleus
0	P05202	Got2	Aspartate aminotransferase, mitochondrial	0.84067	0.83771	1.0089				0.327656	0.142678	0.860665		9.72924	133	133	133	44	21					Plasma membrane	mitochondrion
0.00025653	Q9WTK3;E9PW03	Gpaa1	Glycosylphosphatidylinositol anchor attachment 1 protein	0.74979	1.2161	1.4101				0.314079	0.415635	0.273939		7.21267	1	1	1	1.6	1				ER	Plasma membrane
2.5001e-65	Q3U379;Q9QZF2;Q3U3U3;Q8CD04	Gpc1	Glypican-1;Secreted glypican-1	0.89705	0.85015	1.0616				0.6006	0.317311	0.792623		8.35551	26	26	26	23	10					Plasma membrane
8.454e-94	Q8BKV1;F8WHY9;Q3TU56;E0CXM8;A1A5C0	Gpc2	Glypican-2;Secreted glypican-2	0.88638	1.0407	1.0963				0.509099	0.788349	0.735927		8.73065	22	22	22	26.6	12				ER	Plasma membrane
2.1591e-295	B1AV07;P51655	Gpc4	Glypican-4;Secreted glypican-4	0.81431	2.0958	2.5965		+	+	0.241779	1.59962e-07	2.73961e-07	+	8.94393	34	34	34	36.4	15					Plasma membrane		Nucleus
1.4566e-29	Q8R3X6;Q3TP69;Q3V1C9;Q9R087;Q8BSI4	Gpc6	Glypican-6;Secreted glypican-6	0.94975	1.3335	1.4388				0.915401	0.245687	0.244745	+	6.85437	1	1	1	11	3					Plasma membrane		Nucleus
3.505e-51	Q64521;A2AQR0	Gpd2	Glycerol-3-phosphate dehydrogenase, mitochondrial	0.81349	0.9352	1.1966				0.342463	0.656341	0.445759		8.07225	13	13	13	15.4	11						mitochondrion
7.292e-50	A0JNY3;Q8BUV3;Q571C2	Gphn	Gephyrin;Molybdopterin adenylyltransferase;Molybdopterin molybdenumtransferase	1.2152	1.0071	0.82984				0.16428	0.988058	0.189309		7.99642	14	14	14	12	8					Plasma membrane
0	P06745;B7ZWL9;CON__Q3ZBD7	Gpi;Gpi1	Glucose-6-phosphate isomerase	0.94298	1.0025	1.0441				0.773528	0.997738	0.947795		9.54265	53	53	53	36.9	16					Plasma membrane		Nucleus
4.9272e-24	P35802;Q542P2;Q8R1P3	Gpm6a	Neuronal membrane glycoprotein M6-a	1.0473	1.0371	1.0309				0.656751	0.760312	0.919817		8.60884	21	21	21	10.1	3					Plasma membrane
1.0577e-80	A2AEG6;P35803;E9QPU6;Q3US81;A2AEG8;A2AEG3;Q3V0Z9	Gpm6b	Neuronal membrane glycoprotein M6-b	1.0925	1.1029	0.99218				0.424617	0.453041	0.89907		8.51172	19	19	19	12.5	4					Plasma membrane
4.2139e-47	Q8K209	Gpr56	G-protein coupled receptor 56	1.2022	1.2799	1.0673				0.109562	0.0675872	0.769895		8.2193	10	10	10	8.4	6					Plasma membrane
0.0011511	B8JJE0;Q8VHN7;Q91ZS2;D3YYF1;F6QY07	Gpr98	G-protein coupled receptor 98	0.15352	1.3165	8.7118	+		+	1.42296e-13	0.298687	4.65217e-13	+	7.56443	2	2	2	0.3	2					Plasma membrane
1.2041e-249	Q3UNH4	Gprin1	G protein-regulated inducer of neurite outgrowth 1	0.93703	0.95484	1.0319				0.744536	0.69268	1		8.90699	64	64	64	35.7	28					Plasma membrane
6.3518e-78	G3UXW9;Q3MIA8;Q99LD4;B1ATU4	Gps1	COP9 signalosome complex subunit 1	0.99245	0.9719	0.8813				0.996901	0.884331	0.381275		8.44041	13	13	13	20.5	10							Nucleus
3.3659e-14	Q6IR34;E9Q2Y2;F6SX81;Q8R0E6;A2AIV3;A2AIV4	Gpsm1	G-protein-signaling modulator 1	1.2703	1.0502	0.88332				0.246091	0.901227	0.423705		7.58082	7	7	7	7	5				ER	Plasma membrane		Nucleus
5.8174e-60	Q8BGT5;D6RFQ8	Gpt2	Alanine aminotransferase 2	0.67902	0.75765	1.1761				0.0505452	0.0826605	0.406991	+	8.24805	13	13	13	19.3	10						mitochondrion
1.3816e-12	Q3U1Q4;Q3U5I5;Q60631;B1AT92;B1AT94;B1AT95	Grb2	Growth factor receptor-bound protein 2	0.97702	1.0233	0.98699				0.968495	0.932971	0.80331		7.81454	5	5	5	18	4					Plasma membrane		Nucleus
3.6248e-09	Q3T9Z2;Q91Z53;D6REG4;B1AXQ0	Grhpr	Glyoxylate reductase/hydroxypyruvate reductase	1.3761	0.93967	0.75913				0.131092	0.693677	0.129453		7.63734	4	4	4	8.8	3
1.3617e-06	E9QKC0;Q4LG64;Q9Z2W8;Q0VGS8;Q9Z2W9;A2VDF5;C9K0Z0;G5E8H1;P23819;C9K0Z1;C9K0Y7;G5E863;B0QZW1;C9K0Y5;Q8C0E4;F2Z488;C9K0Y6;E9PVT4;Q80VM6;C9K0Y9	Gria2;Gria4;Gria3	Glutamate receptor 4;Glutamate receptor 3;Glutamate receptor 2	0.86743	0.87112	0.96345				0.65158	0.596347	0.798763		7.07482	3	3	3	3.7	3				ER	Plasma membrane
7.8497e-09	B2RTN5;Q91YM2;Q3TSU7	Grlf1;Arhgap35	Rho GTPase-activating protein 35	1.1528	0.97826	0.75976				0.467093	0.995107	0.219378		7.01912	3	3	3	2.1	3							Nucleus
0.00068258	Q3TW77;Q3U5Q6;Q3U8W3;Q3U9N4;Q3UAJ3;Q3UD85;Q9D2V3;Q3U9K2;P28798;Q3TVQ3;Q3TWT4;Q3TX66;Q3UC19;Q544Y8;Q3UDD6;H3BJE0;H3BLC9	Grn	Granulins;Acrogranin;Granulin-1;Granulin-2;Granulin-3;Granulin-4;Granulin-5;Granulin-6;Granulin-7	0.80922	0.80536	0.87358				0.473894	0.376742	0.511707	+	6.83773	2	2	2	4	2						mitochondrion
2.9308e-06	Q3UTB8;Q99LP6	Grpel1	GrpE protein homolog;GrpE protein homolog 1, mitochondrial	0.99165	1.1489	1.1293				0.938819	0.62566	0.794162	+	7.37079	2	2	2	8.8	2						mitochondrion
2.665e-48	Q2NL51;D3Z7E5	Gsk3a	Glycogen synthase kinase-3 alpha	0.93187	0.99289	0.8924				0.783699	0.922358	0.385998		7.81673	5	5	5	15.3	4
2.8718e-160	E9QAQ5;Q5KU03;Q9WV60;Q3TB31	Gsk3b	Glycogen synthase kinase-3 beta	1.0378	1.1136	1.1443				0.678288	0.453648	0.564634		8.72261	25	25	25	31.6	12					Plasma membrane		Nucleus
1.443e-06	Q8R050;Q8CCV1;Q8BPH0;Q149F3;Q3UL02;F7CE88	Gspt1;Gspt2	Eukaryotic peptide chain release factor GTP-binding subunit ERF3A;Eukaryotic peptide chain release factor GTP-binding subunit ERF3B	1.3345	1.1885	0.99199				0.171017	0.466853	0.89235		7.24147	3	3	3	3.3	2
7.5651e-38	P47791;Q3TXK9;F6ZDD7;Q3UAS7;Q3UB84;Q3U9R7;Q3TWI5;Q91Z57	Gsr	Glutathione reductase, mitochondrial	1.0121	1.002	0.9439				0.874499	0.955468	0.658488		8.25452	10	10	10	17	7					Plasma membrane	mitochondrion
4.2596e-05	P48774;P10649;P15626;Q6PJ91;Q80W21;Q8R5I6;E9PVM7;D3YVP5;A2AE89;F6WHQ7;E9QAC8;A2AE91;D3YX76;D3YVP6;E9PV63;D3YZ29	Gstm5;Gstm1;Gstm2;Gstm7;Gstm4	Glutathione S-transferase Mu 5;Glutathione S-transferase Mu 1;Glutathione S-transferase Mu 2;Glutathione S-transferase Mu 7	1.2761	1.1383	0.91207				0.238071	0.652487	0.516598		7.73099	2	2	2	4	1							Nucleus
4.1516e-10	P19157;F8WJD9	Gstp1	Glutathione S-transferase P 1	1.1863	1.0547	0.95796				0.389424	0.887533	0.677016		7.42588	3	3	3	12.9	2					Plasma membrane	mitochondrion	Nucleus
2.2652e-08	Q9ESZ8;Q3UHU8;G3UYD0;G3UYJ6;G3UWV2;G3UX27;G3UZU4;G3UYD7	Gtf2i	General transcription factor II-I	0.83178	1.441	1.9788			+	0.540921	0.146306	0.0239916	+	7.26816	5	5	5	5	5							Nucleus
1.3813e-07	Q564G0;E9Q7K1;Q564F2;Q64520;G3UYV3	Guk1	Guanylate kinase	1.1868	0.99268	0.47445			+	0.392739	0.960152	0.00159134	+	7.26656	1	2	2	10	2
1.7284e-07	P12265;Q3TW82;Q6IR10;Q99KJ6;Q8BPE3;Q8VEM0	Gusb	Beta-glucuronidase	1.438	3.2343	1.9338		+	+	0.0887066	2.8832e-06	0.0359912		7.30856	3	3	3	5.1	3		lysosome		ER
2.0004e-41	E9QQ06;P01899;Q792Z7;O78207;Q31168;Q31167;O78206;O19467;Q569W0;E9QM66;P14429;Q52PG7;P14430;P79567;P79568;E9QJR9;O19453;G3UXE9;E9Q0G4;A7VMS6;O19441;Q31215;E9PX63;Q66JR0;Q31199;P01895;F6TGM7;P14431;Q0WXH4;P01896;Q9CZ20;Q61860;Q31155;Q31216;F2WVG6;F2WVG7;F2WVG9;Q31154;Q66JU6;Q3UWA5;F8VQF0;Q61640;P79569;Q0WXI6	H2-D1	H-2 class I histocompatibility antigen, D-B alpha chain	0.90873	0.95461	1.0635				0.647656	0.794798	0.785013		8.39273	13	13	13	29.6	8							Nucleus
2.985e-58	P01901;Q3TVI9;Q7JJ15;Q3TH01;Q3UBW0;G3UXW2;Q61642;Q64272;E9Q5B3;Q31173;P04223;Q61896;Q61895;Q31142;P03991;P14426;Q7TN03;P14428;D2YW38;Q61892;Q921P3;Q31172;Q61894;O35641;P01902;Q31148;Q31614;Q31634;Q5KTQ1;Q5KTQ2;Q5KTQ0;Q31170;Q95457;Q6RJ37;Q8SNA4;Q31290;G3XA74;Q31189;Q95555;Q31193;Q31190;Q31191;Q31211;O19449;Q31116;O19468	H2-K1	H-2 class I histocompatibility antigen, K-B alpha chain;H-2 class I histocompatibility antigen, K-K alpha chain	0.94203	1.3171	1.397		+		0.785642	0.0418368	0.0749399		8.64542	24	24	24	35.8	11				ER	Plasma membrane		Nucleus
3.4406e-17	B2RVP5;P0C0S6;Q3THW5;Q3UA95;Q5NC91;Q3TFU6;Q8R029	H2afv;H2afz	Histone H2A;Histone H2A.Z;Histone H2A.V	1.2641	1.1124	0.81158				0.254913	0.72101	0.229972	+	7.61693	4	4	4	20.3	1				ER	Plasma membrane
9.308e-82	P27661;A2AB79;B2RVF0;B2RWH3;P22752;Q6GSS7;Q8BFU2;Q8CGP5;Q8CGP7;Q149V4;Q64523;Q8CGP4;Q8R1M2;A3KPD0;Q8CGP6;A0AUV1;F8WIX8;Q64522;G3UWL7;Q61668	H2afx;Hist3h2a;Hist1h2ad;Hist2h2aa1;Hist1h2ab;Hist1h2af;Hist1h2ak;Hist2h2ac;Hist1h2aa;H2afj;Hist1h2ah;Hist1h2al;Hist2h2ab	Histone H2A.x;Histone H2A;Histone H2A type 1;Histone H2A type 2-A;Histone H2A type 3;Histone H2A type 1-F;Histone H2A type 1-K;Histone H2A type 2-C;Histone H2A.J;Histone H2A type 1-H;Histone H2A type 2-B	1.8654	1.2474	0.56485	+		+	4.18486e-08	0.119886	2.70002e-06	+	9.08536	26	26	26	24.5	3				ER	Plasma membrane
1.3309e-07	Q9QZQ8;Q9D3V6;Q8CCK0;E9PZH7;Q8BP16;Q9D3U7;Q8CA90;Q9CTR1	H2afy;H2afy3;H2afy2	Core histone macro-H2A.1;Histone H2A;Core histone macro-H2A.2	1.1016	1.0697	0.96952				0.597478	0.740478	0.818703	+	6.72055	1	1	1	5.4	2							Nucleus
2.7026e-13	A2A852;B9EI85;E9PV77;P02301;P68433;P84228;P84244;A1L0V4;F8WI35;A1L0U3;E9PZA5;E0CZ27;E0CYR7;E0CYN1	H3f3a;Hist2h3b;Gm10257;H3f3c;Hist1h3a;Hist1h3b;Hist1h3i;Hist1h3e;Gm6132	Histone H3;Histone H3.3C;Histone H3.1;Histone H3.2;Histone H3.3	1.4602	1.1546	0.86068	+			0.000762231	0.314341	0.157707	+	9.19415	29	29	29	22.1	5							Nucleus
4.2495e-25	Q61425	Hadh	Hydroxyacyl-coenzyme A dehydrogenase, mitochondrial	0.71062	0.83611	1.1673				0.0851718	0.268588	0.430886	+	8.25967	10	10	10	18.8	7						mitochondrion	Nucleus
3.8051e-252	Q8BMS1;Q3TB39	Hadha	Trifunctional enzyme subunit alpha, mitochondrial;Long-chain enoyl-CoA hydratase;Long chain 3-hydroxyacyl-CoA dehydrogenase	0.7705	0.90098	1.1378				0.132754	0.384181	0.586277		9.17365	69	69	69	32.1	22						mitochondrion
2.0771e-103	Q99JY0;D3YXU1	Hadhb	Trifunctional enzyme subunit beta, mitochondrial;3-ketoacyl-CoA thiolase	0.71365	0.80632	1.1647	+			0.0494663	0.0753487	0.50005	+	8.89753	26	26	26	27.4	14				ER		mitochondrion
7.5663e-156	Q8C2D1;Q3U890;Q3UDH1;Q61035;Q9D094;Q8VDX8;A7XUS2	Hars	Histidine--tRNA ligase, cytoplasmic	1.0234	0.95059	0.92893				0.768733	0.665948	0.413017		8.72581	24	24	24	27.3	13						mitochondrion
1.8323e-17	Q99KK9;G5E823	Hars2	Probable histidine--tRNA ligase, mitochondrial	0.74016	0.85186	1.005				0.290996	0.528323	0.934693		6.67874	1	1	1	7.5	2						mitochondrion
3.4248e-10	P70288;E9PXS3;Q8BQ10;Q3UXH8	Hdac2	Histone deacetylase 2	0.79409	1.2824	1.974			+	0.430668	0.310669	0.0245172	+	7.08286	1	1	1	6.1	1							Nucleus
1.6111e-123	Q3U4Z7;Q3V1M8;Q8VDJ3;Q8BX68;A0PJE9	Hdlbp	Vigilin	0.75045	1.1548	1.6341			+	0.149577	0.278711	0.0081077	+	8.42349	30	30	30	15.4	20							Nucleus
2.3018e-14	P29416;Q3THQ0;Q3TKF6;Q3TVI2;Q3TW10;Q3U936;Q3UCP6;Q8BNS6;E9PW67;Q3TXV7	Hexa	Beta-hexosaminidase subunit alpha	1.9761	4.1116	2.0055	+	+	+	8.2035e-09	9.08856e-25	0.000156921		8.18124	6	6	6	11.9	5		lysosome
4.9767e-43	P20060;Q3TXR9	Hexb	Beta-hexosaminidase subunit beta	1.9227	3.6772	1.8001	+	+	+	3.11786e-08	2.87411e-21	0.00146029		8.63742	22	23	23	21.3	12		lysosome
3.0982e-17	Q3UMA3;Q99LI8;E9PYT7;Q3TLL4;B1ATZ1;B1ATZ0;B1ATY9;F6VV02;B1ATZ2	Hgs	Hepatocyte growth factor-regulated tyrosine kinase substrate	0.89885	1.0418	1.1303				0.650049	0.84403	0.633721		7.8652	11	11	11	11.9	10	early endosome		late endosome
1.2191e-30	Q8QZS1;E0CX19	Hibch	3-hydroxyisobutyryl-CoA hydrolase, mitochondrial	0.85396	0.75631	0.98439				0.478846	0.0934445	0.790824	+	8.1514	10	10	10	24.7	9						mitochondrion
1.578e-19	B1AZK3;P70349;B0R1E3	Hint1	Histidine triad nucleotide-binding protein 1	1.1412	0.97337	0.8311				0.244484	0.891955	0.212734		8.3987	12	12	12	23	3					Plasma membrane		Nucleus
3.0619e-142	Q8VD75;Q8C303;E9Q4E3;Q8BPA2	Hip1	Huntingtin-interacting protein 1	0.88958	1.0606	1.155				0.523112	0.686955	0.530121		8.70651	52	52	52	25.1	24							Nucleus
1.0734e-07	Q6ZQ77;Q6P1F5;Q9D689;Q9JKY5;Q80UP1;E9Q3C5	Hip1r	Huntingtin-interacting protein 1-related protein	1.0694	0.94577	0.84053				0.690659	0.874004	0.415524		6.9935	4	4	4	2.8	2
1.0337e-25	P43275	Hist1h1a	Histone H1.1	1.3803	1.0521	0.7635	+			0.0255022	0.795955	0.0682136	+	7.97272	6	6	6	19.2	2							Nucleus
8.1991e-13	P43276;Q5T003;Q1WWK3	Hist1h1b	Histone H1.5	1.0719	0.99563	0.93464				0.522863	0.99228	0.614059	+	8.39714	10	10	10	10.3	2							Nucleus
1.3657e-37	Q3U292;P43277;Q149Z9;Q3UXH2	Hist1h1d	Histone H1.3	1.1405	1.2022	0.99129				0.21855	0.195976	0.754549	+	8.94513	31	31	31	25.8	7							Nucleus
3.4845e-26	P43274;Q07133	Hist1h1e	Histone H1.4	0.90955	0.92193	0.97672				0.692904	0.597545	0.75412	+	7.98794	4	4	4	22.4	2							Nucleus
2.7707e-61	P17710;F8WIP2;Q3TJE3;Q6GQU1;G3UVV4;Q3UPC4;Q3UE51;Q3TTB4;O08528;Q91W97;E9Q5B5;D3Z365;D3YYR4	Hk1	Hexokinase-1	1.1889	1.0511	0.84654				0.131823	0.687586	0.258566		8.32803	21	21	21	11.6	12						mitochondrion
2.7121e-15	Q9D8V0;A3KGR9;E9QMS4;Q6PGJ8;Q8HWB1;Q861Q5	Hm13;H13	Minor histocompatibility antigen H13	1.055	0.99117	0.98168				0.734971	0.964719	0.858612	+	7.16185	2	2	2	8.2	3				ER	Plasma membrane
6.5863e-06	P30681;Q3U566;Q9CT19;Q3UAZ7	Hmgb2	High mobility group protein B2	0.88727	1.1442	1.5841				0.714791	0.558795	0.135308	+	7.1183	2	2	2	8.1	2							Nucleus
0.00076452	P38060;Q3UMP2	Hmgcl	Hydroxymethylglutaryl-CoA lyase, mitochondrial	0.72229	0.59016	0.9914		+		0.250544	0.0221902	0.890423	+	6.47001	1	1	1	4.3	1						mitochondrion
4.8346e-140	G3X8U5;Q01237;F2Z470;Q6PB59;Q8BV96;F6X166;E9PY17;F7CA39;E9PVG9;E9Q5H3;Q61671	Hmgcr	3-hydroxy-3-methylglutaryl-coenzyme A reductase	0.90671	1.2048	1.3954				0.600429	0.190722	0.0927329	+	8.85898	86	86	86	19.8	15				ER
0	Q3UWQ9;Q8JZK9;Q3UJ70;Q8K0I5;Q8C5F4;P54869;Q8N7N8	Hmgcs1	Hydroxymethylglutaryl-CoA synthase, cytoplasmic	1.1074	1.0703	0.96391				0.329145	0.64003	0.595589		9.58982	101	101	101	41.2	18					Plasma membrane		Nucleus
4.9931e-113	Q3UJQ2	Hmgcs1	Hydroxymethylglutaryl-CoA synthase, cytoplasmic	NaN	NaN	NaN				1	1	1		NaN	0	0	0	29.5	1					Plasma membrane		Nucleus
0	Q3UKE7	Hmgcs1	Hydroxymethylglutaryl-CoA synthase, cytoplasmic	0.87121	0.93124	0.95993				0.542639	0.638638	0.674815		7.95854	1	1	1	39.6	1					Plasma membrane		Nucleus
4.4013e-33	O70252;Q3U6W4;Q544R7;D3YX62;D3YXN4	Hmox2	Heme oxygenase 2	0.97737	1.0224	1.0527				0.969913	0.93737	0.904783	+	7.75815	5	5	5	16.2	5				ER	Plasma membrane
7.9471e-05	Q9CX86	Hnrnpa0	Heterogeneous nuclear ribonucleoprotein A0	0.76917	1.1579	1.5377			+	0.188732	0.270191	0.020812	+	8.34586	4	4	4	2.6	2							Nucleus
3.8914e-139	Q3UK83;Q5EBP8;P49312;Q3TIK8;Q3U7F3;Q3TFB1;B7ZWG9	Hnrnpa1	Heterogeneous nuclear ribonucleoprotein A1	0.86616	1.1616	1.3936				0.424231	0.294138	0.0941378	+	9.01569	30	30	30	31.4	9							Nucleus
2.7877e-264	O88569;F6U106;B7ZP22	Hnrnpa2b1	Heterogeneous nuclear ribonucleoproteins A2/B1	0.84895	1.1751	1.4199				0.357641	0.257988	0.0753848	+	9.16026	37	37	37	45	13							Nucleus
1.2238e-149	Q0VG47;B2RXM2;E9Q7H5;Q3UZG3;Q5FB19;Q8BG05;A2AL12;Q6P6I7;Q6PFA7;Q5U3M2;F8VPW0;Q58E39;A2AL13	Hnrnpa3;Gm6793;Gm8991;Gm7551	Heterogeneous nuclear ribonucleoprotein A3	0.92371	1.3211	1.3517		+		0.680335	0.0496488	0.132607	+	8.77613	26	26	26	35.9	10							Nucleus
1.5346e-84	Q20BD0;Q3TMZ8;Q80XR6;Q544Z3;Q99020;Q9D6G1;Q8CIR3	Hnrnpab	Heterogeneous nuclear ribonucleoprotein A/B	0.95938	1.0849	1.0233				0.858616	0.527883	0.952352	+	8.60824	15	15	15	16.6	5							Nucleus
4.488e-26	Q3U6P5;Q9Z204	Hnrnpc	Heterogeneous nuclear ribonucleoproteins C1/C2	0.8477	1.1082	1.2202				0.45645	0.558446	0.389513	+	8.03981	9	9	9	18.6	6							Nucleus
2.6565e-52	Q60668;G3X9W0;G5E8G0;F6ZV59;E9Q5B6;Q3UXC8;F6SHF3;Q9D3U4;F7A465	Hnrnpd	Heterogeneous nuclear ribonucleoprotein D0	0.96734	0.98985	1.0739				0.893175	0.919849	0.824121	+	8.89331	28	28	28	20.3	7							Nucleus
4.3537e-129	Q9Z2X1	Hnrnpf	Heterogeneous nuclear ribonucleoprotein F;Heterogeneous nuclear ribonucleoprotein F, N-terminally processed	0.91506	0.94492	1.0928				0.715173	0.700279	0.758688	+	8.07372	8	8	8	21	5							Nucleus
1.3669e-232	Q8C2Q7;O35737;Q811L7;A2BDV8;P70333;Q3TNG9;Q3UR26;Q8R582;D3Z3N4;D3YWT1;D3Z6Y3	Hnrnph1;Hnrnph2	Heterogeneous nuclear ribonucleoprotein H;Heterogeneous nuclear ribonucleoprotein H, N-terminally processed;Heterogeneous nuclear ribonucleoprotein H2	0.84074	1.0124	1.1434				0.327904	0.942098	0.5676	+	8.99934	32	32	32	33.5	12							Nucleus
3.5135e-267	H7BXB7;Q3TL71;Q5FWJ5;P61979;Q3TUA1;Q3U6X2;E9PVM4;E9Q8D6;Q3U9Q3;B2M1R6;Q3TJ38;D3YWG1;D3Z5X4;H3BLL4;Q3TG17;H3BKD0;H3BK96;H3BKI8;H3BLP7;Q8BT23;H3BJ43;H3BJS9	Hnrnpk;Gm7964	Heterogeneous nuclear ribonucleoprotein K	0.88282	1.0368	1.2001				0.493686	0.808944	0.400231		9.33684	80	80	80	38.7	15							Nucleus
7.8175e-54	G5E924;E9Q8W8;Q8R081;Q3UMT7;G3UY38;Q8BI42;Q9CVU5;G3UY56	Hnrnpl	Heterogeneous nuclear ribonucleoprotein L	1.0938	1.1205	1.0633				0.41886	0.387062	0.785812	+	8.49091	15	15	15	14.5	8							Nucleus
1.4291e-55	B8JK30;Q9D0E1;Q570Z0;Q3THB3;Q3TW40;B8JK32;Q3TL61;B8JK33;E9Q0P7;Q3TQ66;F6W322;B8JK29;Q3UCL9	Hnrnpm	Heterogeneous nuclear ribonucleoprotein M	0.79721	1.1569	1.4353				0.258378	0.272917	0.0535613	+	8.51347	28	28	28	16.5	11							Nucleus
3.5175e-62	Q3U8W9;Q3UMT8;Q8VHM5;Q3UKV5;Q3UZI0;Q99KG1;Q9CT37;A2AW41;Q8BL32;A2AW40;G3UXU5	Hnrnpr	Heterogeneous nuclear ribonucleoprotein R	0.69912	0.86413	1.3531				0.184048	0.421616	0.379899	+	7.54503	4	4	4	11.2	2							Nucleus
1.0373e-125	Q3TVV6;Q3TXW2;Q3ULH5;Q8C290;Q8VEK3;G3XA10;Q3TWN5;O88568;Q3TGN5;Q3TS50;Q9R205	Hnrnpu	Heterogeneous nuclear ribonucleoprotein U	0.93341	1.0294	1.1087				0.726981	0.848595	0.689224	+	9.55659	101	101	101	18.2	14							Nucleus
2.5042e-20	D3YTQ3;F6VQH5;Q9Z130	Hnrpdl	Heterogeneous nuclear ribonucleoprotein D-like	0.94051	1.1539	1.2634				0.887364	0.613258	0.519614	+	7.60673	3	3	3	7.6	2							Nucleus
3.2194e-44	E9Q272;Q5BKS5;Q8BUK6;Q3UUZ6;F6W1A2	Hook3	Protein Hook homolog 3	1.0191	0.98489	1.0456				0.820897	0.885162	0.931732		7.93939	12	12	12	16.7	11
1.7619e-05	Q3UBS3;Q61646	Hp	Haptoglobin;Haptoglobin alpha chain;Haptoglobin beta chain	0.73974	0.72718	1.0265				0.155217	0.0567125	0.993331		8.12782	3	3	3	5.2	2				ER
0.00061976	Q3TEA8;A2AM65	Hp1bp3	Heterochromatin protein 1-binding protein 3	0.90972	0.77045	0.92417				0.786967	0.278399	0.670468	+	6.19446	1	1	1	2	1							Nucleus
6.282e-08	P62748;P84075;E9PV73;A2A7R5	Hpcal1;Hpca	Hippocalcin-like protein 1;Neuron-specific calcium-binding protein hippocalcin	0.11165	0.08873	0.76667	+	+		2.66331e-29	1.05981e-53	0.0791059		8.36097	2	2	2	10.9	2
3.383e-23	F7BIB2;Q61411;Q9R0B8	Hras1	GTPase HRas;GTPase HRas, N-terminally processed	1.0524	0.92639	0.95696				0.743137	0.801026	0.77745		7.28092	3	3	3	27	2					Plasma membrane
6.6251e-06	Q3TC93;Q8C910	Hs1bp3	HCLS1-binding protein 3	1.4678	0.95324	0.76157				0.0740375	0.902054	0.223059	+	6.77804	1	1	1	6.1	2
1.3266e-45	A2AFQ2;Q99N15;Q9CYT3;O08756	Hsd17b10	3-hydroxyacyl-CoA dehydrogenase type-2	0.77353	0.92136	1.1323				0.230337	0.595055	0.627416	+	7.94784	5	5	5	20.7	4				ER		mitochondrion
2.3722e-09	O70503;Q0VGQ1;Q8BPF1	Hsd17b12	Estradiol 17-beta-dehydrogenase 12	1.1651	1.2199	0.96655				0.266029	0.234504	0.705875	+	7.81471	3	3	3	8.3	3				ER
6.6669e-144	P51660;Q3TT11;Q3UHW2	Hsd17b4	Peroxisomal multifunctional enzyme type 2;(3R)-hydroxyacyl-CoA dehydrogenase;Enoyl-CoA hydratase 2	0.73958	0.91522	1.2879				0.0801549	0.458131	0.216997	+	8.89643	71	71	71	26.1	17						mitochondrion
6.5309e-54	Q8C5N9;O88736	Hsd17b7	3-keto-steroid reductase	1.1006	1.2966	1.2356				0.462075	0.115915	0.355783		7.78429	5	5	5	13.8	4				ER	Plasma membrane
7.3047e-18	Q8BTX9	Hsdl1	Inactive hydroxysteroid dehydrogenase-like protein 1	0.83262	0.88289	1.0109				0.404361	0.435906	0.91854		7.79836	5	5	5	11.2	4						mitochondrion
3.2579e-17	Q2TPA8;B1AX78;Q99JH2;E9Q4I4;E9PYC8;Q9D015	Hsdl2	Hydroxysteroid dehydrogenase-like protein 2	0.86045	0.97398	1.1967				0.618756	0.827016	0.646382		7.46446	3	3	3	6.5	3						mitochondrion
0	P07901;Q80Y52;Q3TKA2;Q3UIF3;A0PJ91;Q3TKG0;Q3TJU7;Q3TKB9;Q8C5U3;Q8C2A9;B7ZC50;B7ZC49;A2A6A2	Hsp90aa1	Heat shock protein HSP 90-alpha	1.0152	0.99162	0.96242				0.822367	0.93146	0.587267		9.76612	173	173	173	43	20					Plasma membrane	mitochondrion	Nucleus
0	P11499;Q71LX8;Q811H6;Q80YC2;E9Q3D6;E9Q0C3;E9PX27;D3Z1R1;Q922F6	Hsp90ab1	Heat shock protein HSP 90-beta	1.0526	0.98023	0.93379				0.591137	0.856743	0.436591		10.4495	445	445	445	59.1	44					Plasma membrane	mitochondrion	Nucleus
0	P08113;Q3UAD6;Q91V38;Q3UBU0;Q8CCY5;Q3TUD6;F7C312;Q8C2R2;Q9CW12	Hsp90b1	Endoplasmin	0.81938	1.141	1.4088				0.257129	0.356531	0.0828479	+	9.91695	247	247	247	46.1	37				ER	Plasma membrane		Nucleus
0	Q8K0U4;Q3TNR3;Q9CZJ2	Hspa12a	Heat shock 70 kDa protein 12A	1.0703	1.1537	1.0581				0.495671	0.317013	0.888915		9.01878	56	56	56	44.3	25
1.0834e-67	Q8BM72;D3Z0Y0	Hspa13	Heat shock 70 kDa protein 13	0.9717	1.0436	0.96964				0.910405	0.726116	0.785607		8.50873	17	17	17	26.8	11				ER
5.925e-20	Q99M31;D6RJ26;D6RI78	Hspa14	Heat shock 70 kDa protein 14	1.0055	1.0391	1.038				0.890636	0.856817	0.96087	+	7.90141	7	7	7	12.8	6
0	Q571M2;Q3U2G2;Q99L75;Q61316;Q8C6R3;E0CY23	Hspa4	Heat shock 70 kDa protein 4	1.0354	0.93071	0.91411				0.692998	0.545429	0.345256		9.15247	122	122	122	42.3	33						mitochondrion
0	A2AUF6;P20029;Q3TWF2;Q3U9G2;Q9DC41;Q3TI47;Q3TKF8;Q3U7T8;Q3U6V3;Q3UEM8;Q3TUS2	Hspa5	78 kDa glucose-regulated protein	0.87662	1.1348	1.324				0.467307	0.377078	0.164968	+	10.2222	240	240	240	49.9	33				ER	Plasma membrane	mitochondrion	Nucleus
0	P63017;Q3TEK2;Q3TH56;Q3UBA6;Q3TQ13;Q3U9L2;Q504P4;Q3TRH3;Q3TF16;Q3TZJ3;Q3ULM1;Q3UDS0;Q3KQJ4;Q3TB63;Q3TH04;Q3UXU1;B7U582;P17156;Q3UBR0;D3YW43;D3Z5E2;A1L347;B2CSK2;P16627;P17879;A1E2B8;Q3TAI8;Q3TU85;Q61696;Q9R2A1;Q9QWU1;Q9QZ38;Q91ZU4;Q91ZU5;Q61698;O88688;O88687	Hspa8	Heat shock cognate 71 kDa protein	1.1222	0.99886	0.89662				0.275455	0.978863	0.273838		10.3095	277	277	277	49.7	27					Plasma membrane		Nucleus
0	P38647;Q7TSZ0;Q3V015;Q3TW93;Q3UVN1	Hspa9	Stress-70 protein, mitochondrial	0.76344	0.91704	1.1899				0.119063	0.468037	0.427394		9.73907	158	158	158	47.4	29						mitochondrion	Nucleus
0	P63038;D3Z2F2;D3Z7J9	Hspd1	60 kDa heat shock protein, mitochondrial	0.75449	0.8633	1.1403				0.103169	0.222571	0.577892		10.2132	215	214	214	61.1	33	early endosome				Plasma membrane	mitochondrion	Nucleus
1.2057e-64	Q4KL76;Q64433;Q9JI95	Hspe1;Hspe1-rs1	10 kDa heat shock protein, mitochondrial	0.76208	0.85212	1.1268				0.116543	0.184721	0.62405	+	8.77406	22	22	22	60.8	7						mitochondrion
1.4854e-11	E9PZ16;B1B0C7;Q05793;E9QL02;Q3UHH3	Hspg2	Basement membrane-specific heparan sulfate proteoglycan core protein;Endorepellin;LG3 peptide	0.64226	1.3104	2.44			+	0.110414	0.273465	0.00291542		7.27439	5	5	5	1	5
7.0955e-90	Q61699;E9Q0U7;Q8C6H1;D3Z3I9;D3Z027	Hsph1	Heat shock protein 105 kDa	1.0099	1.1125	1.0979				0.888886	0.416167	0.65358		8.50278	38	38	38	24.6	16							Nucleus
3.6857e-05	A2AFQ0;Q4JG03;Q7TMY8;F6XP90	Huwe1	E3 ubiquitin-protein ligase HUWE1	1.0031	0.95127	0.90252				0.903146	0.729297	0.425019		7.84594	2	2	2	0.4	2							Nucleus
0.00012698	O35632;Q3UZE4;Q542F2;Q8C309	Hyal2	Hyaluronidase-2	0.86109	3.338	3.857		+	+	0.620855	1.53392e-06	8.43796e-06		7.63885	1	1	1	4	2		lysosome			Plasma membrane
5.271e-256	Q9JKR6;Q8VCI2;F6TRP3;E0CYZ2	Hyou1	Hypoxia up-regulated protein 1	0.86977	1.0626	1.2669				0.438887	0.677137	0.253052	+	8.98131	72	72	72	31	29				ER
3.1646e-36	Q8BU30;Q3UWS7;Q99LT1;F6Q6R1;E9Q866	Iars	Isoleucine--tRNA ligase, cytoplasmic	1.1066	0.93213	0.83604				0.440465	0.642606	0.205164		8.01267	19	19	19	9.3	12							Nucleus
4.6654e-11	Q8BIJ6;Q8R2M5;E9PWN2;Q810V2;E9PWN3;Q8BIL6	Iars2	Isoleucine--tRNA ligase, mitochondrial	0.53189	0.86018	1.1268	+			0.0154242	0.408792	0.800002		7.49819	6	6	6	4.2	4						mitochondrion
4.4921e-44	Q8CGB9;F6RPJ9;Q9JHR7;Q8CE37	Ide	Insulin-degrading enzyme	0.94497	0.79659	0.84929				0.837445	0.168739	0.241781		8.14808	22	22	22	18.1	18					Plasma membrane	mitochondrion	Nucleus
0	Q8C338;F8WIY0;O88844;Q5HZJ8;Q3TJ51;Q0QER9;D3YVY3	Idh1	Isocitrate dehydrogenase [NADP];Isocitrate dehydrogenase [NADP] cytoplasmic	0.93548	0.94995	1.0015				0.737011	0.661947	0.815875		9.6074	115	115	115	53.3	23						mitochondrion
0	P54071;D6RIL6	Idh2	Isocitrate dehydrogenase [NADP], mitochondrial	0.7103	0.85191	1.2274	+			0.0462764	0.184054	0.333787	+	8.86807	32	32	32	37.6	15						mitochondrion
2.7496e-134	Q9D6R2	Idh3a	Isocitrate dehydrogenase [NAD] subunit alpha, mitochondrial	0.81011	0.77412	1.006		+		0.229492	0.0347083	0.84309	+	8.68367	18	18	18	24	9						mitochondrion	Nucleus
3.965e-86	Q91VA7	Idh3b	Isocitrate dehydrogenase [NAD] subunit, mitochondrial	0.81696	0.86901	1.129				0.315184	0.389839	0.546356	+	8.62173	19	19	19	29.2	11						mitochondrion	Nucleus
2.7703e-14	P70404;Q3TGZ3;Q3TKM5;Q684I8;Q9CW65	Idh3g	Isocitrate dehydrogenase [NAD] subunit gamma 1, mitochondrial	0.86693	0.93642	1.0555				0.526545	0.66182	0.894233		7.91393	5	5	5	8.9	4						mitochondrion	Nucleus
8.2847e-16	G3XA48;P58044;H3BKD7;H3BLF8;H3BLP1	Idi1	Isopentenyl-diphosphate Delta-isomerase 1	1.0241	0.98112	0.96645				0.795809	0.867611	0.705404		7.82146	7	7	7	19.1	5						mitochondrion
2.0351e-17	F7BPT3;Q3V1R8;Q08890;F2Z439;Q684Q4	Ids	Iduronate 2-sulfatase	1.6235	3.4607	2.1376	+	+	+	0.0258523	2.03041e-06	0.0116599		6.63406	1	1	1	5.6	3		lysosome
2.0524e-07	Q9CQW9;Q99J93;E9Q0C7	Ifitm3;Ifitm2;Gm5331	Interferon-induced transmembrane protein 3;Interferon-induced transmembrane protein 2	1.1215	2.6753	2.2266		+	+	0.538574	9.20678e-05	0.00992874		7.66448	8	8	8	17.5	2		lysosome	late endosome	ER	Plasma membrane		Nucleus
6.5279e-05	P15261;Q3TW49;Q3U8T2;Q540M5	Ifngr1	Interferon gamma receptor 1	0.9838	1.6442	1.7086				0.974344	0.0512687	0.079562	+	6.57359	1	1	1	2.3	1				ER	Plasma membrane
1.8408e-42	Q60751;E9QNX9;Q3U1L4;Q3UVJ3	Igf1r	Insulin-like growth factor 1 receptor;Insulin-like growth factor 1 receptor alpha chain;Insulin-like growth factor 1 receptor beta chain;Tyrosine-protein kinase receptor	1.0343	1.1234	1.0795				0.745674	0.502355	0.805867		8.03379	16	16	16	8.5	10					Plasma membrane
3.051e-213	O88477	Igf2bp1	Insulin-like growth factor 2 mRNA-binding protein 1	0.82966	0.94248	1.1077				0.289975	0.615799	0.692931		8.98986	41	41	41	35.9	18							Nucleus
1.0114e-37	Q5SF07;A6X8Z3	Igf2bp2	Insulin-like growth factor 2 mRNA-binding protein 2	0.83158	0.98499	1.1796				0.400871	0.885627	0.489749	+	8.03989	10	10	10	13	6							Nucleus
3.0029e-187	Q9CPN8	Igf2bp3	Insulin-like growth factor 2 mRNA-binding protein 3	0.81764	0.92605	1.1207				0.251797	0.518481	0.645603		8.78806	33	33	33	34.2	16							Nucleus
4.2159e-94	B7ZWC4;B9EKB8;Q07113;Q8C2F9;Q8K0J1;Q8C6V9;Q7TMR1;Q80VF2;F6SFP4	Igf2r	Cation-independent mannose-6-phosphate receptor	0.94692	0.87428	0.90037				0.806184	0.411471	0.459119		8.33353	38	38	38	11.7	29	early endosome	lysosome	late endosome		Plasma membrane		Nucleus
4.0648e-159	Q8HW98	Iglon5	IgLON family member 5	0.95131	1.0131	1.0504				0.814333	0.938192	0.921147		8.85308	15	15	15	25.6	6					Plasma membrane
0.00014454	Q7TNR6	Igsf21	Immunoglobulin superfamily member 21	0.66676	0.62027	0.8459		+		0.146019	0.0391596	0.430629	+	6.91805	2	2	2	2.4	1
1.0914e-74	Q6ZQA6	Igsf3	Immunoglobulin superfamily member 3	0.8472	1.0738	1.2301				0.45468	0.698812	0.367564		8.1645	26	26	26	14.1	16
1.4675e-87	Q8R366;G3UYZ1;D3Z4Q8	Igsf8	Immunoglobulin superfamily member 8	0.95433	0.66849	0.692		+	+	0.837359	0.0112508	0.016248		8.34758	16	16	16	16.5	9					Plasma membrane
6.7769e-32	Q7TT37	Ikbkap	Elongator complex protein 1	1.1735	0.90688	0.80394				0.246136	0.532965	0.13179		7.95895	18	18	18	7.2	10							Nucleus
1.1178e-13	G5E8D2;H6WCS3;Q00560;Q6PDI9	Il6st;il6st	Interleukin-6 receptor subunit beta	1.2721	1.8768	1.4207		+		0.0903428	9.7406e-05	0.104408		7.75364	9	9	9	3.4	3					Plasma membrane
6.2933e-41	Q3UXI9;Q9CXY6	Ilf2	Interleukin enhancer-binding factor 2	1.1058	0.95277	0.95022				0.443306	0.736182	0.629878	+	8.09395	8	8	8	23.1	7							Nucleus
1.1975e-15	Q9Z1X4;Q45VK6;F6UW33;Q45VK5;Q3UD30;A2BH81;Q91WM1;Q8C5B7	Ilf3	Interleukin enhancer-binding factor 3	0.86938	0.98113	0.93329				0.648173	0.85498	0.589284	+	7.6603	8	8	8	7.6	7						mitochondrion	Nucleus
1.1904e-07	O55222;F6Q5Z1;D3YZA5	Ilk	Integrin-linked protein kinase	1.1347	1.142	1.0806				0.510647	0.563677	0.856883	+	7.14641	2	2	2	5.8	3					Plasma membrane		Nucleus
9.1433e-299	E9QLA0;Q8CAQ8;E9QAY3;Q3TQL4;Q3U7N2;Q3TVZ5;E9Q800;Q3TEY5;E9QAY6;Q2YDW0;Q3TZK4;Q6P8Y5;A6H604;E9Q0J9;E9PVS5	Immt	Mitochondrial inner membrane protein	0.73567	0.84463	1.1094				0.0748006	0.161937	0.686636		9.21738	83	83	83	44	33						mitochondrion
2.8585e-17	O55023;Q3TME6;Q3U5R8;Q924B0;Q9D066;Q80ZJ2;D3Z703	Impa1	Inositol monophosphatase 1	1.2549	1.0072	0.77969				0.10882	0.988518	0.0900924		7.75497	5	5	5	8.7	2
1.0896e-17	Q80V26	Impad1	Inositol monophosphatase 3	0.69346	1.1372	1.5715				0.173539	0.655312	0.164875	+	7.63613	3	3	3	8.7	3
1.3204e-07	F7DEU6;P50096;E0CYE2;F6XXH9	Impdh1	Inosine-5-monophosphate dehydrogenase;Inosine-5-monophosphate dehydrogenase 1	0.60958	0.95027	1.5227				0.0726134	0.890911	0.174534		7.01038	1	1	1	3.5	1							Nucleus
9.0106e-71	P24547;Q3U9N8;Q3UAT9;Q3UPJ2;E0CXK0;O89058	Impdh2	Inosine-5-monophosphate dehydrogenase 2;Inosine-5-monophosphate dehydrogenase	1.0641	1.0272	0.94961				0.563437	0.813712	0.686288		8.4641	13	13	13	22.6	9							Nucleus
0	P46660	Ina	Alpha-internexin	1.3218	0.77629	0.58761	+	+	+	0.0122282	0.0367218	1.16092e-05		10.0726	211	211	211	51.8	23							Nucleus
0	Q3UMG4	Ina	Alpha-internexin	1.4352	0.78886	0.53692	+		+	0.00203903	0.139482	6.16556e-05		8.5122	4	4	4	47.2	1							Nucleus
2.6473e-10	Q3TAS6	Inm02	UPF0510 protein INM02	1.2268	1.5227	1.6559				0.317311	0.0968593	0.0998306	+	7.30118	3	3	3	7	2				ER
8.4514e-26	E9QAS7;Q8BNK3;Q3TZT4;Q7TNC9	Inpp5a	Protein Inpp5a	0.98539	0.85184	0.80893				0.960875	0.382305	0.224026		7.52585	4	4	4	11.8	5
1.5197e-85	F8VPU4;P15208;Q3V313;B8Q3N4;Q3TPM5	Insr	Tyrosine-protein kinase receptor;Insulin receptor;Insulin receptor subunit alpha;Insulin receptor subunit beta	0.9349	1.0504	1.1907				0.755771	0.691138	0.369499		8.36788	25	25	25	11.1	15					Plasma membrane
1.7393e-14	Q8VI75;Q5U4C5;D6RES6	Ipo4	Importin-4	1.0284	0.94897	0.99452				0.82077	0.88603	0.900607		7.18398	4	4	4	4.5	5							Nucleus
7.7495e-75	Q8BKC5;Q3TT04;E9PVZ5;Q7TN23;Q6NZC1;Q9CYG6;A3KMD2;Q8BIV3	Ipo5	Importin-5	1.081	1.0201	0.9619				0.477846	0.85289	0.746957		8.48842	33	33	33	16.9	17							Nucleus
8.8883e-75	Q9EPL8	Ipo7	Importin-7	1.0401	1.0564	1.0562				0.717839	0.776237	0.891603		8.12908	13	13	13	8.4	8							Nucleus
2.2762e-21	Q91YE6;E9QKZ2;Q4G0B8;Q69ZP1;F6TLX3;E0CXB2	Ipo9	Importin-9	1.0841	1.0002	0.89813				0.525108	0.956235	0.407871		7.79671	9	9	9	5.3	6							Nucleus
6.8335e-32	B9EKK3;Q3UQ44;Q8C9I3;Q7TMU5;Q8BV47;Q3TU73;Q811L1;F6VQF4	Iqgap2	Ras GTPase-activating-like protein IQGAP2	1.1585	0.78808	0.8253				0.282524	0.150258	0.178216		7.81121	17	17	17	9.9	14
3.0866e-10	Q8VIM9	Irgq	Immunity-related GTPase family Q protein	0.92854	0.91661	1.0053				0.847044	0.606306	0.850471		7.52552	5	5	5	6.2	3
1.5229e-26	Q9CX00;Q8BHC2	Ist1;2400003C14Rik	IST1 homolog	1.0572	0.99537	0.96558				0.600811	0.993788	0.765299		8.61748	17	17	17	14.6	6
1.3369e-68	Q99KW9	Itfg1	T-cell immunomodulatory protein	1.1454	1.486	1.2417		+		0.23223	0.00363139	0.258776		8.35582	12	12	12	10.7	6
4.8949e-10	Q8C0Z1;F6SQM4;D3Z6P3	Itfg3	Protein ITFG3	0.93707	0.83623	0.90623				0.875795	0.335003	0.49716	+	7.35319	5	5	5	8.1	4
3.1939e-21	Q62470;Q8C8X8;F6UD16;B7ZC60	Itga3	Integrin alpha-3;Integrin alpha-3 heavy chain;Integrin alpha-3 light chain	0.93635	1.4967	1.5602				0.873371	0.11906	0.172496		7.73439	8	8	8	4	4					Plasma membrane
7.2553e-49	Q80ZI8;Q61739;Q6PEE8;Q8CC06;F8WI09;Q3TWK2;F6VSK8;A2AU05;Q8BR82	Itga6	Integrin alpha-6;Integrin alpha-6 heavy chain;Integrin alpha-6 light chain	0.99538	1.0921	1.0762				0.985343	0.49706	0.735044		8.25022	23	23	23	13.3	14					Plasma membrane
7.5014e-153	P43406;A2AKI5;Q3U4C8;B7ZCI9;Q80Y67;F6W6Q6;A2AKI7	Itgav	Integrin alpha-V;Integrin alpha-V heavy chain;Integrin alpha-V light chain	0.81279	1.1536	1.4602				0.237287	0.317311	0.0531099	+	8.93153	56	56	56	29.2	27					Plasma membrane
0	P09055;F8WH76;Q8BUD1	Itgb1	Integrin beta-1	0.93824	1.2798	1.4444				0.750419	0.082319	0.0610105		9.21203	73	73	73	28.7	21					Plasma membrane
4.8782e-05	B1AYG5;Q9Z0T9;B1AYG6;B1AYG7;Q9D2L4	Itgb6	Integrin beta;Integrin beta-6	1.0115	1.3927	1.4226		+		0.859615	0.0432162	0.102984	+	8.14358	6	6	6	1.1	1					Plasma membrane
7.53e-70	Q0VBD0	Itgb8	Integrin beta	0.78058	0.87448	1.0449				0.215484	0.412303	0.86089	+	8.25744	19	19	19	15.8	12					Plasma membrane
1.1099e-05	F8WJ05;Q8K159;Q61702;Q91WU7	Itih1	Inter-alpha-trypsin inhibitor heavy chain H1	0.83765	0.91367	0.98968				0.42143	0.561792	0.816248	+	7.74773	3	2	2	4.3	4
7.1482e-08	G3X977;Q61703;Q8K016;Q3UEG7	Itih2	Inter-alpha-trypsin inhibitor heavy chain H2	0.15571	1.0762	4.6126	+		+	2.17631e-13	0.823425	4.09576e-07	+	7.52546	3	3	3	4	3
2.0385e-06	O54882;Q505P8;Q8C7G9;E9PVD2;Q91W60;E9Q5L2;A6X935;Q9DBK8;Q8C7K5	Itih4	Inter alpha-trypsin inhibitor, heavy chain 4	0.11318	0.092496	0.80062	+	+		5.8691e-29	6.24626e-52	0.138302		8.45408	11	10	10	2.8	3					Plasma membrane
4.4471e-45	O89051;Q3TVJ0;Q3UCT9;Q9D1Q3;Q9JME4	Itm2b	Integral membrane protein 2B;BRI2, membrane form;BRI2 intracellular domain;BRI2C, soluble form;Bri23 peptide	1.5361	1.8106	1.2885	+	+		0.000258419	1.43348e-05	0.182257		8.43355	13	13	13	30.1	6					Plasma membrane
2.3429e-10	Q60I30;Q9D892;Q3U589	Itpa	Inosine triphosphate pyrophosphatase	1.2284	0.98454	0.79495				0.310967	0.868311	0.194183		7.4043	4	4	4	18.7	3
4.9612e-49	E9Q0N0;F8VQE5;Q9Z0R4;E9Q3I5;E9PUZ2;E9Q3I4;E9Q3I9;E9Q3I8;Q3TUF4;F6TKT3;Q8C4B5;Q6NZJ5;Q3U2A1;B2RR82;Q9Z0R6;E9QNG1;Q80TG5;CON__ENSEMBL:ENSBTAP00000001528;Q8CGU5;Q6IZF3;Q6J1S9;F6U8U1;F6TCC6;F6ZLP6;F6ZX53;Q8CGU2;Q8CJ54;Q8CJ55;Q9EPX6	Itsn1	Intersectin-1	1.04	1.1794	1.1177				0.718315	0.328772	0.674304		8.10677	25	25	25	9.1	15					Plasma membrane
2.7664e-08	A3KGG9;Q9JHI5	Ivd	Isovaleryl-CoA dehydrogenase, mitochondrial	0.62552	0.85162	1.1774				0.0761487	0.381617	0.686733	+	7.60233	4	4	4	7.3	3						mitochondrion	Nucleus
4.1288e-27	B1ASP2;Q3URU8;Q3U8P8;P52332;Q8K0I7;Q3TI10;G5E852;Q62120;Q8CFX4;Q3UZ30	Jak1	Tyrosine-protein kinase;Tyrosine-protein kinase JAK1	1.1027	1.5827	1.4616		+		0.454431	0.00471988	0.0773522		7.97071	19	19	19	10	11					Plasma membrane		Nucleus
3.4445e-19	Q9JI59;Q9CWD9	Jam2	Junctional adhesion molecule B	0.78085	2.3627	3.3079		+	+	0.375607	0.000655758	8.51164e-05	+	7.49679	4	4	4	15.8	4					Plasma membrane
2.0931e-43	Q9D8B7;E9Q769	Jam3	Junctional adhesion molecule C	1.1205	1.2492	1.0718				0.393105	0.180884	0.83379		8.16089	7	7	7	19	5					Plasma membrane
3.5498e-107	A2A4H7;Q02257	Jup	Junction plakoglobin	0.7193	0.88774	1.125				0.0971136	0.469212	0.559485		8.52669	37	37	37	32.2	16					Plasma membrane		Nucleus
6.8574e-89	Q8R2P8;Q8CFK5;Q3TIV6;Q8C1V4;Q8C292;Q99MN1	Kars	Lysyl-tRNA synthetase;Lysine--tRNA ligase	0.98536	0.94483	0.88302				0.967496	0.744551	0.38801		8.58792	29	29	29	26.8	19						mitochondrion
5.4129e-16	Q6WVG3;Q69ZA6;Q14AX3;Q8CBQ4;Q50H33;Q5DTY9;Q8C7J6	Kctd12	BTB/POZ domain-containing protein KCTD12	0.80783	0.82033	1.0068				0.453192	0.29008	0.856		7.57936	4	4	4	12.2	4					Plasma membrane
2.0133e-18	Q9JHP7;D6RE32	Kdelc1	KDEL motif-containing protein 1	0.57937	0.98047	1.7807	+			0.0375125	0.852399	0.0694509	+	7.69807	4	4	4	4.2	2				ER
1.9042e-06	G5E897;Q8C6F3	Kdelc2	KDEL (Lys-Asp-Glu-Leu) containing 2, isoform CRA_b	0.94625	1.4864	1.4108				0.904253	0.116541	0.273193	+	6.99515	3	3	3	5.6	3
4.2984e-25	Q60749;Q9WU01;Q9R226	Khdrbs1	KH domain-containing, RNA-binding, signal transduction-associated protein 1	0.71418	1.2557	1.7257			+	0.110489	0.17048	0.00933089	+	8.16394	8	8	8	9.7	4					Plasma membrane		Nucleus
5.1145e-37	Q3U0V1	Khsrp	Far upstream element-binding protein 2	0.70229	0.97206	1.3852				0.0930767	0.825442	0.134424	+	8.0677	10	10	10	11.6	7							Nucleus
3.1556e-28	Q8C2E7;Q3TQ26	Kiaa0196	WASH complex subunit strumpellin	1.1573	0.81117	0.71679			+	0.285607	0.203738	0.0270534		7.82048	13	13	13	7.9	9	early endosome			ER
5.4981e-05	Q8K135	Kiaa0319l	Dyslexia-associated protein KIAA0319-like protein	0.88261	1.0175	0.97086				0.699877	0.886358	0.823104	+	7.03663	4	4	4	4.1	4
7.2456e-11	Q3UMB9	Kiaa1033	WASH complex subunit 7	1.2424	0.95958	0.71852				0.28789	0.770779	0.0757057	+	7.37159	5	5	5	3.4	4	early endosome						Nucleus
3.7064e-27	Q68FD9;D3YTS3;F7ATU7	Kiaa1549;D630045J12Rik	UPF0606 protein KIAA1549	0.97724	1.0291	1.1833				0.969387	0.904771	0.479925		7.78381	11	11	11	4.7	8
4.3552e-10	E9Q9B7;E9PXC4;Q80TG7;B2RXL7;E9Q380;Q80SX9;E9PXC8;Q3V2X2	Kidins220	Kidins220 protein	1.6822	1.0419	0.80314	+			0.0169264	0.926713	0.211354		7.55444	8	8	8	3	5					Plasma membrane		Nucleus
1.9776e-07	Q9QXL1;E9Q0A4;F8VQE2;F6ZSF2	Kif21b	Kinesin-like protein KIF21B	2.4034	1.8818	0.77913	+	+		7.86565e-05	0.0140004	0.260577		6.73054	2	2	2	2	4
2.3513e-48	E0CZ72;P28740;F8VQ42;F6SUU5;Q9D481;Q8BU22;Q922S8;Q3TTL2	Kif2a	Kinesin-like protein KIF2A	1.0776	1.0703	1.0837				0.494369	0.593919	0.706307		8.29471	24	24	24	15.6	13		lysosome
3.6624e-14	B1AQZ2;P28741;Q3UI47;E9PYA1;Q3TET1;Q8CGJ1;Q3TTS7;Q3TSP1;Q80UK1;B1AQZ5;E9QA32;F6V6Z9;B1AQZ4	Kif3a	Kinesin-like protein KIF3A	1.0321	0.92017	0.82263				0.801331	0.619612	0.255747		7.62279	6	6	6	5.8	4
3.4689e-12	Q80U27;Q3UFZ8;Q3UHC4;Q61771;Q8BNH4;Q571A6;O35066;Q3UZU0;Q6P1D3;Q99PW8;A2AM72;Q3V365	Kif3b;Kif3c	Kinesin-like protein KIF3B;Kinesin-like protein KIF3C	0.98596	0.82757	0.9726				0.958859	0.310114	0.730214	+	7.65693	5	5	5	5.8	4
0	Q61768;E9QAK5;Q05CG8;Q6NSS5;Q8CFE7;Q3UWI9;Q9CUT6	Kif5b	Kinesin-1 heavy chain	1.0715	1.0901	1.0264				0.489564	0.549937	0.966805		8.66775	41	41	41	37.6	22
0	Q8CHF1;P28738;Q3TY51;A2ARD4;O70402	Kif5c	Kinesin heavy chain isoform 5C	1.0823	1.1553	1.0456				0.436756	0.312275	0.941429		9.21527	117	117	117	41.3	37
2.4543e-09	P70188;Q3UZA5;Q9CRX5	Kifap3	Kinesin-associated protein 3	1.2456	1.0055	0.70179				0.286116	0.921726	0.120328		7.0821	3	3	3	4.3	3				ER	Plasma membrane		Nucleus
0	Q8CD76;D3Z5T6;Q7TNF4;E9Q7C9;E9QKS0;E9QM07;Q5UE59;Q7M6Z6;Q7M700;Q7M6Z9;Q7M6Z7;Q7M701;Q7M6Z8;O88447;Q7M703;F6UYN4;Q9DBS5;Q99JQ9;Q91W40;D3Z710	Klc1	Kinesin light chain 1	1.1454	1.0917	0.96777				0.204995	0.543008	0.617333		9.17615	68	68	68	39.9	23
0	Q7M702	Klc1	Kinesin light chain 1	1.3667	1.1018	0.94543				0.140622	0.658123	0.739653	+	6.74947	1	1	1	41.8	1
2.7609e-91	Q91YS4;D3YXZ3;E9QL75;O88448;D3Z5Y7	Klc2	Kinesin light chain 2	1.1446	1.0693	0.90939				0.481341	0.843752	0.507645		7.63107	7	7	7	20.8	5
5.7628e-11	Q6ZPT1;Q8C7P1;E9PVL8;Q80TF4;Q497T4;Q9CSA7	Klhl9;Klhl13	Kelch-like protein 9;Kelch-like protein 13	1.226	1.8018	1.3438		+		0.318697	0.0218054	0.353044	+	7.28504	4	4	4	5.5	3
1.6459e-44	P52293;Q52L97;Q641N9;A6PW68;A2A601;A2A600;A2A602;F2Z431	Kpna2	Importin subunit alpha-2;Importin subunit alpha	0.89631	1.4222	1.4109		+		0.639963	0.0312889	0.112033	+	7.77558	3	3	3	10.6	4							Nucleus
1.896e-40	O35344;Q543M7;Q9CT07;E9Q1R3;D3YTN1;REV__B1AT09;REV__F6RS26	Kpna3	Importin subunit alpha-3;Importin subunit alpha	1.1073	1.1122	1.0147				0.362199	0.417286	0.989554		8.46514	13	13	13	16.7	8							Nucleus
2.5414e-11	F6SJ65;Q3UGH8;O35343;Q4FJX1	Kpna4	Importin subunit alpha-4;Importin subunit alpha	1.3046	1.2428	0.92256				0.201803	0.42026	0.552152		7.69627	1	1	1	6	1							Nucleus
8.6451e-184	P70168;Q3UHW8;Q7TSZ6;Q3TFE8	Kpnb1	Importin subunit beta-1	1.0005	0.97081	0.96313				0.921587	0.795233	0.591227		8.89486	60	60	60	25.7	20				ER			Nucleus
4.6133e-37	Q3U2W7;Q5J7N1;P32883;Q0VDV7;C0H5X4;P97870;Q71SW8;E9PVD5;E9Q8V2;Q675B0;Q53WZ3;B2KGV5	Kras;Hras1	GTPase KRas;GTPase KRas, N-terminally processed	0.96768	0.93195	0.95627				0.893526	0.679264	0.71904		8.46033	14	14	14	26.6	4					Plasma membrane
0.00078053	Q99M74	Krt82	Keratin, type II cuticular Hb2	0.83186	1.0887	1.3357				0.362047	0.511469	0.125338	+	8.17473	2	2	2	2.3	1
8.5943e-128	F8VQC7;E9QQ64;E9QJY4;E9QMA4;Q61595;E9QQ65;E9QQ66;Q6A0E9	Ktn1	Kinectin	0.71805	1.1291	1.6185			+	0.0953249	0.357415	0.00947237		8.51622	41	41	41	18.4	23				ER
2.0099e-111	Q6PGJ3;A2AFG8;A2AFG7;P11627;E9Q597;Q9QYQ7;F7A5H7;A2AFG6;Q684Q2;F7CG04;B7ZCD3;F6UIL7;A2AFG5	L1cam	Neural cell adhesion molecule L1	0.95283	1.2404	1.3086				0.831046	0.109414	0.155777		8.5892	48	48	48	13.6	17					Plasma membrane
1.8816e-05	B2RWI2;Q80UJ8;Q9EP89	Lactb	Serine beta-lactamase-like protein LACTB, mitochondrial	0.81226	0.8926	1.0859				0.482757	0.674689	0.843718	+	7.18752	2	2	2	3.8	2						mitochondrion
1.1618e-78	P19137;F8VQ40	Lama1	Laminin subunit alpha-1	0.30532	0.43032	1.3622	+	+		1.31881e-09	8.93307e-08	0.100722		8.30542	39	38	38	10.3	28
7.2771e-29	B9EKB0;E9QN70;Q3UHL7;P02469;Q8K271;Q9CRX6;Q3UR38;E9PYT5;E9PZF8;Q0V927	Lamb1	Laminin subunit beta-1	0.33152	0.29663	0.95984	+	+		6.37797e-08	1.15103e-12	0.674395		8.05987	25	25	25	7.4	13
3.4665e-114	F8VQJ3;P02468;Q3UNG0;Q3URV4;Q3TRH4;Q3UFZ9;Q6PHM1;F6TLW1;F6SFQ3	Lamc1	Laminin subunit gamma-1	0.34086	0.68655	1.9432	+	+	+	3.82124e-08	0.018049	0.000311697		8.39508	50	50	50	17.9	25
6.5336e-185	Q9DC13;P11438;Q3TA96;Q3TX84;Q8VH34;Q922T9	Lamp1	Lysosome-associated membrane glycoprotein 1	1.9568	3.1046	1.5935	+	+	+	3.7172e-09	9.60942e-16	0.0154911		9.65797	72	72	72	17.4	6		lysosome	late endosome		Plasma membrane
1.7933e-57	Q8C5K0;P17047;Q3TWE1;Q3UIW3;Q8C876;Q9CZU7	Lamp2	Lysosome-associated membrane glycoprotein 2	1.78	3.0775	1.7334	+	+	+	3.81761e-07	1.59349e-15	0.00385876		9.14513	42	42	42	14.2	6		lysosome	late endosome		Plasma membrane
5.4403e-26	Q9CQ22	Lamtor1	Ragulator complex protein LAMTOR1	2.0827	3.4151	1.6208	+	+		0.000892458	9.62119e-07	0.135096		7.39554	4	4	4	24.8	3		lysosome	late endosome		Plasma membrane
4.0892e-15	Q9JHS3;D3YTS4	Lamtor2	Ragulator complex protein LAMTOR2	2.4218	3.8157	1.5858	+	+		6.82843e-05	8.87462e-08	0.155671		7.50803	6	6	6	16.8	2		lysosome	late endosome
9.2813e-27	B2KGR1;O89112;B2KGR2	Lancl1	LanC-like protein 1	0.9136	0.94351	0.98832				0.709261	0.693867	0.809705	+	7.85058	5	5	5	7	3					Plasma membrane		Nucleus
5.736e-16	Q9JJK2;F6RJV6	Lancl2	LanC-like protein 2	0.84112	0.90549	1.1092				0.433387	0.527131	0.702502		7.75957	6	6	6	9.6	4					Plasma membrane		Nucleus
3.0732e-272	Q9CPY7	Lap3	Cytosol aminopeptidase	1.0157	0.88522	0.83371				0.819058	0.310302	0.0967654		8.85161	26	26	26	41.8	18						mitochondrion	Nucleus
4.6068e-08	Q6ZQ58;Q3UU34	Larp1	La-related protein 1	0.96267	1.115	1.086				0.956329	0.626023	0.84347		7.25115	5	5	5	3.7	4							Nucleus
5.7937e-35	F8WH45;Q6ZPT2;Q7TSZ3;Q8BMJ2;Q99JK2;Q9CQM4	Lars	Leucine--tRNA ligase, cytoplasmic	1.0582	0.8932	0.87024				0.634431	0.476635	0.307205		8.10714	26	26	26	12.3	13							Nucleus
7.6232e-164	Q543N3;Q61792;A2A6H0;A2A6G9;A2A6G8;A2A6G7;A2A6G6;E9Q0N6;A2A6G5;A2A6H1;A2A6H2;A2A6G4;Q9DC07;A2A6G0	Lasp1	LIM and SH3 domain protein 1	0.88967	0.79486	0.89474				0.523508	0.0580335	0.266736		8.85448	26	26	26	38.4	12
6.8944e-06	H3BL08;A2AUS9;Q8C172	Lass6;Cers6	Ceramide synthase 6	0.90619	1.1265	1.254				0.775598	0.598921	0.489402	+	7.22363	2	2	2	4.3	2				ER			Nucleus
1.0044e-05	A2RTH5	Lcmt1	Leucine carboxyl methyltransferase 1	0.93773	0.90721	0.92546				0.877024	0.729008	0.674639	+	7.29137	2	2	2	5.4	2
2.079e-05	Q8BYR1;A2ARU0	Lcmt2	Leucine carboxyl methyltransferase 2	1.0752	1.024	0.98006				0.561276	0.929554	0.770075	+	8.07203	4	4	4	3.1	2
2.3114e-143	G5E8N5;P06151;Q3TI99;Q564E2;Q3UDU4;Q3TCI7;Q3THB4;Q99K20;D3YZQ9;D3Z736;Q6NXW3;Q3UIC3;P00342;Q548Z6;Q64483;D3YZE4;D3YVR7	Ldha	L-lactate dehydrogenase;L-lactate dehydrogenase A chain	1.016	1.0464	1.0327				0.817074	0.758652	0.996556		9.16729	63	63	63	32.1	10						mitochondrion	Nucleus
2.8204e-155	P16125;D3Z7F0;Q5M8R7	Ldhb	L-lactate dehydrogenase B chain;L-lactate dehydrogenase	1.0958	0.92385	0.81257				0.376251	0.505956	0.062781		9.30548	37	37	37	41.9	12						mitochondrion
9.94e-239	Q3U8R7;Q6GTJ9;Q8VCT0;P35951;Q91ZJ1;Q3TVR4;E9Q3S1;Q3TDD1	Ldlr	Low-density lipoprotein receptor	0.927	1.0561	1.1002				0.696085	0.709304	0.721066		8.91339	61	61	61	26.9	22	early endosome	lysosome	late endosome		Plasma membrane
4.1124e-07	Q6DVA0	Lemd2	LEM domain-containing protein 2	0.94528	1.0501	1.1064				0.903375	0.901532	0.848543		7.48565	4	4	4	6.5	3							Nucleus
1.6466e-12	A2A7Q5;A6PW84;Q3V1T4;E9QNM0	Lepre1	Prolyl 3-hydroxylase 1	0.68447	1.3288	1.8137				0.157618	0.28152	0.0603597	+	7.42535	6	6	6	5.9	4				ER	Plasma membrane		Nucleus
4.387e-31	Q9Z2I0	Letm1	LETM1 and EF-hand domain-containing protein 1, mitochondrial	0.77451	0.86395	1.0948				0.232791	0.365455	0.751716		8.15694	15	15	15	13.3	9						mitochondrion
1.4101e-14	P16110;Q8C253;Q3V471;F6TS28;Q61357	Lgals3	Galectin-3	1.0202	1.4487	1.4835		+		0.81535	0.0232419	0.0656385	+	7.88988	5	5	5	14.4	3					Plasma membrane	mitochondrion	Nucleus
1.2988e-48	A2RTI3;O89017;Q3UE99	Lgmn	Legumain	NaN	NaN	NaN				1	1	1	+	6.89698	0	0	0	6.7	2		lysosome	late endosome
5.0326e-23	P42703;Q3U234;Q3UKU5	Lifr	Leukemia inhibitory factor receptor	1.3119	2.183	1.7899		+		0.193314	0.00202111	0.0667928		7.60019	9	9	9	8.2	8					Plasma membrane
5.6239e-19	A9DA50;Q9D1T0	Lingo1	Leucine-rich repeat and immunoglobulin-like domain-containing nogo receptor-interacting protein 1	1.0617	0.97221	0.98752				0.707437	0.820095	0.78495		7.63315	6	6	6	11.6	6					Plasma membrane
1.6007e-05	Q80Y17;Q80VF1	Llgl1	Lethal(2) giant larvae protein homolog 1	0.8284	1.9157	2.3335		+	+	0.530705	0.0115878	0.00475315		7.06412	2	2	2	1.9	2	early endosome
8.995e-193	Q3U944;Q9D0F3;D3Z5B9	Lman1	Protein ERGIC-53	0.84879	1.1527	1.3117				0.357049	0.320001	0.181366		8.96224	20	20	20	25.8	13				ER
6.303e-46	Q9DBH5	Lman2	Vesicular integral-membrane protein VIP36	0.81406	1.1431	1.401				0.306455	0.312732	0.0723928	+	8.44871	15	15	15	22.1	8					Plasma membrane
1.5654e-06	B3RH23;P48678;Q3U733;B3RH24;Q3U7I5;Q3UCU3;D3YUF7	Lmna	Prelamin-A/C;Lamin-A/C	NaN	NaN	NaN				1	1	1	+	NaN	0	0	0	2.7	1							Nucleus
1.0962e-121	P14733;Q8C553;P21619;Q3V159	Lmnb1	Lamin-B1	0.88019	1.444	1.6505		+	+	0.534536	0.00691343	0.00687658	+	8.4631	23	23	23	26.2	16							Nucleus
7.6552e-14	Q7TQ95;A2ASL8;A2ASM0;A2ASM1;Q3UPJ6	Lnp	Protein lunapark	1.0567	1.2273	1.1321				0.641134	0.219878	0.628045		7.88777	4	4	4	12	5				ER
1.2576e-55	Q8C129;Q3TTA8;Q8BZ14;Q6NY09	Lnpep	Leucyl-cystinyl aminopeptidase	0.79335	1.0803	1.3423				0.282901	0.670937	0.180562		8.11995	22	22	22	11	11		lysosome			Plasma membrane
0.00019572	E9Q2W8;Q9D920	Loh12cr1	Loss of heterozygosity 12 chromosomal region 1 protein homolog	2.1599	3.2564	1.4812	+	+		0.000501235	6.14476e-06	0.20662	+	7.0728	2	2	2	8.7	2
2.4274e-74	E9Q120;Q8CGK3;Q3V2D0;Q56A16	Lonp1	Lon protease homolog;Lon protease homolog, mitochondrial	0.73819	0.8223	1.0774				0.127079	0.225261	0.730406	+	8.5309	42	42	42	20.5	18						mitochondrion
2.0543e-07	Q9DBN5;E9Q6G7;Q8BK80;Q9D1A6	Lonp2	Lon protease homolog 2, peroxisomal;Lon protease homolog	0.81877	1.075	1.3137				0.486252	0.826943	0.437035		7.31471	6	6	6	3.9	3							Nucleus
3.2478e-12	Q3TFD2;Q8BJT4	Lpcat1	Lysophosphatidylcholine acyltransferase 1	0.78253	1.2362	1.4638				0.380259	0.432801	0.251581		7.42715	2	2	2	4.1	2				ER
1.4808e-48	E9Q3V9;E9Q9Q9;H7BX15;Q80TR1;F6YP92;Q3UYB4;D6RI60	Lphn1	Latrophilin-1	0.97195	1.0459	1.023				0.947905	0.824756	0.976622		7.96302	14	14	14	7.7	10					Plasma membrane
2.3825e-26	E9Q6C7;E9QNQ8;F8WH77;Q8JZZ7	Lphn2	Adhesion G protein-coupled receptor L2	1.0455	1.6958	1.641		+	+	0.692392	0.00111629	0.0189168		7.78084	12	12	12	4.1	5					Plasma membrane
4.7765e-20	D3Z5M6;D3Z4S7;D3YVT9;Q80TS3;D3YTW7;D3Z3G4;D3Z593;D3Z634;D3Z6H7;D3Z3X6;D3Z6H9;D3YWB1;D3Z4V0;D3YWR3;D3Z6J2;D3YU23;F6WMY5	Lphn3	Latrophilin-3	0.85951	0.97793	0.98101				0.615676	0.842465	0.761021		7.48451	7	7	7	4.2	6					Plasma membrane
3.431e-06	Q8BFZ2	Lppr1	Lipid phosphate phosphatase-related protein type 1	1.1297	0.99082	0.99836				0.523169	0.965778	0.91312		7.23545	2	2	2	7.4	2
2.5184e-99	Q7TPB0;Q5DTP6;E9QPA0;E9QAX3;E9Q8U7;E9PZA9;E9PVZ4;E9Q4F1	Lppr3;BC005764	Lipid phosphate phosphatase-related protein type 3	0.88079	1.1653	1.2445				0.536844	0.250664	0.253561		8.30771	17	17	17	16.1	10
0.00051991	Q2WF71	Lrfn1	Leucine-rich repeat and fibronectin type III domain-containing protein 1	0.8592	1.1177	1.463				0.625635	0.619588	0.222287		6.70568	1	1	1	1.4	1					Plasma membrane
8.9515e-16	Q80XU8	Lrfn4	Leucine-rich repeat and fibronectin type-III domain-containing protein 4	0.71237	0.76232	1.1546				0.210107	0.156621	0.736463		7.64383	7	7	7	4.9	3
2.3998e-239	Q91ZX7;Q3U454;Q811K6;Q3U5J2;Q8C4T5;D3Z5M3	Lrp1	Prolow-density lipoprotein receptor-related protein 1;Low-density lipoprotein receptor-related protein 1 85 kDa subunit;Low-density lipoprotein receptor-related protein 1 515 kDa subunit;Low-density lipoprotein receptor-related protein 1 intracellular domain	0.80924	0.75401	0.95297		+		0.226995	0.019961	0.535496		8.96974	113	113	113	12.3	51		lysosome			Plasma membrane		Nucleus
6.6e-10	A2API5;E9Q202;Q9JI18	Lrp1b	Low-density lipoprotein receptor-related protein 1B	0.81002	0.66808	0.83745		+		0.459742	0.0392349	0.292756		7.39191	4	4	4	0.2	1
5.0517e-15	Q924X6;B1AXJ4;B1AXJ3;B1AXJ5;F6YZZ8;B1AXJ7;B1AXJ6	Lrp8	Low-density lipoprotein receptor-related protein 8	1.0271	0.9477	0.99612				0.780914	0.712956	0.847274	+	7.89961	11	11	11	7	6					Plasma membrane
2.1494e-56	Q8K295;F6SY09;P55302;Q3TL96;Q52KI7;Q6ZY49;Q5D0B0;Q6PEM5;Q6PB52;Q8C252;F6WMD1;Q3U8U9	Lrpap1	Alpha-2-macroglobulin receptor-associated protein	0.81273	1.059	1.2748				0.302496	0.648149	0.202401	+	8.26278	11	11	11	21.5	8				ER	Plasma membrane
2.4454e-302	Q6PB66;F6V2A3	Lrpprc	Leucine-rich PPR motif-containing protein, mitochondrial	0.7717	0.8815	1.1585				0.135185	0.294159	0.519136		9.07085	126	126	126	28.2	40						mitochondrion	Nucleus
2.3016e-17	Q9CRC8;Q78KN5;D6RHB1;F6RDA7;F6RGS7	Lrrc40	Leucine-rich repeat-containing protein 40	0.97618	1.1817	1.1159				0.993631	0.547287	0.825744		7.41412	8	8	8	11.5	7
1.1838e-47	E9PV22;B1AX98;Q505F5;F6Z4L9;F6YT33	Lrrc47	Leucine-rich repeat-containing protein 47	0.97774	1.0846	1.0145				0.935708	0.529193	0.990424		8.25329	19	19	19	20.7	11
2.7831e-103	P0C192;D3Z2D1;D3YZP3;Q149E6;Q99PH1;Q8C031	Lrrc4b	Leucine-rich repeat-containing protein 4B	0.81421	0.76459	0.92431				0.306904	0.0934962	0.565626		8.53719	30	30	30	18.6	13					Plasma membrane
5.6138e-05	Q9CSK4;F6U0Y0;Q9CTX7;Q8JZX5;Q9D1G5;A2AKH7	Lrrc57	Leucine-rich repeat-containing protein 57	0.97008	0.81819	0.81564				0.979613	0.416458	0.348563		7.18024	5	5	5	8.3	2
6.7301e-105	Q922Q8;Q3TF84	Lrrc59	Leucine-rich repeat-containing protein 59	0.77992	1.0821	1.4326				0.152658	0.585385	0.0675913	+	8.8759	29	29	29	32.9	8				ER		mitochondrion	Nucleus
3.182e-29	Q80WG5	Lrrc8a	Leucine-rich repeat-containing protein 8A	0.98482	0.93384	0.95524				1	0.650247	0.65301		7.75993	8	8	8	12	9					Plasma membrane
0.00025774	Q3TI70;Q8BGR2	Lrrc8d	Leucine-rich repeat-containing protein 8D	0.96346	1.1228	1.0435				0.958818	0.607552	0.951833		7.22575	4	4	4	1.9	2				ER	Plasma membrane
4.0823e-11	Q61809;Q3TSQ3;Q3TNZ6	Lrrn1	Leucine-rich repeat neuronal protein 1	1.0291	1.0708	1.0263				0.771052	0.711877	0.992378	+	7.76822	10	10	10	6.7	5
6.7452e-95	Q8BLK3;Q3TYE5;F6SB80	Lsamp	Limbic system-associated membrane protein	0.90387	0.89827	0.96644				0.587363	0.37086	0.609812		8.79603	21	21	21	29.9	9					Plasma membrane
4.5103e-12	A2BH30;Q8K2F8	Lsm14a	Protein LSM14 homolog A	1.1801	1.3068	1.1366				0.402175	0.312828	0.77725		7.59173	4	4	4	6.5	3
4.9154e-05	Q8CGC4;Q8BM41;Q4KL69	Lsm14b	Protein LSM14 homolog B	1.5324	1.6826	1.0905	+	+		0.0482428	0.0417385	0.832378	+	6.9852	2	2	2	5.5	2
2.9209e-149	Q8BLN5	Lss	Lanosterol synthase	0.99012	1.2118	1.1743				0.99338	0.177146	0.471439		8.89841	70	70	70	32.5	21				ER
8.6731e-28	P24527	Lta4h	Leukotriene A-4 hydrolase	0.86615	0.76336	0.78917				0.52363	0.104453	0.105061		8.06644	15	15	15	17.3	9							Nucleus
8.8993e-06	Q7TNC4;Q3UZ17;E9QNA0;Q3UGK2;Q05CX5;E9PXU4;Q3U5L2;E9PZ93;E9PX54;E9Q715	Luc7l2	Putative RNA-binding protein Luc7-like 2	3.3051	0.85923	0.25934	+		+	9.02793e-08	0.554059	1.77655e-08	+	7.20276	2	2	2	6.4	2							Nucleus
5.1047e-40	Q8K356;Q544M1;Q9WUC3;Q9D1X6;E9Q383	Ly6h	Lymphocyte antigen 6H	0.95955	0.87822	0.91968				0.859332	0.428011	0.544361		8.49528	11	11	11	19.4	3					Plasma membrane
6.6885e-05	B1AV56;Q9WTL7	Lypla2	Acyl-protein thioesterase 2	1.173	1.0187	0.89611				0.417166	0.999366	0.464137		7.32754	1	1	1	8.2	2
1.75e-44	P24668;Q3UF03;Q3UKQ5;A2NWD6	M6pr	Cation-dependent mannose-6-phosphate receptor	0.93248	1.1928	1.209				0.745661	0.187644	0.326229		8.34569	7	7	7	20.5	5		lysosome	late endosome
1.1536e-244	E9QA63;Q9QXZ0;B1ARU4;E9QNP1;E9PVY6;B1ART6;B1ARV9;F7ACR9;E9PVY7;B1ARU5;F6Q750;B1ARU1;B1ARU6;F6SHS0;Q5DTZ2;B1ARU2;B1ARW0;F6XCT0;Q80TZ5;Q3UPG9;Q3TRV6;E9PVY8;Q8C8N4;B1ART9;F6YKN8;Q80ZZ3;Q4QQN2;F6RCJ3;B1ART8;Q9CYG3;B1ARU0;F7AB76;F6RL59;B1ART7	Macf1	Microtubule-actin cross-linking factor 1	1.158	0.96553	0.86031				0.173196	0.761023	0.156725		8.71267	79	79	79	7.9	54					Plasma membrane
1.6169e-18	Q9ER67;Q99PB4;Q3TFU3;Q3V2T8;Q6DIC6;E9Q590;Q99PB3;E9Q881;Q80TJ5;E9Q886;Q99PW2;Q99PM5;E9Q098;A2AFN1;Q99PH7;E9PXI6;Q99NC2;E9Q160;F6YTL0;Q571N9;Q99PH6;B1ASQ5;Q3UIL5;Q3UXM3;Q8K2H5;Q9QYH6;Q91W72;E9Q1Q4;A2AG47	Maged2	Maged2 protein	0.99008	0.8372	0.89531				0.944334	0.337852	0.461564		7.64743	5	5	5	5.8	4
5.9048e-19	O09159;Q3TBM1;Q3TB95	Man2b1	Lysosomal alpha-mannosidase	2.5499	3.3859	1.4669	+	+		3.08193e-10	2.82276e-14	0.0743551		7.88287	10	10	10	7.6	7		lysosome
5.2202e-09	O54782;Q3TND6;Q3U875;F6TMZ3	Man2b2	Epididymis-specific alpha-mannosidase	2.1689	5.1192	2.2892	+	+	+	1.75262e-07	1.88682e-24	5.88177e-05		7.84033	5	5	5	4	4
0.00021213	Q8K2I4	Manba	Beta-mannosidase	NaN	NaN	NaN				1	1	1		NaN	0	0	0	3.6	3		lysosome
9.065e-07	Q3TMX5;Q9CXI5;A8C1V1;Q80ZP8;E0CXA8;F6T4L3;F6USD5;F7C1S6	Manf	Mesencephalic astrocyte-derived neurotrophic factor	0.9255	1.1727	1.3216				0.836781	0.568087	0.425059	+	7.68831	6	6	6	17.9	3				ER			Nucleus
1.5435e-51	Q3U2X5;Q3UJ53;Q64133;Q3TPD9	Maoa	Amine oxidase [flavin-containing] A	0.60364	0.73078	1.1841	+	+		0.002959	0.00979193	0.443415		9.05824	14	14	14	23.8	11						mitochondrion
4.2077e-05	Q8BW75;E9Q3X6;E9PVL9	Maob	Amine oxidase [flavin-containing] B	0.64397	0.79136	1.2502				0.0974845	0.217302	0.543129	+	7.72199	2	2	2	3.1	2						mitochondrion
3.6109e-05	Q63932;Q91YS7;Q3UPM3;P31938;Q3TMJ8;Q3U3F4;Q3UK05;Q9JJE1;Q3TMW4;D3Z446	Map2k2	Dual specificity mitogen-activated protein kinase kinase 2	0.62216	0.62362	1.0821	+	+		0.0225409	0.00515133	0.796536		7.85534	4	4	4	7.5	3	early endosome		late endosome	ER	Plasma membrane	mitochondrion	Nucleus
5.5764e-172	P27546;E9QPW8;Q78TF3	Map4;Mtap4	Microtubule-associated protein 4;Microtubule-associated protein	0.9136	1.0474	1.1477				0.632487	0.753493	0.553516	+	9.1533	141	141	141	33.8	30					Plasma membrane
5.3196e-40	B7ZNR8;E9PVG7;F8VPL5;P97820;B7ZNR9	Map4k4	Mitogen-activated protein kinase kinase kinase kinase 4	0.98722	1.1202	1.1681				0.987151	0.513849	0.521164		8.08099	21	21	21	8.4	11
3.2936e-09	Q7TSJ2;D3Z6W1	Map6;Mtap6	Microtubule-associated protein 6	0.93588	0.93966	0.98216				0.871098	0.851012	0.860186		7.17603	5	5	5	3.9	3
6.2209e-69	P63085;Q3UF82;E9QAJ2;O35558;F6VEI7;Q922X7	Mapk1	Mitogen-activated protein kinase 1	1.078	1.0872	0.95419				0.457315	0.562634	0.542076		8.73161	21	21	21	28.5	10	early endosome		late endosome		Plasma membrane	mitochondrion	Nucleus
4.6354e-19	E9QN59;Q61831;Q80W80;Q8C9D4;Q78GB8;Q80W81;Q80W82;Q3TQZ7;Q5NCK7;Q5NCK8;Q9WTU6;Q8C094;D3Z1Z4;A3KBF5;E9PXS1;Q3V398	Mapk10;Mapk9;Mapk8	Mitogen-activated protein kinase 10;Mitogen-activated protein kinase 9	1.1182	1.1061	1.077				0.400682	0.56649	0.814885		8.14786	8	8	8	11.1	5					Plasma membrane	mitochondrion	Nucleus
2.7943e-15	D3Z3G6;Q63844;Q3U2H3;D3Z6D8	Mapk3	Mitogen-activated protein kinase 3	1.0149	0.96386	0.8919				0.858629	0.78747	0.450661		7.61003	3	3	3	14.5	3	early endosome		late endosome		Plasma membrane	mitochondrion	Nucleus
5.0677e-16	Q3U4H0;Q61166	Mapre1	Microtubule-associated protein RP/EB family member 1	1.0199	1.0251	0.99462				0.816862	0.924191	0.840043		8.15097	7	7	7	15.3	4					Plasma membrane
1.8566e-74	Q8R001;E9Q6X0;D3YYK8;Q3TG90	Mapre2	Microtubule-associated protein RP/EB family member 2	1.0002	0.91016	0.88997				0.918335	0.546823	0.376902	+	7.97264	7	7	7	27.9	7
0	B1AQW3;Q3UH19;B1AQW2;Q547J4;A2A5Y6;P10637;Q8C5K4;B1AQW4	Mapt	Microtubule-associated protein;Microtubule-associated protein tau	0.84332	1.0573	1.2052				0.337102	0.70331	0.387131		8.98062	34	34	34	24.7	8					Plasma membrane		Nucleus
2.2644e-33	Q922Q1;F6UB20	Marc2;Mosc2	MOSC domain-containing protein 2, mitochondrial	0.72127	0.73578	1.0797				0.228747	0.111884	0.91432		7.68766	4	4	4	9.5	3
0	P26645;Q05BL6	Marcks	Myristoylated alanine-rich C-kinase substrate	0.97043	0.82773	0.88339				0.908369	0.117832	0.226271		9.99672	117	117	117	59.2	16							Nucleus
9.8619e-126	B2KGE6;P28667	Marcksl1	MARCKS-related protein	0.95645	0.87306	0.91882				0.839593	0.259426	0.366096		9.32251	28	28	28	34.5	4					Plasma membrane
3.1173e-15	Q571J8;E9QMP6;E9PWB5;F6ZS70;Q05512;F8WJ68;Q3T9A3;Q3U3A1;E9PYX3;E9Q9N6;E9Q2J6;F6ZEX4;F7A3Q3;E9Q8H5;F6Z4Q6	Mark2	Serine/threonine-protein kinase MARK2	0.92689	1.0086	1.2525				0.842239	0.912531	0.491987		7.13732	3	3	3	7.4	3					Plasma membrane		Nucleus
2.6689e-31	Q03141;Q9JKE5;C9K101;Q14DQ3;Q8VHJ5;Q5DTG3;Q8CIP4;F7CVZ7;Q91Y96	Mark3;Mark1	MAP/microtubule affinity-regulating kinase 3;Serine/threonine-protein kinase MARK1	1.0856	1.1501	1.0182				0.519161	0.413102	0.953632		8.1185	14	14	14	10.2	8					Plasma membrane
3.2784e-09	E9QB02;Q68FL6;F6W0G8	Mars	Methionine--tRNA ligase, cytoplasmic	1.0417	0.92744	0.96051				0.777257	0.80498	0.789107		7.29037	3	3	3	3.1	3						mitochondrion	Nucleus
0.00083913	Q3TED1;Q3THS6;Q99J57;Q3UAP7;F8WJ09;E9Q0D0;Q3UZA2;Q3TSS0;Q6PE05	Mat2a	S-adenosylmethionine synthase;S-adenosylmethionine synthase isoform type-2	0.92005	0.7732	0.86259				0.818369	0.177903	0.361625		7.52657	2	2	2	3.8	1
5.0678e-18	Q6ZQ61;Q3TTX0;Q4FJT0;Q5BL18;Q8K310;Q3TZN1;Q9R0U5;Q3UFN8	Matr3	Matrin-3	0.88285	1.0794	1.1289				0.693002	0.814081	0.795094	+	7.68233	8	8	8	9.2	7							Nucleus
2.546e-66	Q8R2Y2;F7ATH5	Mcam	Cell surface glycoprotein MUC18	0.80864	1.3114	1.5271		+	+	0.290495	0.0450973	0.0230181		8.47398	26	26	26	23.8	14					Plasma membrane		Nucleus
3.1025e-22	Q99MR8;Q3TVD9;D6RI29;F6Z2J7	Mccc1	Methylcrotonoyl-CoA carboxylase subunit alpha, mitochondrial	0.69257	0.8731	1.1061				0.171921	0.451372	0.849268		7.69467	6	6	6	8.8	5						mitochondrion
1.4593e-33	B2RUK5;Q3ULD5;Q6PD20;Q8K1L7;F6ZNH0;Q9D2F6	Mccc2	Methylcrotonoyl-CoA carboxylase beta chain, mitochondrial	0.79276	0.69857	1.1044		+		0.281247	0.032473	0.718709		8.12869	7	7	7	13.7	6						mitochondrion
2.692e-05	Q52KC3;Q8BQ03;P49718;Q8C2I9	Mcm5	DNA replication licensing factor MCM5	1.1944	1.1486	1.0422				0.377426	0.54912	0.955242	+	6.82782	2	2	2	3.5	2							Nucleus
1.0822e-10	Q3V122;Q3U4T8;Q3UDI8;Q61881	Mcm7	DNA replication licensing factor MCM7	1.3051	2.0019	1.496		+		0.203633	0.00714267	0.194615	+	7.00424	2	2	2	3.1	2							Nucleus
1.3525e-154	P14152;B1ATQ3	Mdh1	Malate dehydrogenase, cytoplasmic	0.93521	0.86902	0.89872				0.735701	0.243738	0.281906		8.87088	18	18	18	32.6	10						mitochondrion
0	P08249	Mdh2	Malate dehydrogenase, mitochondrial	0.83827	0.82469	0.97654				0.319226	0.110927	0.667643	+	9.77499	141	141	141	56.8	16					Plasma membrane	mitochondrion	Nucleus
2.247e-39	Q8BN87;A2AHJ9;P12025;Q2LEK6	Mdk	Midkine	1.6897	2.6947	1.6422	+	+		0.0160507	8.15304e-05	0.123785		7.65635	3	3	3	5.9	1
3.6626e-36	Q99KE1;Q3TSD4;Q3V2Y4;Q8BMF3;Q3UZW5	Me2	NAD-dependent malic enzyme, mitochondrial;Malic enzyme	0.84897	1.0056	1.1338				0.460959	0.981155	0.622713		8.09212	13	13	13	11.2	6						mitochondrion
3.296e-12	A2A846;Q9DCS3;A2A845	Mecr	Trans-2-enoyl-CoA reductase, mitochondrial	0.7065	0.82542	1.1788				0.198311	0.30409	0.683752	+	7.51038	4	4	4	11.5	4						mitochondrion	Nucleus
0.000243	Q8BQM9;H7BX07	Med12l	Mediator of RNA polymerase II transcription subunit 12-like protein	0.11198	0.27594	2.5143	+	+	+	3.16233e-29	2.74184e-16	4.90695e-07	+	8.2184	2	1	1	0.5	1							Nucleus
0.00022072	P70355;Q1KYL9;G4V4Z1;Q1KYM2;Q80TD1;Q61918;Q6NXV5;Q1KYL8;Q3U151	Mela;gag-pro-pol;mKIAA1466;Gm3579;EG433762	Gag-pro-pol polyprotein	0.8745	1.0792	1.28				0.555119	0.675612	0.271084	+	8.00251	3	3	3	1.1	2
6.2738e-06	Q9ERE7	Mesdc2	LDLR chaperone MESD	0.75854	0.99455	1.2131				0.316342	0.907379	0.613379	+	7.60208	4	4	4	10.7	3				ER	Plasma membrane
6.4552e-13	Q07646;D3Z383;D3YV56;D3Z328;D3YZ83;D3YZU2;D3Z3U2	Mest	Mesoderm-specific transcript protein	0.8615	1.232	1.4368				0.506372	0.210978	0.0928809		8.00268	5	5	5	13.7	5				ER
1.8125e-17	Q4VAA9;Q8BP48;Q6ZQJ2;Q8R0B2	Metap1	Methionine aminopeptidase;Methionine aminopeptidase 1	0.92055	1.1135	1.006				0.820058	0.718016	0.853051	+	7.71312	3	3	3	14.5	5							Nucleus
2.7842e-06	Q3UI33;O08663;Q58E65;Q3TMN1	Metap2	Methionine aminopeptidase;Methionine aminopeptidase 2	0.81738	1.4506	1.109				0.497809	0.139489	0.787618		6.9657	1	1	1	2	1					Plasma membrane
2.7371e-61	Q3TDU5;P21956;Q9QWQ1	Mfge8	Lactadherin	1.6365	2.3962	1.3052	+	+		2.86096e-05	1.92599e-10	0.16001	+	8.4973	24	24	24	29.8	10					Plasma membrane
5.9647e-14	Q9EQQ9;Q05CX1;Q9CU60	Mgea5	Bifunctional protein NCOAT;Protein O-GlcNAcase;Histone acetyltransferase	1.0596	0.98502	0.9365				0.628211	0.885767	0.567938		7.94955	12	12	12	8.1	7							Nucleus
7.8229e-07	Q9D074;Q3TEL6;A2AAN9;A2AAP0;F7D0T8;Q8CAR4;A2AAN8	Mgrn1;Rnf157	E3 ubiquitin-protein ligase MGRN1;RING finger protein 157	0.98412	1.248	1.1718				0.965371	0.410578	0.698743		7.35858	4	4	4	3.8	2	early endosome				Plasma membrane		Nucleus
0.00027392	E9QJW0;Q53ZD4;Q91VS7;D3YU60	Mgst1	Microsomal glutathione S-transferase 1	0.75682	0.77927	1.059				0.331472	0.301815	0.911597	+	6.89578	2	2	2	5.7	1				ER		mitochondrion	Nucleus
2.3526e-32	Q31188;P01900;P14427;O19476	MHC integral membrane protein;H2-D1;H2-Q2	H-2 class I histocompatibility antigen, D-D alpha chain;H-2 class I histocompatibility antigen, D-P alpha chain	1.132	1.1446	0.97159				0.511997	0.636456	0.726524		7.7152	3	3	3	17	1
1.1477e-06	Q8BI84	Mia3	Melanoma inhibitory activity protein 3	0.77276	0.95674	1.194				0.372521	0.915165	0.601017		6.3407	1	1	1	1.9	3				ER
0.00017715	Q9CQ86	Mien1	Migration and invasion enhancer 1	1.1034	1.0196	0.84366				0.592519	0.880233	0.424302	+	6.54233	1	1	1	9.6	1					Plasma membrane		Nucleus
1.3997e-09	P34884;Q545F0	Mif	Macrophage migration inhibitory factor	1.0527	0.97914	0.90969				0.659198	0.858392	0.453727		8.16551	10	10	10	23.5	3							Nucleus
0.00080987	D3Z1M3;Q6ZQI3	Mlec	Malectin	0.90228	1.0314	1.1717				0.76301	0.846188	0.646799	+	7.16702	3	3	3	6.8	2				ER
5.1693e-12	E9Q9C3;Q9QZQ1;E9PYX7;E9Q316;E9Q852;F7C3I9	Mllt4	Afadin	1.0684	0.85617	0.82789				0.693685	0.543326	0.380868		7.29442	6	6	6	3.3	6					Plasma membrane		Nucleus
0.00026566	P53690;Q3TQH0;Q3U2T0;Q6DFU5	Mmp14	Matrix metalloproteinase-14	1.1525	1.3746	1.1861				0.467792	0.202258	0.616971	+	7.18994	2	2	2	3.4	2					Plasma membrane
0.00071814	O54732	Mmp15	Matrix metalloproteinase-15	1.3668	0.96683	0.72833				0.140535	0.952812	0.161125	+	6.81556	1	1	1	2.3	1					Plasma membrane
0.00062872	Q3UGM5;Q6PEB6;E0CXA9;E0CYJ0;G8JL35	Mobkl3;Mob4	MOB-like protein phocein	0.98243	1.1314	1.3365				0.979217	0.587619	0.362822		7.08895	2	2	2	4	1
4.5707e-05	A2BDX3;Q14BE0	Mocs3	Adenylyltransferase and sulfurtransferase MOCS3;Molybdopterin-synthase adenylyltransferase;Molybdopterin-synthase sulfurtransferase	1.0519	1.3452	1.3682				0.744713	0.232568	0.32194	+	7.25149	2	2	2	3.5	2
2.9449e-14	Q3U026;Q3UME9;Q80UM7;Q3U8P9;Q3U950	Mogs	Mannosyl-oligosaccharide glucosidase	0.87478	0.85882	1.1435				0.674902	0.552617	0.707975		7.25799	5	5	5	6.1	5				ER
1.4354e-12	Q8BMQ8	Mon1b	Vacuolar fusion protein MON1 homolog B	1.2546	2.1268	1.5033		+		0.268942	0.00286841	0.215935		7.3626	4	4	4	5.8	3
0.00073198	Q9CXI3	Moxd1	DBH-like monooxygenase protein 1	NaN	NaN	NaN				1	1	1	+	NaN	0	0	0	1.6	1				ER
0.00092577	P56379	Mp68	6.8 kDa mitochondrial proteolipid	0.77903	0.85575	1.0957				0.389249	0.541858	0.819659	+	6.88429	2	2	2	13.8	1						mitochondrion
9.8666e-05	Q8R0J2;Q9R0Q9;Q8C9V6;E9PWT5;F6XX36;Q5F2A9;Q5F2B1;E9PVP3	Mpdu1	Mannose-P-dolichol utilization defect 1 protein	0.90954	0.97698	1.0844				0.782845	0.83875	0.902568		7.73625	7	7	7	8.1	2				ER		mitochondrion
4.7525e-11	P70290;Q542P4;A2AN84;B7ZCL8;Q684Q6;B7ZCL9	Mpp1	55 kDa erythrocyte membrane protein	1.1123	1.1009	0.83841				0.562628	0.752739	0.295247		7.33542	2	2	2	4.7	2
9.626e-68	B1AQF9;Q9WV34	Mpp2	MAGUK p55 subfamily member 2	0.89294	1.0262	1.1327				0.584276	0.819188	0.534389		8.55936	21	21	21	31	16
1.5009e-16	Q6XE40;O88910;B1AQF7	Mpp3	MAGUK p55 subfamily member 3	1.0944	0.98778	0.85355				0.617582	0.975	0.452517	+	7.03503	2	2	2	5.6	3
2.8637e-70	B9EHZ5;Q3UN60;Q9JLB0;Q811G2;Q6NSS8;E9PWC5;Q3TPA2;Q8BP37	Mpp6	MAGUK p55 subfamily member 6	1.0256	0.89429	0.74474				0.787953	0.498515	0.0524707		8.29212	14	14	14	29.1	12					Plasma membrane
2.2414e-07	Q5SWZ5;E9PZ80;Q8CHC7;P97434;F6RND9;Q5SWZ6;F6S5I0;F6XZM9;Q5SWZ8;Q8C8T6	Mprip	Myosin phosphatase Rho-interacting protein	1.1231	1.0144	0.89139				0.384664	0.97671	0.382204		7.83642	6	6	6	1.4	3
1.2139e-06	D3YYT8;Q3UW66;Q505N7;Q99J99	Mpst	Sulfurtransferase;3-mercaptopyruvate sulfurtransferase	1.123	0.84712	0.59972			+	0.540281	0.511984	0.027991		6.86438	1	1	1	9	2						mitochondrion
1.6479e-08	Q99N96;Q9D3F3;Q9CUL8	Mrpl1	39S ribosomal protein L1, mitochondrial	0.75892	1.3974	1.6464				0.317311	0.200284	0.121671	+	7.52149	3	3	3	11.6	3						mitochondrion	Nucleus
1.0539e-07	Q9DB15	Mrpl12	39S ribosomal protein L12, mitochondrial	0.72531	0.77811	0.98519				0.237506	0.188077	0.776379	+	7.56842	5	5	5	17.4	3						mitochondrion
2.628e-07	Q99N95;D3Z456;Q91XB2;F6W7C7;Q05DC5;D6RI16	Mrpl3	39S ribosomal protein L3, mitochondrial	0.74734	0.8668	1.0597				0.143637	0.380939	0.800267	+	8.35875	4	4	4	9.5	3						mitochondrion
6.1668e-06	Q9JKF7;Q8CCX9	Mrpl39	39S ribosomal protein L39, mitochondrial	0.81851	0.87084	0.9771				0.501152	0.595341	0.843591		6.8166	2	2	2	8	2						mitochondrion
6.0659e-05	Q99N89;Q5RL20;Q6P060;Q810B1	Mrpl43	39S ribosomal protein L43, mitochondrial	0.53206	0.86661	1.3293	+			0.0154786	0.429756	0.413639	+	7.53542	2	2	2	6	1						mitochondrion
6.317e-08	Q924T2;Q8BQ99	Mrps2	28S ribosomal protein S2, mitochondrial	0.78929	0.77507	1.1463				0.417284	0.290539	0.70174	+	7.14339	3	3	3	9.6	2						mitochondrion
1.4903e-13	Q9CXW2	Mrps22	28S ribosomal protein S22, mitochondrial	0.75917	0.92029	1.1697				0.317949	0.620062	0.703281	+	7.5694	7	7	7	14.2	5						mitochondrion
6.5949e-09	Q8BK72;Q80ZI4;Q6A096	Mrps27	28S ribosomal protein S27, mitochondrial	0.93062	0.8795	1.047				0.854062	0.473114	0.997918	+	7.48596	2	2	2	4.6	2						mitochondrion
4.5707e-08	Q9D0G0	Mrps30	28S ribosomal protein S30, mitochondrial	0.75102	1.7378	2.1386		+	+	0.297473	0.0305002	0.0146608	+	7.34191	2	2	2	5.2	2						mitochondrion
1.0256e-18	A2A9W4;Q80X85	Mrps7	28S ribosomal protein S7, mitochondrial	0.82166	0.94476	1.1735				0.510507	0.870205	0.643018	+	6.75829	1	1	1	5	1						mitochondrion
5.1988e-13	Q61474;F8WJA5	Msi1	RNA-binding protein Musashi homolog 1	1.0337	1.0837	1.0571				0.748582	0.656598	0.888225	+	7.96591	7	7	7	11.9	4							Nucleus
5.537e-18	Q3TE41;Q920Q6;Q2M2Q8;Q8CD63;B1AT10;Q3UWR6;E9PY59;Q32LZ4;B1AT13	Msi2	RNA-binding protein Musashi homolog 2	1.0156	1.0814	1.0907				0.838644	0.666279	0.766045	+	7.75829	6	6	6	13.9	4
0	P26041;Q3TZQ2;Q05DU4;Q3UF33	Msn	Moesin	0.9776	0.91648	0.92366				0.943557	0.464979	0.388193	+	9.78231	194	194	194	53.2	39					Plasma membrane		Nucleus
1.942e-11	D3YX87;E9PUB7;Q2YDW2	Msto1	Protein misato homolog 1	0.96331	0.99435	0.60383			+	0.96347	0.9066	0.00937021		7.59956	3	3	3	5.8	3						mitochondrion
4.1859e-09	A3R404;P03930;Q7JCZ0	mt-Atp8;Mtatp8	ATP synthase protein 8	0.65621	0.70405	1.0548				0.129902	0.136043	0.922423		7.16313	3	3	3	34.3	2					Plasma membrane
2.5173e-07	Q3TZP3;Q9R190;Q3UDZ8	Mta2	Metastasis-associated protein MTA2	NaN	NaN	NaN				1	1	1	+	NaN	0	0	0	2.2	1						mitochondrion
0	B2RQQ5;P14873;A0PJ96;Q8CFR9;Q3TZM8;Q3TYV8;Q3UPV4;Q8CAI9;Q3UF78	Mtap1b;Map1b	Microtubule-associated protein 1B;MAP1 light chain LC1	1.1046	1.0112	0.90979				0.340105	0.948804	0.326732		10.2493	577	577	577	44.6	91							Nucleus
2.9892e-10	B2RWW1;Q8C052	Mtap1s;Map1s	Microtubule-associated protein 1S;MAP1S heavy chain;MAP1S light chain	1.0893	0.97809	0.87311				0.625867	0.843091	0.392569	+	7.5897	8	8	8	2.6	2					Plasma membrane
6.8994e-178	B2KGT6;P20357;Q3URJ7;B2KGT5;Q80ZL4;B2KGT4;Q80X35;B2KGT7;Q3TLQ0;G3UZV6;G3UWW1;G3UZJ2;G3UZE9;G3UZK9;B2KGT3;E9Q8Y2;F7ALC8;B2KGT8;Q3TRF8	Mtap2;Map2	Microtubule-associated protein;Microtubule-associated protein 2	0.98141	0.91027	0.91623				0.9622	0.431694	0.354554		8.93432	63	63	63	21.2	34							Nucleus
5.4229e-109	E9PZ43;E9QKJ8;E9PWC0;F6V4Z1;F6XPV7	Mtap4	Microtubule-associated protein	0.90573	0.82314	0.95822				0.677541	0.235649	0.666844	+	7.9723	12	12	12	29.4	9
4.1713e-05	Q791T5;Q8CEY5;E9QAS0;D3YXC2	Mtch1	Mitochondrial carrier homolog 1	0.56692	0.69746	1.4793	+	+		0.00608898	0.0317319	0.0677511		7.88565	4	4	4	5.4	2						mitochondrion
1.0384e-07	Q05C68;Q9D050;A2AFW7;Q3UA17;Q791V5;A2AFW6	Mtch2	Mitochondrial carrier homolog 2	0.82161	0.87137	1.1611				0.368133	0.392345	0.540939		7.78226	8	8	8	9.5	3						mitochondrion	Nucleus
7.6188e-52	P00405;Q7JCZ1	Mtco2;mt-Co2	Cytochrome c oxidase subunit 2	0.77242	0.7265	0.97262				0.227577	0.0560108	0.734603		8.10363	15	15	15	22	5						mitochondrion
1.0105e-14	Q80WJ7;F6QHD1;F6QFT1;F6ZSG0;F6ZQL0;E9PUX0	Mtdh	Protein LYRIC	0.57559	0.79522	1.2874	+			0.0351755	0.2263	0.478835		7.63961	5	5	5	6.7	4				ER	Plasma membrane		Nucleus
1.3939e-114	Q3TW74;Q922D8;F6YW06;Q3UZH3;Q8BXX7;Q8BY49	Mthfd1	C-1-tetrahydrofolate synthase, cytoplasmic;Methylenetetrahydrofolate dehydrogenase;Methenyltetrahydrofolate cyclohydrolase;Formyltetrahydrofolate synthetase	1.0692	0.9753	0.96655				0.536703	0.901961	0.770145		8.61779	41	41	41	25.2	24						mitochondrion
1.5234e-82	Q3V3R1	Mthfd1l	Monofunctional C1-tetrahydrofolate synthase, mitochondrial	0.77941	0.88968	1.2082				0.21264	0.477813	0.328036		8.53671	35	35	35	21.9	20						mitochondrion
0.00016678	E9QLX4;Q9Z2D1;Q3V030;Q6P572;Q9D4L1;Q9Z2C5;Q3TLK7;B1AW21;Q5DTJ6;Q8CD00;Q8CCE6	Mtmr2;Mtm1	Myotubularin-related protein 2;Myotubularin	1.0073	1.0065	1.0215				0.892088	0.918755	0.987861	+	6.87574	2	2	2	2.3	2	early endosome				Plasma membrane		Nucleus
4.2359e-41	Q3U896;Q9Z2D0	Mtmr9	Myotubularin-related protein 9	1.0611	0.97273	0.84918				0.621584	0.828558	0.241462		8.06513	6	6	6	12.8	6
2.8215e-09	Q9JLN9;Q3T9E1	Mtor	Serine/threonine-protein kinase mTOR	1.2752	1.1652	0.89461				0.242141	0.5137	0.576361		6.73291	2	2	2	2	5		lysosome		ER		mitochondrion	Nucleus
7.5291e-11	F7C846;D3Z3F4;Q8R5C0;G3XA66;D3YVW0;P47802;G3UXX9;G3XA75;G3UYJ5;G3UXB5	Mtx1	Metaxin-1	0.77091	0.87254	1.0953				0.223855	0.39667	0.749978		7.79313	6	6	6	10.2	5						mitochondrion
1.7458e-38	Q3UYC1;Q99JF5	Mvd	Diphosphomevalonate decarboxylase	1.098	0.91749	0.86882				0.471656	0.578237	0.302485	+	7.99163	6	6	6	11.5	4
8.9231e-06	Q3UEB4;Q9R008;D3YV77	Mvk	Mevalonate kinase	0.97887	0.92257	0.79962				0.991914	0.786645	0.308364		7.27105	3	3	3	9.6	3
4.6792e-35	Q9CZH7;Q9D1T2	Mxra7	Matrix-remodeling-associated protein 7	0.96155	0.9878	1.0907				0.905457	0.898702	0.766045		7.92894	3	3	3	18	3
0.00084488	O35682;Q0VE46	Myadm	Myeloid-associated differentiation marker	0.71816	1.0897	1.5048				0.24165	0.688462	0.187777		6.54776	1	1	1	3.1	1					Plasma membrane
2.4724e-06	Q3U2W2;Q7TPV4;A0JLT5;Q3TLF6	Mybbp1a	Myb-binding protein 1A	0.67462	1.3532	1.9708			+	0.158806	0.223952	0.0248739	+	7.16095	5	5	5	2.9	3							Nucleus
1.7366e-06	Q8C854;A2ATP6;A2ATP5;A7UQY4;G8JL68;F6XJA1;A2AVF3	Myef2;Gm9833	Myelin expression factor 2	0.82325	1.229	1.4481				0.51525	0.393253	0.235888	+	7.2283	2	2	2	3.2	2							Nucleus
0	Q3UH59;Q61879;Q5SV64;Q80T68;Q4KMN4;Q6PB65;Q8BLI1;Q8BLI3;Q8BWI3;Q8BXF2;B2RQQ1;Q02566;Q2TAW4;Q7TQH2;B2RWX0;G3UW82;Q5SX40;Q5SX39;B1AR69;B2RWW8;P13542;B2RXX9;B2RY26;Q91Z83;E9Q264;Q5SX41;E9PZ09;B8JJH5;Q6P8P3;Q5BKR0;Q3UQQ3;Q5SX37;Q3UUB1;E9PXR2;Q8BLW0	Myh10	Myosin-10	1.2001	0.90846	0.74956			+	0.0947897	0.422218	0.0128005		10.066	757	757	756	52.6	114					Plasma membrane	mitochondrion	Nucleus
2.1767e-259	Q69ZX3;Q8R384;E9QPE7;O08638	Myh11	Myosin-11	1.132	0.92846	0.78537				0.273065	0.661806	0.108792		8.61059	14	14	14	8.8	2
2.3945e-127	B3F3T1;Q6URW6	Myh14	Myosin-14	1.1154	1.2902	1.1814				0.560153	0.299902	0.6266	+	7.261	3	3	3	4.8	1
7.7778e-10	A2AQP0;P13541	Myh7b;Myh3	Myosin-7B;Myosin-3	0.94291	1.0982	1.2428				0.773186	0.515411	0.300213		8.72572	4	4	4	1.3	2
0	Q8VDD5;Q3UFT0;Q811J9;Q99JJ3;Q7TQJ6;Q8BIE2;A2VCK0;F7AUR3;Q14B05;Q8BIM8;E9Q3T2;O89055;F2Z494	Myh9	Myosin-9	1.0323	1.0878	1.0449				0.712222	0.559993	0.944398	+	8.85875	100	100	100	29.3	42					Plasma membrane		Nucleus
5.078e-87	Q3THE2;Q6ZWQ9;Q9D6E6;Q9CXD2;A2AVY6;Q9CQ19;Q922W7;D3YV37;D3Z249	Myl12b;Myl12a;2900073G15Rik;Myl9	Myosin regulatory light chain 12B;Myosin regulatory light polypeptide 9	1.3132	0.86928	0.66818	+		+	0.0143226	0.24473	0.000713809	+	8.78155	36	36	36	40.1	6
9.9318e-05	P09542;P05977;Q545T7;Q6PCW9;E9PWG4;Q545G5;Q61935	Myl3;Myl1	Myosin light chain 3;Myosin light chain 1/3, skeletal muscle isoform	1.3181	0.88669	0.71496				0.186348	0.498017	0.0719167	+	7.62786	4	4	4	5.9	1
7.2788e-67	Q60605;Q642K0;E9QLM0;Q3TIG9;Q8CI43;B0LAC7	Myl6;Gm8894	Myosin light polypeptide 6	1.3524	0.89994	0.67591	+		+	0.00969316	0.524374	0.0107127	+	8.63689	37	37	37	37.1	6
2.4603e-05	B1B1A8;Q6PDN3	Mylk	Myosin light chain kinase, smooth muscle;Myosin light chain kinase, smooth muscle, deglutamylated form	1.1089	1.0581	0.91416				0.571698	0.877248	0.523618	+	7.70628	3	3	3	1.1	2
1.6748e-130	E9QAX2;Q9JMH9;B2RRE2;E9Q405;E9QA74;Q6PER1;Q3UIM4;B1AQC0	Myo18a	Unconventional myosin-XVIIIa	1.2491	0.8058	0.67161			+	0.0547539	0.179573	0.00953494		8.52817	65	65	65	13.4	25
0.00018581	E9PV66;B7ZNF7	Myo18b	Protein Myo18b	1.0534	1.2057	0.98635				0.733124	0.494451	0.780646	+	7.51073	2	2	2	0.8	2							Nucleus
2.126e-133	Q7TQD7;P46735;E9Q580;E9QNH6;Q3TTZ3;Q3UEQ4;D3YV80;Q3TEP4;Q91ZI6;O88329;E9PWM9;E9PVB9;Q9D6A1	Myo1b	Unconventional myosin-Ib	0.98167	0.99291	1.0196				0.96347	0.939919	0.925604		8.89389	87	87	87	27.3	29	early endosome				Plasma membrane
2.3791e-151	D3Z4J3;Q99104;B8JK04;B8JK03;D3YZ62;F6TDE5;G3X9Y9;G5E8G6;P21271;B8JK05;F6Z2S4;E9Q1F5;Q8BWY8;F8VQM3;F7DF36;D3Z135;F6SV01	Myo5a	Unconventional myosin-Va	1.0745	1.0849	0.95086				0.509744	0.527883	0.692411		8.56448	61	61	61	15.6	29	early endosome	lysosome	late endosome	ER
3.4097e-16	E9Q174;E9PVU0;Q64331;B2RWR8;E9Q3L1;E9QQ82;E9Q175;Q8BK95;E9Q178;Q6A077	Myo6	Unconventional myosin-VI	1.1595	0.79566	0.67856			+	0.446826	0.22734	0.0406912		7.51762	8	8	8	5	6					Plasma membrane		Nucleus
2.3675e-22	G3X8Y3;Q80UM3;Q8K2S4;Q9DBB4;E9PZ53	Naa15	N-alpha-acetyltransferase 15, NatA auxiliary subunit	1.0784	1.1227	0.99673				0.548099	0.504855	0.850216		7.90273	12	12	12	8.4	9							Nucleus
1.1637e-06	B2RQV1;Q8BWZ3;Q8BKH5	Naa25	N-alpha-acetyltransferase 25, NatB auxiliary subunit	1.0587	1.0006	0.98475				0.723436	0.936338	0.868671		6.55582	1	1	1	3	3							Nucleus
0.00026869	Q6PHQ8;F7A8R0;E9Q6K7;F6UFC8;E9Q2U4	Naa35	N-alpha-acetyltransferase 35, NatC auxiliary subunit	0.855	0.97365	0.947				0.612474	0.9781	0.744793	+	6.96522	3	3	3	2.5	2
5.2345e-167	P70670;Q60817;Q3UK68	Naca	Nascent polypeptide-associated complex subunit alpha, muscle-specific form;Nascent polypeptide-associated complex subunit alpha	1.0011	1.0506	1.0828				0.947074	0.690122	0.709724	+	8.49431	11	11	11	2.5	4							Nucleus
2.042e-15	Q3UK27;Q8VBW6;E0CZE0	Nae1	NEDD8-activating enzyme E1 regulatory subunit	0.82083	1.0651	1.2463				0.508037	0.752762	0.502785		7.05285	1	1	1	2.1	1					Plasma membrane		Nucleus
3.3977e-11	Q3U6T2;Q9QWR8;Q3UZX5	Naga	Alpha-N-acetylgalactosaminidase	2.3011	4.6655	1.8775	+	+	+	1.96215e-08	6.4924e-22	0.00250521	+	7.87811	6	6	6	8.7	4		lysosome
1.1592e-11	A2BFA6;O54752;O88325	Naglu	Alpha-N-acetylglucosaminidase	1.9628	4.139	2.1537	+	+	+	0.00219086	1.36508e-08	0.013714		7.41559	7	7	7	8.5	6
9.2835e-103	Q3TLX1;Q99KQ4	Nampt	Nicotinamide phosphoribosyltransferase	1.2007	1.0113	0.81445				0.111902	0.902332	0.169461	+	8.36299	12	12	12	27.1	12							Nucleus
3.5873e-134	E9PW66;P28656;Q8BSH9;Q3TF41;Q9CSP8	Nap1l1	Nucleosome assembly protein 1-like 1	1.1751	1.0557	0.88717				0.136565	0.711308	0.239286		8.89498	22	22	22	18.4	7							Nucleus
2.5044e-62	Q8C1W9;E9Q6R0;B7ZNL2;A2RSB1;Q78ZA7	Nap1l4	Nucleosome assembly protein 1-like 4	0.90362	0.89279	1.007				0.669084	0.474985	0.899749		8.03362	6	6	6	11.8	4							Nucleus
1.0194e-89	Q9DB05;Q9CXX1	Napa	Alpha-soluble NSF attachment protein	1.0582	1.1416	0.99574				0.59531	0.317311	0.917004		8.4427	23	23	22	38.6	8
4.0591e-272	A2APW8;P28663;D6RHL2	Napb	Beta-soluble NSF attachment protein	1.2496	1.1406	0.82954				0.0543323	0.32039	0.208409		8.30552	9	9	9	39.3	10
8.9956e-40	D3Z4B2;Q9CWZ7;Q8C1T5	Napg	Gamma-soluble NSF attachment protein	1.1336	1.1529	1.0963				0.26792	0.284035	0.659407		8.20407	9	9	9	19	7		lysosome				mitochondrion
2.1726e-59	Q8BP47	Nars	Asparagine--tRNA ligase, cytoplasmic	1.0237	0.88911	0.86505				0.799934	0.475279	0.320646		8.55197	22	22	22	21.6	11						mitochondrion
7.6434e-12	Q9EPN1	Nbea	Neurobeachin	1.0278	0.79065	0.72522				0.82276	0.333487	0.155948		7.2671	4	4	4	1.6	5					Plasma membrane
0	P13595;F7C5V8	Ncam1	Neural cell adhesion molecule 1	0.94528	0.93665	0.98194				0.784773	0.580553	0.699168		10.2603	376	377	376	41.1	40					Plasma membrane
0	E9QB01;F6RLF6;E9Q589;F7C5W6;F7CRA9;O08909;Q61945;F8VQH8;Q6LBT4	Ncam1	Neural cell adhesion molecule 1	0.9305	0.71302	0.8172		+		0.77809	0.0434166	0.1595		8.03326	7	7	7	44.9	2					Plasma membrane
2.4383e-12	O35136;F6V823;F7CRP4	Ncam2	Neural cell adhesion molecule 2	0.90211	0.58521	0.67521		+		0.762462	0.020066	0.0869694		7.08792	3	3	3	2.4	2					Plasma membrane
1.1928e-16	Q9Z0E0	Ncdn	Neurochondrin	1.2837	1.0521	0.89479				0.0794899	0.795955	0.39505		7.77073	7	7	7	5.8	4							Nucleus
2.3619e-07	O55033;Q8BQ28	Nck2	Cytoplasmic protein NCK2	0.93037	1.1854	1.4036				0.85342	0.472894	0.280956		7.19504	3	3	3	7.9	3				ER
3.9626e-147	A2AS98;A1L0U6;A2AS97;P28660;E9QQ62;Q8K1X4;Q3UDY0	Nckap1	Nck-associated protein 1	1.1209	0.87717	0.80417				0.27989	0.27601	0.0521787		8.88713	70	70	70	24.2	28					Plasma membrane
1.5466e-160	P09405;Q3TGR3;Q3TL52;Q8CD23;Q3TT41;Q8CE30;Q9CT46	Ncl	Nucleolin	1.0386	0.96853	0.91715				0.673419	0.78043	0.358631	+	9.06386	83	83	83	25.6	19							Nucleus
2.3838e-40	Q8VCM8;D3YU17;F6S731	Ncln	Nicalin	0.78861	1.1077	1.4434			+	0.235622	0.434338	0.0498229		8.43745	14	14	14	13.3	8				ER
3.6197e-12	Q8BNY6	Ncs1	Neuronal calcium sensor 1	1.0213	1.3498	1.275				0.837091	0.254118	0.499587	+	7.57169	4	4	4	18.4	3					Plasma membrane
2.8777e-84	F6UF97;Q6ZQF2;P57716;Q3T9E5;Q3TD54;Q3TDE4;Q3TV74	Ncstn	Nicastrin	1.2686	1.7929	1.4263	+	+		0.0315216	3.59691e-05	0.0713616		8.76385	40	40	40	15.8	11		lysosome		ER	Plasma membrane
1.819e-07	Q9ERR1;Q9CZA6	Ndel1;Nde1	Nuclear distribution protein nudE-like 1;Nuclear distribution protein nudE homolog 1	1.3041	1.1934	1.5081				0.20483	0.457424	0.185269	+	6.67602	1	1	1	6.4	2							Nucleus
1.52e-14	Q8R0W6	Ndfip1	NEDD4 family-interacting protein 1	1.3451	2.6291	1.9458		+	+	0.158495	0.000123005	0.0341628	+	7.50106	3	3	3	15.4	3
1.4828e-30	B7ZWC0;Q3TD08;Q3TSR4;Q545R3;Q62433	Ndrg1	Protein NDRG1	NaN	NaN	NaN				1	1	1		NaN	0	0	0	3.6	1					Plasma membrane		Nucleus
3.0711e-11	Q8VCV2;Q544I1;Q9QYF9;Q8CBD0	Ndrg3	Protein NDRG3	0.95042	0.8939	1.007				0.920582	0.523463	0.856736		7.58528	3	3	3	4.9	2
0.00013751	Q8BTG7	Ndrg4	Protein NDRG4	1.0409	1.0901	1.0838				0.772765	0.783233	0.904064	+	7.68992	2	2	2	6.8	2					Plasma membrane
2.2044e-52	Q99LC3	Ndufa10	NADH dehydrogenase [ubiquinone] 1 alpha subcomplex subunit 10, mitochondrial	0.75336	0.79896	1.1398				0.155279	0.162565	0.51191		8.37433	8	8	8	15.8	5						mitochondrion
4.2603e-05	Q5M9K5;Q8BME2;Q7TMF3	Ndufa12	NADH dehydrogenase [ubiquinone] 1 alpha subcomplex subunit 12	0.6846	0.9083	1.3003				0.157841	0.57556	0.457959		7.38288	2	2	2	6	1						mitochondrion
2.2757e-16	Q9ERS2	Ndufa13	NADH dehydrogenase [ubiquinone] 1 alpha subcomplex subunit 13	0.74702	0.7206	0.83807				0.287675	0.0907013	0.294363	+	7.43726	5	5	5	21.5	3						mitochondrion	Nucleus
3.3215e-06	Q9CQ75	Ndufa2	NADH dehydrogenase [ubiquinone] 1 alpha subcomplex subunit 2	0.81608	0.89239	1.1489				0.493973	0.673913	0.695981		6.83218	2	2	2	14.1	1						mitochondrion
3.9584e-28	Q62425	Ndufa4	NADH dehydrogenase [ubiquinone] 1 alpha subcomplex subunit 4	0.72786	0.72813	1.0125		+		0.110002	0.0466801	0.999128		8.2999	14	14	14	45.1	4						mitochondrion
1.6073e-06	Q9CPP6;Q9CX78	Ndufa5	NADH dehydrogenase [ubiquinone] 1 alpha subcomplex subunit 5	0.79329	0.84776	1.2411				0.410635	0.369648	0.559792		7.40668	4	4	4	13.8	2						mitochondrion
7.7548e-06	Q9Z1P6	Ndufa7	NADH dehydrogenase [ubiquinone] 1 alpha subcomplex subunit 7	0.69117	0.75426	1.0632				0.187912	0.23809	0.90083	+	6.50562	1	1	1	18.6	2						mitochondrion
8.1094e-13	Q9DC69	Ndufa9	NADH dehydrogenase [ubiquinone] 1 alpha subcomplex subunit 9, mitochondrial	0.64569	0.74623	1.1023				0.0996609	0.128302	0.858483		7.6591	4	4	4	11.1	4						mitochondrion	Nucleus
0.00063465	B1AV40;O09111;Q4VBC9	Ndufb11	NADH dehydrogenase [ubiquinone] 1 beta subcomplex subunit 11, mitochondrial	0.67403	0.73444	1.06				0.140312	0.109888	0.964321		7.68188	4	4	4	6.6	1						mitochondrion
2.3517e-06	Q4VAE8;Q9CQC7;Q9DBH2	Ndufb4	NADH dehydrogenase [ubiquinone] 1 beta subcomplex subunit 4	0.96193	0.69337	0.77678				0.953995	0.118836	0.255369	+	6.90719	2	2	2	7.6	1						mitochondrion	Nucleus
5.4769e-06	Q9CR61	Ndufb7	NADH dehydrogenase [ubiquinone] 1 beta subcomplex subunit 7	0.79273	0.81744	1.0758				0.426859	0.414088	0.868897	+	7.11398	4	4	4	13.9	2						mitochondrion
7.5249e-125	Q91VD9;Q3TIU7;Q3UIQ2	Ndufs1	NADH-ubiquinone oxidoreductase 75 kDa subunit, mitochondrial	0.84231	0.84606	0.99796				0.333485	0.166129	0.794534		8.87275	71	71	71	29	20						mitochondrion
6.2427e-90	Q91WD5;D3YXT0;F6RJ83	Ndufs2	NADH dehydrogenase [ubiquinone] iron-sulfur protein 2, mitochondrial	0.74345	0.76975	1.0365				0.136431	0.102197	0.896079		8.50672	16	16	16	16.4	8						mitochondrion	Nucleus
1.3445e-28	Q9DCT2	Ndufs3	NADH dehydrogenase [ubiquinone] iron-sulfur protein 3, mitochondrial	0.7274	0.75023	1.0829				0.261787	0.228607	0.851157	+	7.22742	3	3	3	9.9	2						mitochondrion	Nucleus
2.2829e-12	E9QPX3;Q9CXZ1;Q923F9;Q9CTT4	Ndufs4	NADH dehydrogenase [ubiquinone] iron-sulfur protein 4, mitochondrial	0.75467	0.79106	0.94882				0.306559	0.216612	0.644182	+	7.5765	6	6	6	10.9	2						mitochondrion
5.1716e-05	Q99LY9;B1ARW4	Ndufs5	NADH dehydrogenase [ubiquinone] iron-sulfur protein 5	0.75419	0.69258	0.88133				0.324913	0.117624	0.535264	+	6.7913	2	2	2	11.3	1						mitochondrion
7.6473e-82	Q91YT0;D3YUM1;D3Z1U9;D3Z0K1;D3YXX5;D6RG60	Ndufv1	NADH dehydrogenase [ubiquinone] flavoprotein 1, mitochondrial	0.76963	0.81919	1.151				0.220728	0.224802	0.570337		8.149	13	13	13	19	8						mitochondrion
1.2034e-15	Q9D6J6	Ndufv2	NADH dehydrogenase [ubiquinone] flavoprotein 2, mitochondrial	0.86611	0.83272	0.93887				0.637369	0.324795	0.608865		7.66693	4	4	4	4.4	1					Plasma membrane	mitochondrion
3.6148e-05	Q571F3;Q0VB06;Q9CR95	Necap1	Adaptin ear-binding coat-associated protein 1	1.0919	1.0123	0.97141				0.618499	0.976184	0.725867		7.45123	2	2	2	9.3	2					Plasma membrane
2.1235e-71	B2RSC8;P46935;Q3TUU1;Q3V335;A0JNZ0;Q8BNU7	Nedd4	E3 ubiquitin-protein ligase;E3 ubiquitin-protein ligase NEDD4	1.2502	1.1715	0.9115				0.0538303	0.235169	0.507537		8.20455	20	20	20	16.6	11					Plasma membrane
7.8768e-86	Q8CFI0;E9PXB7;Q641N8;Q3TQK9;F7AT14;G3X9H8;Q80U03;F6ZTP8	Nedd4l	E3 ubiquitin-protein ligase NEDD4-like;E3 ubiquitin-protein ligase	1.2724	1.1877	0.9386	+			0.0295345	0.227466	0.460542		8.68088	44	44	44	20	19					Plasma membrane
5.9797e-285	P08551;Q05DD2	Nefl	Neurofilament light polypeptide	1.933	1.0165	0.53153	+		+	7.01598e-09	0.919281	2.3933e-07		9.58726	110	110	110	44.9	22
0	P08553;D3YZ35	Nefm	Neurofilament medium polypeptide	1.7949	1	0.55353	+		+	2.6065e-07	0.986307	1.23428e-06		9.8793	205	205	205	43.2	35
1.191e-54	Q80Z24;A0A4W9;D3Z4T6;H3BKU7	Negr1	Neuronal growth regulator 1	1.0291	1.2601	1.1743				0.766073	0.086365	0.411799		8.24583	8	8	8	13.8	5					Plasma membrane
1.3192e-12	Q9R0A5;F8WGD4;Q99K72	Nek3	Serine/threonine-protein kinase Nek3	0.97981	0.8879	0.84354				0.988556	0.657369	0.423964	+	6.78501	1	1	1	2.3	1
0.00084224	Q9CQ45	Nenf	Neudesin	NaN	NaN	NaN				1	1	1	+	NaN	0	0	0	11.7	2							Nucleus
1.442e-15	E9QK04;E9QLA3;Q7TQG5;E9QLA4;P97798	Neo1	Neogenin	1.0457	1.1099	1.0552				0.691459	0.551985	0.895361		7.82458	14	14	14	4	6					Plasma membrane
1.1336e-23	Q6P5H2	Nes	Nestin	1.0111	1.4418	1.3729				0.879052	0.145726	0.316222	+	7.1882	6	6	6	4.7	6
0.00012088	Q8BNJ6;B2RXQ6	Neto2	Neuropilin and tolloid-like protein 2	1.4885	1.6352	1.0794				0.0646338	0.0537849	0.859879	+	6.91933	1	1	1	3.8	2					Plasma membrane
9.8186e-06	B1AQE7;Q04690;B1AQE8;E9QK33;E9QKP4;Q3TYD2;Q5SYH9;Q8CCE8;Q8BQG3	Nf1	Neurofibromin	1.204	0.90974	0.90123				0.358751	0.738473	0.597153		7.16023	4	4	4	1.4	4					Plasma membrane		Nucleus
0.00026922	P46662;Q5NCK4;Q5NCK3;Q5NCK6;Q9D3K3;F8WJ43;Q3TIW4;E9Q970;Q99K59;E9PW99;E9PUX5;Q5NCK5;F7D6P2	Nf2	Merlin	0.87347	0.89315	1.0094				0.670736	0.676721	0.948938		7.11614	2	2	2	3.7	2	early endosome				Plasma membrane		Nucleus
2.5318e-48	Q810U3;Q6ZQ54;E9PW06;E9Q171	Nfasc	Neurofascin	0.95258	0.94908	0.93547				0.868689	0.719265	0.563372		8.12028	26	26	26	10.1	11					Plasma membrane
0.00074175	Q8C6I5;Q921V3;Q9Z1J3	Nfs1	Cysteine desulfurase, mitochondrial	NaN	NaN	NaN				1	1	1	+	NaN	0	0	0	2.6	1						mitochondrion	Nucleus
2.483e-19	Q9QZ23;D3Z285	Nfu1	NFU1 iron-sulfur cluster scaffold homolog, mitochondrial	0.93147	1.0155	1.0774				0.856952	0.89221	0.864883		7.13453	2	2	2	5.1	1						mitochondrion	Nucleus
2.7488e-59	Q8CFT3;Q8BYY1;Q9Z0W1	Ngfr	Tumor necrosis factor receptor superfamily member 16	1.0342	1.0495	0.99218				0.734658	0.695719	0.89907		8.38548	10	11	10	23.4	6					Plasma membrane
7.6254e-15	Q8CCH2;Q5DTP3	Nhlrc3	NHL repeat-containing protein 3	1.715	2.9956	1.5957	+	+		0.013556	2.58617e-05	0.128878		7.10813	2	2	2	11.5	3
4.0252e-05	Q9EQ80;Q5FWC8;Q8C608;D3Z0G0;Q3V2R8	Nif3l1	NIF3-like protein 1	0.8934	0.9402	0.99999				0.734456	0.853045	0.918424		6.96751	2	2	2	5.6	2						mitochondrion	Nucleus
0.00019463	E9Q0E4;O55125;Q5SVF7;Q3UGS1;Q5SVG6	Nipsnap1	Protein NipSnap homolog 1	0.59778	0.6339	1.0414		+		0.0505855	0.020423	0.982656		7.62572	3	3	3	5.6	2					Plasma membrane	mitochondrion
6.1096e-06	Q9CQE1;B1AWZ5	Nipsnap3b	Protein NipSnap homolog 3B	0.85229	0.99186	1.1282				0.604014	0.962631	0.74266		6.96132	2	2	2	8.5	2						mitochondrion	Nucleus
5.3777e-40	Q69ZK9;H7BX68;Q99K10;E9QK34;Q4KMN5;F6VE93;Q5F287;B0F2B4;Q3UUP2;Q6PHN2	Nlgn2;Nlgn1	Neuroligin-2;Neuroligin-1	0.89474	0.8373	0.98155				0.633748	0.277074	0.777208		8.05698	18	18	18	8.7	6					Plasma membrane
7.817e-39	Q69ZI4;A2AGI2;B2RWZ9;Q8BYM5;A2AGI3;A2AGI0	Nlgn3	Neuroligin-3	0.9503	0.7861	0.7976				0.85933	0.146161	0.119795	+	7.76321	7	7	7	6.7	4					Plasma membrane
5.6104e-45	Q91YP2;Q3UUI1;Q3TB65	Nln	Neurolysin, mitochondrial	0.91631	0.93257	1.018				0.678647	0.682377	0.975235		8.21461	16	16	16	12.5	8					Plasma membrane	mitochondrion
1.9752e-81	P15532;Q5NC81;Q5NC80;Q5NC79	Nme1	Nucleoside diphosphate kinase A;Nucleoside diphosphate kinase	1.1092	1.041	0.95335				0.43132	0.847811	0.644275		8.15839	10	10	10	54.6	1					Plasma membrane	mitochondrion	Nucleus
1.8793e-10	Q8K2T1;D3YU12;G5E8S7	Nmral1	NmrA-like family domain-containing protein 1	1.1969	1.0004	0.9372				0.196904	0.957159	0.571048	+	7.80864	5	5	5	17.8	5							Nucleus
3.808e-51	O70310;Q3UJC3;O70311;Q3THR4;A2AJH3;Q8CFK1	Nmt1	Glycylpeptide N-tetradecanoyltransferase 1;Glycylpeptide N-tetradecanoyltransferase	0.90871	1.2257	1.2086				0.689521	0.222976	0.416463		8.07019	7	7	7	18.5	7					Plasma membrane
2.01e-30	Q3TWH2;Q61941;Q8C1W8;Q922E1;Q3TGH1;E9Q8F2;E9Q8F3;Q8BGK0;Q8C9V5;E9Q8F4;Q8C3H2;Q8C337	Nnt	NAD(P) transhydrogenase, mitochondrial	0.68981	0.82034	1.2348				0.166961	0.290107	0.571544		7.642	9	9	9	5.5	6						mitochondrion
5.0279e-36	Q6GQT9	Nomo1	Nodal modulator 1	0.75936	1.0997	1.3155				0.196592	0.591441	0.215778		8.09486	20	20	20	8.6	9				ER
3.446e-154	Q3TF40;F6XLC7;Q3UM20;Q3TFC2;Q3TMM5;Q4FK11;Q99K48;Q3TTV7	Nono	Non-POU domain-containing octamer-binding protein	0.77302	1.2191	1.5139			+	0.137894	0.163845	0.032743	+	9.06311	37	37	37	27.1	13							Nucleus
3.202e-11	A2APD6;Q3UJZ7;Q9D6Z1;Q3USZ5;E0CXZ0;F7CHQ7;F7CHP9;A2APD7;F6V095;F6U250	Nop56	Nucleolar protein 56	0.90935	0.91612	1.041				0.782203	0.604481	0.981208	+	7.33435	4	4	4	8.1	4							Nucleus
3.9035e-05	Q01705;E9QP40	Notch1	Neurogenic locus notch homolog protein 1;Notch 1 extracellular truncation;Notch 1 intracellular domain	0.85808	1.4066	1.6876				0.62212	0.173273	0.0871225	+	6.71287	1	1	1	0.9	2				ER	Plasma membrane		Nucleus
5.1641e-14	Q9JKN6;A3KMK7	Nova1	RNA-binding protein Nova-1	1.0589	1.1415	1.0363				0.716044	0.644313	0.96415	+	7.69966	6	6	6	8.7	4							Nucleus
1.575e-28	O35604;G3X8W9;Q7TMD4;Q3U2B2;Q8BLK0	Npc1	Niemann-Pick C1 protein	1.8887	3.3078	1.6663	+	+	+	1.64321e-05	8.68522e-14	0.0153534		7.97729	16	16	16	3.8	5		lysosome	late endosome		Plasma membrane
2.4749e-49	Q3U3C2;Q3U8F7;Q9Z0J0;Q3TXQ4	Npc2	Epididymal secretory protein E1	2.2528	5.1975	2.3405	+	+	+	1.12887e-12	1.40435e-31	5.06e-06		8.88346	20	20	20	35.6	6		lysosome
1.979e-200	Q11011;F6QYF8;E9Q039;E9Q6F4;A2A9T5;F6V7K3;F7ANF4;A2A9T3;F2Z3V5	Npepps	Puromycin-sensitive aminopeptidase	0.93877	0.88057	0.94119				0.752998	0.290203	0.473685		9.0944	109	109	109	28.2	25							Nucleus
8.1667e-06	Q9DCJ9	Npl	N-acetylneuraminate lyase	NaN	NaN	NaN				1	1	1	+	NaN	0	0	0	3.4	1
8.0637e-18	P60670;Q3UDU9;Q3UE06	Nploc4	Nuclear protein localization protein 4 homolog	1.1172	0.96761	0.99415				0.549727	0.802114	0.809368		7.437	4	4	4	8.6	4				ER			Nucleus
5.9623e-195	Q5SQB7;Q5U438;Q61937;Q5SQB5;Q9DAY9;Q3U536;Q5SQB0;Q5BL09;Q8BSZ3;Q3UDA7;E9Q5T3	Npm1;Gm5611	Nucleophosmin	0.80278	1.1916	1.4619				0.208984	0.218623	0.052318	+	9.26944	31	30	30	31.5	9							Nucleus
3.4542e-139	P97300;H3BIX4;H3BKA7;H3BLR4	Nptn	Neuroplastin	1.0728	0.99246	0.93168				0.483002	0.936968	0.426277		9.16767	26	26	26	22.7	9					Plasma membrane
1.2321e-12	Q8CJ26;Q9CVM2;Q8CHQ4	Nradd	Death domain-containing membrane protein NRADD	0.86344	1.2016	1.3142				0.513547	0.274034	0.217623	+	7.95234	4	4	4	19.3	3					Plasma membrane		Nucleus
1.3213e-15	D3YUV1;Q3TCW5;Q99J45	Nrbp1	Nuclear receptor-binding protein	1.0727	1.2394	1.1497				0.674204	0.426685	0.747435		7.38131	3	3	3	2	1							Nucleus
1.8617e-171	Q810U4;F8WH39	Nrcam	Neuronal cell adhesion molecule	0.9741	0.98526	0.99308				0.926395	0.889728	0.765246		8.95273	71	71	71	17.6	20					Plasma membrane
5.6339e-21	A2A9Q2;A2A9Q1;Q8BHG1;Q8R320;A6PWC3;Q8CIJ0;Q8R1H1;Q3V3G9;Q9Z153	Nrd1	Nardilysin	1.0339	1.0178	0.98644				0.747612	0.95994	0.800667		7.76322	13	13	13	7.3	9						mitochondrion
3.8055e-32	P97333;Q3UQY7;Q3UFP7	Nrp1	Neuropilin-1	0.98017	1.3965	1.3244		+		0.945863	0.0139376	0.137339		8.49367	9	9	9	9.1	6	early endosome				Plasma membrane
2.6843e-112	O35375;Q8QZY7;B1AT45;B1AT42;B1AT41;Q3U5I8;Q8K2T3;Q8BPZ0;Q3URT2	Nrp2	Neuropilin-2	1.2981	0.94362	0.72667	+		+	0.0248821	0.738369	0.0362211		8.6022	40	40	40	16.4	16					Plasma membrane
6.0157e-32	Q9CS84;F6RHI8;E0CY11;H7BX25;E0CZA5;P0DI97;G3UXK2;H3BK41;H9KUY4;Q6P9K9;E9Q2X2;Q6ZQ56;G3UWQ9;H3BK93	Nrxn1	Neurexin-1-alpha	0.97538	0.95366	0.98868				0.961843	0.740272	0.811436		8.06442	26	26	26	7.7	11				ER	Plasma membrane		Nucleus
5.8279e-31	E9Q7X7;E9PUM9;E9Q5N7;Q3UGZ9;Q6ZQ25;B2RX09;E9Q9Z5;E9PUN0;E9PUN2;E9PUN1;Q3TQ54;Q6PAI9;F6Y027;F6WN33;O88723	Nrxn2	Protein Nrxn2	1.0498	0.9316	0.98885				0.744425	0.662807	0.789846		7.65189	13	13	13	6.1	8					Plasma membrane
1.1271e-277	Q3US15;Q9R1J0;Q8VE30;Q7TPY3	Nsdhl	Sterol-4-alpha-carboxylate 3-dehydrogenase, decarboxylating	0.92826	1.1169	1.2485				0.702137	0.441085	0.288478		9.2615	43	43	43	55.5	18				ER
0	P46460;G3UX86;G3UX98;A2A4L8;O54941	Nsf	Vesicle-fusing ATPase	1.1117	1.1821	1.0415				0.312814	0.240658	0.958858		9.44481	159	159	159	40.7	31		lysosome			Plasma membrane
1.6454e-115	Q3UVN5;Q9CZ44;Q3KQQ1;A2AT02	Nsfl1c	NSFL1 cofactor p47	1.0071	0.95449	1.0091				0.907296	0.794179	0.98404		8.37561	16	16	16	34.9	11					Plasma membrane		Nucleus
1.5357e-21	Q62092;Q8C5M2	Nsg1	Neuron-specific protein family member 1	1.4978	2.0688	1.343		+		0.0600439	0.00411076	0.393932	+	7.67854	6	6	6	15.1	3					Plasma membrane
0.0010077	P47759;Q5SS02;Q5SS03;Q5SS04	Nsg2	Neuron-specific protein family member 2	1.4388	1.8656	1.2978		+		0.0893403	0.0153206	0.418444	+	7.28695	2	2	2	4.7	1			late endosome
6.2082e-60	E9Q9M1;G3X9J6;Q3V1L4	Nt5c2	Cytosolic purine 5-nucleotidase	1.105	1.0315	0.88193				0.37145	0.790333	0.383735		8.36156	11	11	11	13.1	7
5.3201e-111	Q91X76;Q9CY30	Nt5dc2	5'-nucleotidase domain containing 2	0.90136	0.95752	1.0566				0.575892	0.709676	0.895163		8.79088	22	22	22	32.8	11
3.7871e-39	Q3UHB1;F7CQV9;Q692V2	Nt5dc3	5-nucleotidase domain-containing protein 3	0.88277	0.70441	0.83314		+		0.586885	0.036599	0.197646		8.10941	7	7	7	9.3	5						mitochondrion
7.6707e-44	Q3TYC2;Q8BG33;Q99PJ0;D3Z396;Q3USC2;F6RQ26;F6Z2M6	Ntm	Neurotrimin	1.2458	1.0188	0.85756				0.0576093	0.860135	0.294605		8.47276	14	14	14	25.3	8					Plasma membrane
6.6574e-195	O09118;B0QZL0	Ntn1	Netrin-1	1.1496	1.7905	1.5145		+	+	0.193915	3.74879e-05	0.0325632		8.90659	46	46	46	27.6	15
2.4073e-14	Q52KG2;Q9R1A3	Ntn3	Netrin-3	1.2248	2.0892	1.683		+	+	0.149053	4.8555e-06	0.013362		7.96357	4	4	4	3.3	1
9.5516e-30	Q6VNS1;Q3UFB7;F5BYH5	Ntrk3	NT-3 growth factor receptor	1.0301	1.1743	1.1994				0.766141	0.342443	0.438794		8.16498	16	16	16	9.8	8					Plasma membrane
1.1381e-95	Q02819;Q8BRD3;H3BK79	Nucb1	Nucleobindin-1	0.75868	1.1795	1.5254			+	0.110409	0.246985	0.0294524		8.71332	29	29	29	33.3	13	early endosome			ER			Nucleus
1.0733e-90	A2A9F5;O35685	Nudc	Nuclear migration protein nudC	1.0175	0.97833	1.0123				0.8395	0.917662	1		8.50749	18	18	18	36.4	12							Nucleus
0.00012404	Q8VHN8	Nudt16l1	Protein syndesmos	1.1653	1.1697	0.9822				0.438633	0.504392	0.860317	+	6.24908	1	1	1	4.7	1
0.0004659	Q8BVU5;A2AH27	Nudt9	ADP-ribose pyrophosphatase, mitochondrial	1.0526	1.2482	1.1982				0.742507	0.361727	0.592654	+	6.82407	1	1	1	3.4	1						mitochondrion
5.3378e-14	Q5F2E7	Nufip2	Nuclear fragile X mental retardation-interacting protein 2	0.74991	1.235	2.1232			+	0.294737	0.435111	0.0156928	+	7.44075	5	5	5	7.2	4							Nucleus
1.429e-13	Q3TFE2;Q3THR9;Q3U2X1;Q3UDG5;Q5FWJ9;Q63850;Q3UGJ7;E9PUX9	Nup62	Nuclear pore glycoprotein p62	0.55592	0.39707	0.71125	+	+		0.031854	4.58859e-05	0.133995	+	6.81448	1	1	1	4.6	2							Nucleus
0.0008589	Q8R480	Nup85	Nuclear pore complex protein Nup85	0.94033	0.85637	0.93809				0.77851	0.340358	0.630509	+	8.52451	14	14	14	1.2	1					Plasma membrane		Nucleus
2.8042e-36	Q8BJ71;Q3TFC8	Nup93	Nuclear pore complex protein Nup93	1.0158	1.1661	1.164				0.855585	0.58368	0.715694	+	7.74402	12	12	12	12.1	9							Nucleus
9.8396e-08	P97346	Nxn	Nucleoredoxin	0.81074	1.0637	1.0122				0.461903	0.860425	0.87589		7.59098	3	3	3	8.3	3							Nucleus
6.628e-62	P29758;Q3TG75;Q3UKT3;Q3UJK5	Oat	Ornithine aminotransferase, mitochondrial	0.65341	0.85632	1.2814	+			0.0313187	0.34017	0.192476	+	8.58876	22	22	22	25.3	11						mitochondrion
0.00069981	Q9CRD0	Ociad1	OCIA domain-containing protein 1	0.72826	0.86179	1.3051				0.244018	0.413998	0.450375	+	7.39796	2	2	2	8.1	2						mitochondrion
3.6679e-33	G3X907;Q9WTS6;B7ZNJ5;F7ASN8;F6RJC1;E9Q2G3;D3YW49	Odz3	Teneurin-3	1.0445	1.0835	0.98364				0.69707	0.657436	0.787225		8.0404	17	17	17	4.8	13					Plasma membrane
6.2118e-21	Q3UHK6;A2ANM0;Q9WTS4;A2ANL9;A5HLW2;A5HLW3	Odz4	Teneurin-4	1.0007	1.2005	1.3203				0.907264	0.505574	0.427011		7.52197	6	6	6	3.4	8					Plasma membrane		Nucleus
2.7511e-120	Q60597;E9Q1C6;Q6P8I7;Q5SVY0;Q5SVY1	Ogdh	2-oxoglutarate dehydrogenase, mitochondrial	0.80737	0.84578	1.0964				0.221686	0.165303	0.735544		8.78818	49	49	49	21.4	21						mitochondrion
3.8606e-97	E9Q7L0;B2RXT3	Ogdhl	Protein Ogdhl	0.85473	0.81274	0.95199				0.440103	0.197984	0.697955		8.19728	19	19	19	19.6	13						mitochondrion
1.1213e-12	Q8CGY8	Ogt	UDP-N-acetylglucosamine--peptide N-acetylglucosaminyltransferase 110 kDa subunit	1.0827	0.92355	0.91876				0.64482	0.632313	0.539182		7.49128	8	8	8	4.8	5					Plasma membrane		Nucleus
2.4361e-10	Q3TJF2;Q3TW21;Q9CZ30;B1AYJ9	Ola1	Obg-like ATPase 1	1.0686	0.9399	0.86542				0.589053	0.677507	0.291349		7.91561	4	4	4	9.1	3							Nucleus
0.00054862	G3XA53;Q3UVV3;Q63912;Q5SYH5;Q8CAB4	Omg	Oligodendrocyte-myelin glycoprotein	0.93641	0.28887	0.31159		+	+	0.872796	3.55773e-08	1.05888e-06	+	6.80061	2	2	2	4.5	2					Plasma membrane
2.3765e-105	P58281;H7BX01;Q80TX7;E0CXD1;Q8BK99;F6U775;P58682	Opa1	Dynamin-like 120 kDa protein, mitochondrial;Dynamin-like 120 kDa protein, form S1	0.8277	0.82966	1.032				0.348631	0.247777	0.915138		8.52798	32	32	32	23.4	21						mitochondrion	Nucleus
1.2928e-63	G5E8G3;Q3TYL3;Q6DFY2;Q8BMT5	Opcml	Opioid binding protein/cell adhesion molecule-like	1.0659	0.62827	0.59267		+	+	0.553914	0.00337889	0.000718959	+	8.34508	8	8	8	19.1	3					Plasma membrane
0.00057029	Q9ERY9	ORF11	Probable ergosterol biosynthetic protein 28	0.80479	1.1204	1.4323				0.461082	0.613196	0.251108	+	6.54875	1	1	1	6.4	1				ER
7.91e-10	Q922S5;Q8K2C7	Os9	Protein OS-9	0.91609	1.2942	1.2983				0.804984	0.33201	0.461148	+	7.36881	5	5	5	7.4	4				ER
4.308e-06	B9EJ86;G3X9N6;Q69ZJ4	Osbpl8	Oxysterol-binding protein	1.1667	1.0377	1.1354				0.435527	0.828282	0.726209		7.12856	4	4	4	3.4	3							Nucleus
1.5425e-05	Q78XF5	Ostc	Oligosaccharyltransferase complex subunit OSTC	0.64585	0.88764	1.4554				0.115233	0.656413	0.229135	+	6.95977	2	2	2	8.1	1				ER
0.00056332	Q8BGT0	Ostm1	Osteopetrosis-associated transmembrane protein 1	2.0836	3.1217	1.4806	+	+		0.000892439	1.28677e-05	0.20712	+	7.11975	3	3	3	3	1		lysosome					Nucleus
3.1694e-91	Q7TQI3;D3YWF6;D3Z7K0	Otub1	Ubiquitin thioesterase OTUB1	1.0182	0.93345	0.88162				0.834998	0.686801	0.382523		8.30743	11	11	11	16.2	4
3.7782e-133	Q3UK61;Q9D0K2;Q3U9P7;Q3UJQ9;Q9CRF4;A1E285	Oxct1	Succinyl-CoA:3-ketoacid-coenzyme A transferase 1, mitochondrial	0.70947	0.86883	1.1842	+			0.0455111	0.243016	0.443136		9.28508	43	43	43	30	13						mitochondrion
4.4482e-17	Q6P9R2;Q6ZPX7	Oxsr1	Serine/threonine-protein kinase OSR1	1.019	0.9161	0.88633				0.821402	0.572235	0.36348		8.01528	12	12	12	15	7
5.3452e-60	Q3UF16;Q3TN84;Q60715;E9Q7B0;Q3TTT2	P4ha1	Prolyl 4-hydroxylase subunit alpha-1	0.76874	1.5734	1.844		+	+	0.218569	0.00529515	0.00336381		8.00479	11	11	11	16.4	8				ER		mitochondrion
0	P09103;Q3TF72;Q3THC3;Q3TIM0;Q3TWE3;Q3U738;Q3UBY9;Q3UDR2;Q3UA23;Q3UJA8;Q3URP6;Q3TGS0;Q3TT76;E9Q8G8;Q3TIQ5	P4hb	Protein disulfide-isomerase	0.83124	1.1261	1.3591				0.295225	0.407314	0.124952	+	10.0647	158	158	158	49.5	28				ER	Plasma membrane
6.9903e-209	P50580;Q3TGU7;Q3UMW2;Q05BN2;D3YVH7	Pa2g4	Proliferation-associated protein 2G4	1.0432	1.0911	1.0008				0.645763	0.5456	0.81165	+	9.22147	70	70	70	49.2	17							Nucleus
7.9363e-201	P29341;Q3U8U8;Q8BN32;Q99KL3;Q9D4E6;Q62029;Q792Y0;Q9DBE3;A2A5N3;B2RXY9;Q3V2M1;F6ZAX1;Q8C7D3;Q921B8;Q05DT1	Pabpc1	Polyadenylate-binding protein 1	0.84725	1.1152	1.2901				0.351372	0.447527	0.213477		9.30559	79	79	78	35.2	23							Nucleus
2.4749e-121	Q6PHQ9;Q99LF8;A3KFU8;A3KFU5;D3Z5M2;Q91YZ8;Q3UX16;E9PW32	Pabpc4;Gm10110	Polyadenylate-binding protein	0.82197	1.0619	1.3822				0.369292	0.751342	0.137279		8.00277	12	12	12	19.5	7							Nucleus
5.3667e-09	Q8K212;Q3TAB8;Q3TP27	Pacs1	Phosphofurin acidic cluster sorting protein 1	1.0482	1.1465	1.0328				0.756433	0.553723	0.980038		7.2391	3	3	3	3	3
4.871e-07	Q3TDA7;Q9WVE8;Q3UP40	Pacsin2	Protein kinase C and casein kinase substrate in neurons protein 2	1.0268	0.8787	0.8155				0.818786	0.470374	0.238935		7.40432	3	3	3	5.1	3	early endosome				Plasma membrane		Nucleus
1.0431e-123	P63005;Q5SW18;Q3UH92;Q3TIK0;Q3TJG1;Q3UGR6;Q3UHM0;Q5SW16;Q3TUH5	Pafah1b1	Platelet-activating factor acetylhydrolase IB subunit alpha	1.0934	1.051	0.92764				0.386559	0.735056	0.406868		9.02436	87	87	87	29.5	11							Nucleus
4.2702e-05	Q61206;F8WIW7;Q8BTA2	Pafah1b2	Platelet-activating factor acetylhydrolase IB subunit beta	0.94563	0.93198	1.0033				0.904548	0.664254	0.843099		7.53102	2	2	2	3.9	1					Plasma membrane		Nucleus
4.2633e-11	Q3TJC2;Q61205;D3Z7E6;D3Z2X5	Pafah1b3	Platelet-activating factor acetylhydrolase IB subunit gamma	0.91992	0.93254	1.0357				0.734905	0.644436	0.969743		7.93076	7	7	7	21.1	5
1.971e-05	A6H659;Q3U1F9	Pag1	Phosphoprotein associated with glycosphingolipid-enriched microdomains 1	1.2206	0.74434	0.71849				0.32818	0.21515	0.145107		7.0325	2	2	2	6.8	2					Plasma membrane
1.7563e-66	Q9DCL9;D6RCU8;D3Z6P1	Paics	Multifunctional protein ADE2;Phosphoribosylaminoimidazole-succinocarboxamide synthase;Phosphoribosylaminoimidazole carboxylase	0.97667	0.9674	0.97597				0.931232	0.860993	0.817385		8.20871	13	13	13	20.9	8
3.0668e-06	F6Y616;G3UYE5;Q8VE62;D3Z3J6;G3UZ67	Paip1	Polyadenylate-binding protein-interacting protein 1	0.95579	0.83964	0.79474				0.938498	0.345073	0.193754		7.31076	4	4	4	4.3	2
1.3979e-127	G5E884;O88643;G3XA44;Q9R2B2	Pak1	Serine/threonine-protein kinase PAK 1	1.0597	1.0886	1.0045				0.587112	0.511897	0.961023		8.63167	23	23	23	32	15					Plasma membrane		Nucleus
5.0648e-126	Q8CIN4;Q5DTJ2;Q811J8;Q8K0Z3;Q8BVX1;Q8BGF1	Pak2	Serine/threonine-protein kinase PAK 2;PAK-2p27;PAK-2p34	1.0862	1.0516	0.98089				0.453267	0.685054	0.842153		8.20909	14	14	14	36.1	10							Nucleus
7.648e-30	B1GX81;B1GX80;A3KGC0;Q61036;A3KGC1;A3KGC5;A3KGC4;A3KGC3	Pak3	Serine/threonine-protein kinase PAK 3	0.93741	0.80921	1.1593				0.876	0.388473	0.673253	+	7.07328	1	1	1	18.4	1
0	Q3TRX4;Q542N8;Q9Z0P4;Q91WF5;Q8CB16;Q6ZQE7;Q3UZP7	Palm	Paralemmin-1	0.93623	0.94158	1.0098				0.74065	0.610312	0.866123		9.3133	41	41	41	60.5	14					Plasma membrane		Nucleus
2.5581e-06	B1AWV1;Q8BR92;F7AA26;A2APJ0;B1AWV2;Q3UZT2;B1AWV3;G3X9P1	Palm2;Gm20459;Akap2	Paralemmin-2	0.82272	1.1092	1.1749				0.513668	0.639998	0.640087	+	7.19212	1	1	1	6.9	2					Plasma membrane
6.6813e-05	A2TJV2	Palm3	Paralemmin-3	1.4137	1.4686	1.0831				0.104862	0.12748	0.85066		6.82945	3	3	3	3	2					Plasma membrane
2.3421e-107	Q3U181;Q9JIP4	Panx1	Pannexin-1	0.99211	1.1489	1.1764				0.995495	0.295496	0.406194		8.20455	8	8	8	14.1	6				ER	Plasma membrane
8.0477e-06	A5D6P2;G3XA13;Q99NH2;F6S7Z1;B7ZNY3;B2RUK1;E0CXL4;E0CY24;E0CZ83;E0CZE2;E0CXR8;F6TSJ9;E0CX45;F6UGU7;E9PYJ2;Q8BPQ4;Q8BPQ6;Q4JJC0	Pard3	Partitioning defective 3 homolog	1.0552	0.90678	1.0236				0.734345	0.727401	0.994575		6.34054	1	1	1	1.8	2					Plasma membrane
0.00062079	Q8CFJ8;Q9JK84;Q8CBL3;Q9JK83;F7BHA7;Q9Z101;Q3TY70;D3Z2R1	Pard6g;Pard6b;Pard6a	Partitioning defective 6 homolog gamma;Partitioning defective 6 homolog beta;Partitioning defective 6 homolog alpha	1.1709	0.81825	0.80588				0.426309	0.416648	0.323786	+	7.20472	2	2	2	4.2	2					Plasma membrane
2.4921e-28	Q99LX0;B2KFH8;A2A813;B2KFH7;A2A815;B2KFH9;A2A816;B2KFI0;A2A817;B2KFI1;D3K2X3	Park7	Protein DJ-1	1.0077	0.86761	0.8262				0.903342	0.384189	0.199337		8.22645	12	12	12	36	7				ER	Plasma membrane	mitochondrion	Nucleus
4.2302e-67	Q9EPC1;Q3UF75;Q8C5R4;Q3UGT9;Q9ES46	Parva	Alpha-parvin	1.0901	1.0404	0.88354				0.501578	0.850651	0.353362	+	7.94743	7	7	7	19.4	6					Plasma membrane		Nucleus
9.7608e-148	P60335	Pcbp1	Poly(rC)-binding protein 1	1.0096	1.0116	1.0672				0.859749	0.946567	0.851361	+	8.76143	18	18	18	33.1	5							Nucleus
9.0969e-150	Q61990;B2M1R7;Q3TT81;Q3TF69;P57722;F7A4C5;G5E916;Q8CFQ6;E9Q7D8;G3UYM5;Q3V486	Pcbp2	Poly(rC)-binding protein 2	1.0135	1.0562	1.0978				0.833655	0.708804	0.730193	+	8.93109	42	43	43	46.1	13							Nucleus
1.3786e-33	Q3UGC8;Q91ZA3;H3BK61;D3YZC0;H3BJR0	Pcca	Propionyl-CoA carboxylase alpha chain, mitochondrial	0.63353	0.76344	1.0822	+			0.028439	0.104583	0.796178		8.01966	13	13	13	17.1	11						mitochondrion
2.4179e-172	Q7TMF4;Q99MN9;A0PJE6;Q3UYS0;E9Q1J7;E9Q5K5;Q8CFZ3;D3YZC1;Q9CT71	Pccb	Propionyl-CoA carboxylase beta chain, mitochondrial	0.70966	0.74916	1.0155				0.083919	0.0706997	0.986078		8.17178	12	12	12	20.1	9						mitochondrion
3.5387e-36	Q8CFX3;Q8QZT6;E0CXD4;Q2TJH4	Pcdh1	Protein Pcdh1	1.1077	0.85389	0.77511				0.574922	0.388739	0.156254		7.64108	7	7	7	5.6	5					Plasma membrane
9.9282e-05	F6XCB9;Q80TE2;E9PXQ7;E9PX28;Q925I8;Q6P0A6;Q9Z1B1;Q3TZ28;Q8CA99	Pcdh10	Protocadherin-10	0.10124	0.21864	2.1409	+	+	+	5.95119e-18	1.29943e-11	0.0114855		7.25616	3	3	3	2.4	2					Plasma membrane
7.794e-05	E9Q2S0;A2RS43;O88185;Q3TVS7;Q3USI1	Pcdh7	Protein Pcdh7	0.70342	1.1254	1.5796				0.192281	0.686097	0.159602		7.32006	7	7	7	2	2					Plasma membrane
2.9835e-06	B2RY69;F8VPK8;B2RY66;B2RXR7	Pcdh9	Pcdh9 protein	0.77417	0.72497	0.85255				0.376255	0.174294	0.449632	+	6.85448	2	2	2	1.1	1					Plasma membrane
0.00017446	Q6ZQD4;Q91Y18;Q91Y19;Q91Y17;Q91Y21;O88689;O88690;Q66JL9;Q766H1;Q91Y12;Q91Y14;Q91Y16;Q91Y13;Q91Y15;Q05C01;Q8BRR0;O88192;O88194;Q3UTG9;B9EJ65;B9EJ92;Q641K6;O88191;B9EKB6;O88193;F7CJQ5;Q3UQY8;B5AK96;F6Q5D9	Pcdha3;Pcdha12;Pcdha11;Pcdha2;Pcdha1;Pcdha4;Pcdha6;Pcdha7;Pcdha8;Pcdha5	Protocadherin alpha-4	0.94146	0.96169	1.0472				0.888959	0.933665	0.942159		7.17178	2	2	2	1.2	1					Plasma membrane
2.9005e-37	Q8CHE5;Q91XY6;Q80Y31;Q91XY4;Q91XX9;Q91XY5;Q91XY9;Q91XW9;Q91XX0;Q91XX5;Q8CE10;Q3UTK9;Q8K4A9;Q8K4A8;Q8K4A6;Q8K4A4;Q8K4A1	Pcdhga2;Pcdhga4;Pcdhga9;Pcdhga3	MCG133388, isoform CRA_c	0.93212	1.1026	0.92107				0.859038	0.656147	0.660463		7.19487	3	3	3	6.2	4					Plasma membrane
2.8573e-38	Q91XX1;Q4KMN6	Pcdhgc3	Protein Pcdhgc3	0.95723	1.1632	1.2886				0.887762	0.373656	0.256724		7.83045	7	7	7	7.9	6					Plasma membrane
1.099e-07	Q3TDE6;Q8BH04;Q3UGF0;Q8R3X7	Pck2	Phosphoenolpyruvate carboxykinase [GTP], mitochondrial	0.34176	0.49441	1.3353	+	+		6.35083e-05	0.0020281	0.364451		7.04309	2	2	2	5	3						mitochondrion
0.0014776	E0CYV0;E9PWE0;F7D432;P23506;Q545L9;Q8BPI6;F6V9F1	Pcmt1	Protein-L-isoaspartate O-methyltransferase;Protein-L-isoaspartate(D-aspartate) O-methyltransferase	0.99834	1.1566	1.1408				0.923134	0.531837	0.714021		7.11153	2	2	2	6.3	2
5.4559e-103	Q3TVT6;Q3UYP2;Q9CQF9;Q99JK4;F7CIP8;D3Z275	Pcyox1	Prenylcysteine oxidase	1.0542	1.2337	1.1184				0.582102	0.139726	0.653839		8.91847	18	18	18	24.6	9		lysosome			Plasma membrane
4.8705e-22	Q8C7K6	Pcyox1l	Prenylcysteine oxidase-like	1.014	1.1842	1.1083				0.846805	0.316284	0.705526		8.03771	9	9	9	8.3	4
7.5283e-06	Q3USD5;Q540F5;Q922E4;A2ABY3;Q3TLU0;A2ABY5	Pcyt2	Ethanolamine-phosphate cytidylyltransferase	1.1159	0.86013	0.90326				0.55883	0.557228	0.603566	+	7.1329	2	2	2	5	2
0.0012614	Q8VE70;Q3TVB4;E0CY82	Pdcd10	Programmed cell death protein 10	0.73236	0.77925	1.1085				0.25323	0.190489	0.843474		7.35755	2	2	2	8.5	2					Plasma membrane
0.00036334	D3Z7Q5;P56812;Q564F6	Pdcd5	Programmed cell death protein 5	0.99923	1.0148	1.0001				0.920031	0.894262	0.918782	+	6.85997	1	1	1	6.3	1							Nucleus
2.8779e-65	B8JJL8;Q80Y09;Q9WU78;Q6ZPS9;E9QQ36	Pdcd6ip	Programmed cell death 6-interacting protein	1.0305	1.2368	1.1739				0.757392	0.114155	0.412873		8.51128	43	43	43	18.4	16				ER	Plasma membrane
0.0010785	Q8BFQ8	Pddc1	Parkinson disease 7 domain-containing protein 1	1.3307	1.1377	0.90498				0.174959	0.573306	0.609012		6.72831	1	1	1	4.5	1
9.9668e-34	Q7TPG2;Q8CA95;Q7TPG1;F8WHK3;D3YZR4	Pde10a	cAMP and cAMP-inhibited cGMP 3,5-cyclic phosphodiesterase 10A	0.98522	0.84483	0.94067				0.997856	0.300697	0.586549		7.81173	10	10	10	11.3	8
0.00011337	B2RR84;Q9Z0X4;Q8BRU7	Pde3a	cGMP-inhibited 3,5-cyclic phosphodiesterase A	1.0678	1.1379	1.0369				0.592475	0.452407	0.96511	+	7.97886	7	7	7	0.8	1
3.0572e-84	P35486;Q3UFJ3	Pdha1	Pyruvate dehydrogenase E1 component subunit alpha, somatic form, mitochondrial	0.8501	0.89644	1.0834				0.361915	0.362007	0.786151	+	8.8749	33	33	33	37.9	16						mitochondrion	Nucleus
1.535e-191	Q9D051	Pdhb	Pyruvate dehydrogenase E1 component subunit beta, mitochondrial	0.77709	0.8707	1.093				0.146479	0.250188	0.748621		8.89076	30	30	30	42.9	13						mitochondrion	Nucleus
1.5836e-50	A2AWH6;Q8BKZ9;A2AWH8;A2AWH7	Pdhx	Pyruvate dehydrogenase protein X component, mitochondrial	0.73647	0.84536	1.1152				0.124118	0.300167	0.592488		8.41704	12	12	12	15.4	7						mitochondrion
0	P27773;F6Q404	Pdia3	Protein disulfide-isomerase A3	0.86974	1.0831	1.2286				0.438764	0.580882	0.331071	+	10.1532	186	186	186	58.6	31				ER			Nucleus
0	P08003	Pdia4	Protein disulfide-isomerase A4	0.81303	1.035	1.2329				0.237993	0.818522	0.32148	+	9.47966	124	124	124	42.3	30				ER
9.8944e-283	Q3THH1;Q922R8;Q3TJL8;Q3TML0;Q9DAB4	Pdia6	Protein disulfide-isomerase A6	0.86339	1.0803	1.2484				0.413142	0.593542	0.28868	+	9.28457	58	58	58	27.6	10				ER	Plasma membrane
0.00015572	Q8BFP9;Q8R2U8	Pdk1	[Pyruvate dehydrogenase [lipoamide]] kinase isozyme 1, mitochondrial	1.1511	1.0388	0.99667				0.471065	0.825176	0.907617	+	6.33286	1	1	1	2.5	1					Plasma membrane	mitochondrion
3.6006e-11	Q4FJR4;Q922H2;Q3V250;E9QAW7	Pdk3	[Pyruvate dehydrogenase [lipoamide]] kinase isozyme 3, mitochondrial	0.81067	1.1139	1.3419				0.461693	0.716929	0.395486		7.47888	3	3	3	8.4	3						mitochondrion
1.0574e-21	D9J302;Q8CI51;D9J301;D9J300;D9J2Z9;Q2Q7P0;Q8VDV4;F8WJI6;D9J303;Q9CRA2	Pdlim5	PDZ and LIM domain protein 5	0.87128	1.3156	1.3954				0.542903	0.0961922	0.125105		7.84313	8	8	8	7	4					Plasma membrane
6.2104e-10	Q62048	Pea15	Astrocytic phosphoprotein PEA-15	1.1318	1.0231	0.92441				0.512494	0.985441	0.558502	+	7.63557	4	4	4	7.7	1
1.8799e-54	D3Z1V4;P70296;Q3TGC5;Q5EBQ2;D6RHS6	Pebp1	Phosphatidylethanolamine-binding protein 1;Hippocampal cholinergic neurostimulating peptide	1.0211	0.93951	0.95725				0.81644	0.717439	0.723886		8.60299	33	33	33	21.5	4				ER		mitochondrion	Nucleus
3.1259e-46	B1AS89;Q9R0A0;Q9QX52;D6RH82	Pex14	Peroxisomal membrane protein PEX14	1.0957	0.89863	0.90692				0.41054	0.518333	0.487367		8.24329	8	8	8	13.8	5							Nucleus
0.00099083	Q5SUR0;F6RUL9;Q5SUR1;Q8BVW7	Pfas	Phosphoribosylformylglycinamidine synthase	1.0149	0.96391	0.63253			+	0.866097	0.941943	0.0477982	+	6.55793	1	1	1	0.9	1
1.3937e-22	P12382;Q8CD98	Pfkl	6-phosphofructokinase, liver type	1.3647	1.4396	0.95134				0.140637	0.161148	0.653201		7.56499	5	5	5	8.1	3
8.4306e-21	P47857;Q99K08;Q1LZL7	Pfkm	6-phosphofructokinase, muscle type;6-phosphofructokinase	1.1577	1.0842	0.88796				0.284576	0.654503	0.36946		7.86527	8	8	8	8.7	7					Plasma membrane
1.1998e-42	Q9JJV2;D3YWS3	Pfn2	Profilin-2;Profilin	1.0702	0.90748	0.87393				0.582246	0.53549	0.31966		7.97902	7	7	7	25.7	3
2.4503e-35	Q3U7Z6;Q9DBJ1;Q6NWV5;O70250;Q5NCI4	Pgam1	Phosphoglycerate mutase 1	0.96238	0.88136	0.94288				0.871241	0.441411	0.653553		8.26529	10	10	10	15.7	3
1.5884e-21	A1A4A7;B7ZNW0;Q8BX10;F6YJC6	Pgam5	Serine/threonine-protein phosphatase PGAM5, mitochondrial	0.74191	0.74273	1.1038				0.275405	0.122633	0.854839	+	7.70481	4	4	4	10.7	3						mitochondrion
2.5065e-67	A2AH73;Q3UAG2;Q91V28;Q9DCD0;Q91YT9	Pgd	6-phosphogluconate dehydrogenase, decarboxylating	1.0112	0.90886	0.91523				0.849012	0.424303	0.350151		8.73507	24	24	24	22.2	11							Nucleus
0	P09411;P09041;B0LAA9	Pgk1	Phosphoglycerate kinase 1	0.89232	0.89481	0.99984				0.535225	0.354219	0.805859		9.49283	72	72	72	51.8	20
2.848e-52	Q66JR7;Q7TNU0;Q5RJV4;Q9D0F9;Q3U6X6;A2CEK3;Q99JW6	Pgm2;Pgm1	Phosphoglucomutase-1	1.0095	0.97761	0.92634				0.891509	0.913932	0.57504		8.54461	25	25	25	25.8	14
2.6078e-19	Q8CAA7;E0CX81	Pgm2l1	Glucose 1,6-bisphosphate synthase	0.77419	0.83571	1.0859				0.231988	0.272226	0.782992	+	7.80224	9	9	9	8.1	5
5.2176e-56	Q3TFH8;Q8BZ65;Q9CYR6;Q3U5N1;Q8BWW3;Q8BME1;Q8BLS4	Pgm3	Phosphoacetylglucosamine mutase	0.80801	0.87846	0.93974				0.453729	0.469553	0.611933		7.43553	2	2	2	6.5	3
1.5546e-24	O55022;Q3TH84;Q3TXU8;Q3TFP8	Pgrmc1	Membrane-associated progesterone receptor component 1	0.94584	0.98275	1.0767				0.801644	0.940533	0.73311		8.37831	11	11	11	23.1	4				ER			Nucleus
1.5606e-07	Q80UU9	Pgrmc2	Membrane-associated progesterone receptor component 2	0.85662	1.1546	1.2966				0.617544	0.536121	0.420272		6.53349	1	1	1	11.5	2
1.5058e-249	P67778;Q3TV00;Q5SQG5;Q3V2K0	Phb;Gm7666;1700071K01Rik	Prohibitin	0.77846	0.8549	1.1063				0.149449	0.193699	0.698138		9.00169	28	28	28	45.6	12	early endosome				Plasma membrane	mitochondrion	Nucleus
3.2698e-124	O35129;Q3V235;F6QPR1;Q3V2V2;E9Q313;F6Q8V7	Phb2	Prohibitin-2	0.80864	0.8632	1.0881				0.225284	0.222212	0.767668		9.15491	39	39	39	46.8	13						mitochondrion	Nucleus
0	Q61753;F6ZSB7;E9QAP9;Q8C5X4	Phgdh	D-3-phosphoglycerate dehydrogenase	1.1341	0.95945	0.88757				0.237303	0.721977	0.240691		9.29576	54	54	54	33.6	15
3.531e-27	Q8BGT8;F7D3N3;F6U6Z2;B9EIC7;Q8K0S0;E0CXW9	Phyhipl	Phytanoyl-CoA hydroxylase-interacting protein-like	1.1205	0.85708	0.81599				0.393105	0.341418	0.156822		8.07273	9	9	9	20.8	8						mitochondrion
4.0372e-84	Q2TBE6	Pi4k2a	Phosphatidylinositol 4-kinase type 2-alpha	1.3099	1.7421	1.2178	+	+		0.0203923	4.91787e-05	0.306859		8.35449	14	14	14	20.3	9	early endosome	lysosome			Plasma membrane	mitochondrion
3.1462e-11	E9Q3L2;Q6DIC7;F6Y9T6	Pi4ka	Phosphatidylinositol 4-kinase, catalytic, alpha polypeptide	0.83879	0.75367	1.2083				0.562283	0.236687	0.572883		6.90342	3	3	3	3	6					Plasma membrane
0.00063505	E9Q6K3;Q8BIR5;Q3UF45;Q14CF8	Pibf1	Progesterone immunomodulatory binding factor 1	0.79567	0.74801	0.87785				0.43511	0.223479	0.524645	+	7.12558	1	1	1	1.2	1
2.3607e-104	Q570Z8;Q7M6Y3;Q3TD51	Picalm	Phosphatidylinositol-binding clathrin assembly protein	0.78768	1.2338	1.5022			+	0.170491	0.139571	0.0364386		8.76163	32	32	32	17.1	11					Plasma membrane		Nucleus
5.2254e-10	Q8BL63;F6S1D3;Q9CXY9;Q3TGN0;Q8BXX3;E9Q421;Q80V43;Q3TUE9	Pigk	GPI-anchor transamidase	0.81377	1.0767	1.3559				0.471038	0.821962	0.376081		7.68746	4	4	4	8.1	4				ER
1.7079e-05	G3X9F1;Q9R1S3;E9QN65;E9QN66;C6EQG7	Pign	GPI ethanolamine phosphate transferase 1	1.2435	1.0838	0.90427				0.0596766	0.532695	0.475852	+	8.46132	3	3	3	2.5	2				ER
1.6915e-45	Q3V307;Q3V397;Q6PD26;E9Q761;Q3V3K6;Q3U643	Pigs	GPI transamidase component PIG-S	0.88148	1.2672	1.2768				0.581895	0.1533	0.276591		8.08867	10	10	10	13	7				ER
5.5259e-10	Q3U5R2;Q8BXQ2;Q3U047;B7ZC19;F6U4X6	Pigt	GPI transamidase component PIG-T	1.0094	1.0687	1.1696				0.877332	0.845531	0.703498		7.67591	5	5	5	6.2	4				ER
6.8873e-60	Q3UJ95;Q80XI4;Q91XU2;O70172;Q544E3;Q9CZS7	Pip4k2b	Phosphatidylinositol 5-phosphate 4-kinase type-2 beta	1.0018	1.2589	1.148				0.909946	0.165545	0.579264		8.15806	9	9	9	13.7	5				ER	Plasma membrane		Nucleus
1.1982e-16	F8WHW6;O70161;F8WIX5;Q3U917;P70182;F8WI18;D3YUY3;F8WIX4;P70181;F7C0X9;E0CYP4	Pip5k1c	Phosphatidylinositol 4-phosphate 5-kinase type-1 gamma	0.88725	1.0437	1.179				0.60431	0.835077	0.491355		7.77919	8	8	8	9.5	7					Plasma membrane
9.0404e-18	Q3TIQ3;F6SJE0;Q3TGI6;P53810;Q3UE53;Q5ND42;F8WGG5	Pitpna	Phosphatidylinositol transfer protein alpha isoform	0.98314	0.98073	0.99573				0.993234	0.865795	0.845394		8.139	7	7	7	17.1	7
1.5998e-09	Q8JZZ5;P53811	Pitpnb	Phosphatidylinositol transfer protein beta isoform	1.2047	0.60823	0.50362		+	+	0.353417	0.0117155	0.000548039		7.66895	2	2	2	14.7	3
2.2111e-56	Q8K411	Pitrm1	Presequence protease, mitochondrial	0.69199	0.82699	1.2253				0.079641	0.24652	0.378086		8.01928	14	14	14	10	10						mitochondrion
0	P52480;G3X925;P53657;A7MCU9;Q3UEI4;E9Q509;Q3UEH4	Pkm2	Pyruvate kinase isozymes M1/M2	0.97124	0.93673	0.97606				0.912349	0.581032	0.66486		10.2131	298	298	298	67.2	33					Plasma membrane	mitochondrion	Nucleus
1.7835e-05	P97350	Pkp1	Plakophilin-1	NaN	NaN	NaN				1	1	1	+	6.35626	0	0	0	2.1	1					Plasma membrane		Nucleus
1.6317e-34	Q8VEB4	Pla2g15	Group XV phospholipase A2	1.7268	4.729	2.0904	+	+	+	0.000202724	2.83135e-22	0.000368501		8.08853	8	8	8	14.1	5		lysosome				mitochondrion
3.6935e-15	P11214	Plat	Tissue-type plasminogen activator;Tissue-type plasminogen activator chain A;Tissue-type plasminogen activator chain B	1.6709	1.9435	1.1878	+	+		0.000468999	3.84676e-05	0.468165	+	7.81823	11	11	11	10.7	5
1.2841e-06	Q3TCN2	Plbd2	Putative phospholipase B-like 2;Putative phospholipase B-like 2 28 kDa form;Putative phospholipase B-like 2 40 kDa form;Putative phospholipase B-like 2 15 kDa form	2.5215	5.2045	1.9196	+	+	+	3.19953e-05	3.2525e-10	0.0313196		6.87665	3	3	3	5.7	3		lysosome
9.6263e-59	Q9Z1B3;A2AW58;Q2M4J2;Q6ZQ92;Q3UPW0;F6X322;A2AW60	Plcb1	1-phosphatidylinositol 4,5-bisphosphate phosphodiesterase beta-1	0.86197	1.1879	1.2762				0.508107	0.306907	0.277634		8.08976	27	27	27	15.3	18					Plasma membrane		Nucleus
2.1245e-29	G5DDB7;Q8R3B1;Q05DG3	Plcd1	1-phosphatidylinositol 4,5-bisphosphate phosphodiesterase delta-1	0.94275	0.88586	0.92192				0.894887	0.495118	0.549961		7.56266	7	7	7	8.8	6
3.0859e-43	O35405;Q9CW68	Pld3	Phospholipase D3	2.4106	5.0293	2.0433	+	+	+	1.08988e-13	8.54805e-32	0.000103137		8.65107	27	27	27	19.7	7				ER
5.3188e-38	E9QN87;Q9QXS1;E9QPE8;E9QK43;E9QQ00;Q6S385;E9QL05;E9PY96;E9QMZ5;Q6S387;E9QLJ5;Q6S393;E9QKX4;Q6S392;E9Q153;Q6S388;E9QK01;Q6S390;E9Q3W4;F6R059;Q499F9;E9Q9J6;Q8C8S5;Q05CR3;E9PW24	Plec	Plectin	0.85746	0.94053	1.0565				0.608972	0.696982	0.973322		7.59869	9	9	9	4.9	21					Plasma membrane
2.0449e-06	P20918;Q3V1T9;Q6TCI0	Plg	Plasminogen;Plasmin heavy chain A;Activation peptide;Angiostatin;Plasmin heavy chain A, short form;Plasmin light chain B	0.13965	0.62795	4.3345	+	+	+	2.95543e-22	0.00582906	5.17012e-13		8.10636	10	10	10	3.4	2					Plasma membrane
2.198e-08	A2A7Z0;Q3UE11;Q9R0E2;Q3TZN4;Q91Z26;F6WNR1;A2A7Y9;A8Y5E6;Q3V2R7;E9PXE3	Plod1	Procollagen-lysine,2-oxoglutarate 5-dioxygenase 1	0.73283	0.92075	1.2195				0.274022	0.779798	0.551519	+	7.23167	3	3	3	2.6	2				ER
8.7305e-11	Q9R0E1;F6W3Q8	Plod3	Procollagen-lysine,2-oxoglutarate 5-dioxygenase 3	0.75022	1.2971	1.6136				0.295499	0.327512	0.139112	+	7.59734	6	6	6	5.9	4				ER
1.9607e-07	Q0VEW4;Q58E29;Q9R1Q7	Plp2	Proteolipid protein 2	NaN	NaN	NaN				1	1	1	+	NaN	0	0	0	7.9	1					Plasma membrane
1.9706e-11	Q9JJ00;Q3UDV5;Q99M50;Q4FK16	Plscr1	Phospholipid scramblase 1	1.0171	1.1527	1.0538				0.851197	0.61622	0.980288		7.65219	3	3	3	5.2	2					Plasma membrane		Nucleus
5.0714e-118	P70206;Q3U3W7;P70208;Q571A4	Plxna1	Plexin-A1	0.86807	0.94203	1.1331				0.431957	0.613053	0.602242		8.71811	94	94	94	16.8	32					Plasma membrane		Nucleus
1.2876e-77	P70207;Q80XE5;F6VSI0	Plxna2	Plexin-A2	0.91546	0.84917	0.79809				0.675156	0.31376	0.133061		8.22347	29	29	29	12.3	16					Plasma membrane
4.6041e-50	Q80UG2;B9EJ29	Plxna4	Plexin-A4	0.93389	1.0152	1.2085				0.791976	0.972758	0.416702		7.91557	7	7	7	9.3	8					Plasma membrane
2.494e-74	Q8CJH3;B2RWT9	Plxnb1	Plexin-B1	0.81766	0.83883	0.98339				0.317311	0.277663	0.854752		8.21956	27	27	27	7.9	16					Plasma membrane
8.9314e-247	B2RXS4;E9Q832;Q8CHG6;Q99LF0;E9PY77;Q8K2J5	Plxnb2	Plexin-B2	1.0659	1.2603	1.1628				0.518466	0.103455	0.505848		9.10575	97	98	98	19.5	31					Plasma membrane
2.9631e-05	Q9QZC2;Q3UH93;Q6ZQ83;Q8C3X9	Plxnc1	Plexin-C1	0.82153	1.0124	1.2154				0.51012	0.901314	0.559271		6.70126	2	2	2	1.7	2
3.5381e-67	A2AIW8;Q3TTM6;Q9DC61;Q3TY06;Q3UDE0;A2AIW9;Q8BK51	Pmpca	Mitochondrial-processing peptidase subunit alpha	0.75281	0.83029	1.1024				0.154191	0.249766	0.637349		8.59215	22	22	22	27.1	15						mitochondrion
1.9798e-30	Q9CXT8;Q3TET5	Pmpcb	Mitochondrial-processing peptidase subunit beta	0.81783	0.85823	1.0349				0.483379	0.402526	0.959057		7.73471	5	5	5	8.2	3						mitochondrion
3.9134e-51	Q3TN29;Q3UNL5;Q8K1R3;Q3TST0	Pnpt1	Polyribonucleotide nucleotidyltransferase 1, mitochondrial	0.7126	0.87779	1.2111				0.108054	0.416357	0.410542		8.13994	16	16	16	14.7	12						mitochondrion
1.8549e-12	Q791G4;Q9R0M4;Q3UYF4;Q8VIQ4	Podxl	Podocalyxin	0.97143	1.1195	1.1668				0.983838	0.615322	0.657168		6.88265	2	2	2	4.2	2					Plasma membrane
9.3837e-08	F6TE23;Q8CAE9;G3X9D3	Podxl2	Podocalyxin-like protein 2	0.91325	0.76282	0.86021				0.798337	0.258964	0.471908		7.16923	4	4	4	9.1	2
2.8248e-12	B2RV73;Q3V1L7;Q8VHI3	Pofut2	GDP-fucose protein O-fucosyltransferase 2	0.78472	0.92945	1.1863				0.259256	0.630677	0.472062	+	7.83816	5	5	5	11	4				ER
2.9855e-24	Q5SYH1;Q91VA6;F6SQH7	Poldip2	Polymerase delta-interacting protein 2	0.70217	0.80188	1.0806				0.0929115	0.180948	0.801913	+	7.77296	5	5	5	11.4	4						mitochondrion	Nucleus
1.8865e-65	P37040;Q05DV1;E9Q997;E9PVT9	Por	NADPH--cytochrome P450 reductase	1.001	1.0196	0.96439				0.947739	0.855674	0.75936		8.64631	35	35	35	20.1	15				ER		mitochondrion
5.9916e-67	Q4FK49;Q9D819;Q3UA53;E9Q5Z3;Q8BTY3	Ppa1	Inorganic pyrophosphatase	0.88654	0.97664	1.0634				0.559129	0.908906	0.785413		8.24286	13	13	13	36.3	9
3.0066e-13	B1ASM1;Q99JY8	Ppap2b	Lipid phosphate phosphohydrolase 3	1.1903	1.1552	0.99695				0.381364	0.61006	0.819688	+	7.48054	7	7	7	7.4	2				ER	Plasma membrane
1.544e-13	B8QI33;B2RXQ2;B2RXW8;F6UCP8;Q5DTM9;E9Q6F1;Q3UJC0	Ppfia1	Liprin-alpha-1	1.1114	1.0974	1.1199				0.565019	0.76255	0.816245		7.40749	7	7	7	5.1	7
4.3956e-10	C7G3P1;B8QI35;P60469;F6UYF1;B8QI36;E9Q4K4;Q69ZW5	Ppfia3	Liprin-alpha-3	1.3084	1.245	0.96657				0.199722	0.366835	0.809013		6.71038	2	2	2	2.9	1
2.2041e-75	P17742;Q3TE63;Q3UAJ1;Q5SVY2;Q9CZK9;E9Q1E3;F8VPN3	Ppia;Gm9234;Gm5160	Peptidyl-prolyl cis-trans isomerase A;Peptidyl-prolyl cis-trans isomerase	1.0266	0.98959	0.9458				0.748198	0.918143	0.497487		9.15628	81	81	81	51.2	8							Nucleus
3.1407e-96	P24369;Q9DCY1;Q6ZQM2	Ppib	Peptidyl-prolyl cis-trans isomerase B;Peptidyl-prolyl cis-trans isomerase	0.96939	1.0386	1.0726				0.903256	0.799412	0.829377	+	8.8467	40	40	40	37.5	8				ER			Nucleus
4.8308e-34	Q9CR16;Q3UB60;Q8BMX6;E9Q5D3	Ppid	Peptidyl-prolyl cis-trans isomerase D	1.1191	0.89594	0.79257				0.317311	0.506013	0.122107		8.46639	15	15	15	26.2	11							Nucleus
1.0936e-05	P49443;Q8R4T7;Q9EQE3;Q9EQE2;Q99NF7;P36993;Q546R1	Ppm1a;Ppm1b	Protein phosphatase 1A;Protein phosphatase 1B	1.0645	0.74686	0.74287				0.705561	0.220849	0.186734		7.20186	2	2	2	5.5	2					Plasma membrane		Nucleus
0.00010523	Q8CGA0	Ppm1f	Protein phosphatase 1F	1.2972	1.1243	0.74743				0.213261	0.604043	0.195242		7.04848	1	1	1	2.2	1
1.0292e-07	Q8BHN0	Ppm1l	Protein phosphatase 1L	0.84573	1.0501	1.4217				0.570948	0.901532	0.295145		7.31576	3	3	3	5.8	2
3.6185e-05	Q8BVQ5	Ppme1	Protein phosphatase methylesterase 1	1.1776	1.0224	1.0544				0.411908	0.872096	0.923457		6.97949	1	1	1	3.4	1
3.799e-128	P62137;Q3U8W0;Q3TYF5	Ppp1ca	Serine/threonine-protein phosphatase PP1-alpha catalytic subunit;Serine/threonine-protein phosphatase	1.015	0.96031	0.96504				0.823692	0.727474	0.601928	+	8.77313	21	21	21	40.6	13					Plasma membrane		Nucleus
2.8795e-122	P62141	Ppp1cb	Serine/threonine-protein phosphatase PP1-beta catalytic subunit	1.12	1.0209	0.94192				0.314062	0.848442	0.648916	+	8.43077	9	9	9	37.3	3							Nucleus
3.9414e-161	P63087;Q3U7K1;Q6ZWM8	Ppp1cc	Serine/threonine-protein phosphatase PP1-gamma catalytic subunit;Serine/threonine-protein phosphatase	0.89531	0.87001	0.98424				0.636003	0.387346	0.790104		7.86717	5	5	5	39	2						mitochondrion	Nucleus
4.4775e-39	Q9DBR7;Q3TS88;A6H644;Q8BG95;F6UIT9	Ppp1r12a	Protein phosphatase 1 regulatory subunit 12A	0.9411	0.80857	0.94739				0.821554	0.197186	0.616942		7.901	15	15	15	12.1	12
4.0511e-15	Q3TDD9	Ppp1r21	Protein phosphatase 1 regulatory subunit 21	1.2025	0.77787	0.758				0.36162	0.298032	0.215832		7.08767	3	3	3	5.8	4
1.0983e-75	Q3UM45;F6TGJ2	Ppp1r7	Protein phosphatase 1 regulatory subunit 7	1.1281	0.96368	0.86975				0.28592	0.841708	0.337611		8.27948	13	13	13	21.9	8							Nucleus
2.713e-39	Q6R891;Q8C3W4;H3BJD6;Q7TN74;H3BL28;Q3UUK5;H3BJD0;Q7TSA7;H3BKQ7;Q3UXW4;H3BJA6	Ppp1r9b	Neurabin-2	1.0389	0.78157	0.7733				0.723556	0.137074	0.0809191		8.14439	16	16	16	10.6	8					Plasma membrane		Nucleus
4.4714e-193	P63330;Q8BN07	Ppp2ca;Ppp2cb	Serine/threonine-protein phosphatase 2A catalytic subunit alpha isoform;Serine/threonine-protein phosphatase	1.0246	1.0291	0.90685				0.794249	0.803348	0.487061		8.59787	21	21	21	42.4	10					Plasma membrane		Nucleus
0	Q76MZ3;Q8C2E1;Q7TMX2;G3UWL2;H3BJ83;G3UXQ1;H3BK50	Ppp2r1a	Serine/threonine-protein phosphatase 2A 65 kDa regulatory subunit A alpha isoform	1.03	0.98049	0.92996				0.726643	0.858447	0.417959		9.64294	92	92	92	47.4	24
8.3862e-70	Q571J7;Q3TT94;Q6P1F6;Q3TPC5;Q9CWU3;Q8BG02;Q7TPQ7;Q8BVB4;Q6ZWR4;G3UXS9	Ppp2r2a;Ppp2r2c	Serine/threonine-protein phosphatase 2A 55 kDa regulatory subunit B alpha isoform;Serine/threonine-protein phosphatase 2A 55 kDa regulatory subunit B gamma isoform	1.0229	0.94398	0.87086				0.804999	0.740207	0.341686		8.45917	13	13	13	12.2	6
2.9265e-06	Q925E7;F6RV17	Ppp2r2d	Serine/threonine-protein phosphatase 2A 55 kDa regulatory subunit B delta isoform	0.74877	0.64854	0.98607				0.311593	0.0626945	0.872993		6.94386	1	1	1	4	1
1.5773e-16	P58389;Q543N6;Q8C0E1;A2AWE9;A2AWF0;B7ZDE0	Ppp2r4	Serine/threonine-protein phosphatase 2A activator	1.1242	0.87108	0.83955				0.53165	0.444596	0.298221		7.52059	2	2	2	10.2	3							Nucleus
7.4127e-16	Q3V3S8;Q6PD28;Q8R342;A0PJ98	Ppp2r5b	Ppp2r5e protein	0.99289	1.0376	1.0409				0.934471	0.940028	0.980845		7.55379	3	3	3	10.3	3
4.3329e-26	Q7TNL5;Q91V89;Q99PC9;Q8K5D8;Q60996;Q6ZQK4;F6SCV1;Q921X5	Ppp2r5d	Protein phosphatase 2, regulatory subunit B (B56), delta isoform, isoform CRA_a	1.1383	0.91823	0.81519				0.337921	0.581441	0.155068		7.97416	12	12	12	13.4	7
1.4401e-23	Q61151;Q3UZJ4;F6VYL0;Q3ULN8;Q6PD03	Ppp2r5e	Serine/threonine-protein phosphatase 2A 56 kDa regulatory subunit epsilon isoform	1.0256	1.0613	1.0053				0.788346	0.754039	0.891553		7.77514	6	6	6	11.3	4
1.6841e-95	B2RRX2;P63328;Q80XK0;P48455;Q3V074;G3X8V4;Q9D5R5	Ppp3ca	Serine/threonine-protein phosphatase;Serine/threonine-protein phosphatase 2B catalytic subunit alpha isoform	1.0679	0.95359	0.85661				0.508026	0.684788	0.147132		8.84675	34	34	34	22.8	11					Plasma membrane	mitochondrion	Nucleus
4.8433e-60	P48453;E0CZ78;G3X8U7;E9Q6P2;Q3UXV4	Ppp3cb	Serine/threonine-protein phosphatase 2B catalytic subunit beta isoform;Serine/threonine-protein phosphatase	0.90601	0.85481	0.90199				0.770919	0.391644	0.48322		7.55471	3	3	3	14.7	3					Plasma membrane
4.9053e-33	G5E819;Q60676;F7BX26	Ppp5c	Serine/threonine-protein phosphatase;Serine/threonine-protein phosphatase 5	1.1289	0.96745	0.84079				0.366305	0.804019	0.217862		7.90302	7	7	7	15	7							Nucleus
4.7066e-89	Q8VBX5;E9PVY4;O88531;Q3U6J9;Q3U6W3;Q3UB92;Q3TEL0;Q3TAR8;B1B0P9;Q3UFT5;B1B0P8	Ppt1	Palmitoyl-protein thioesterase 1	2.2931	5.1452	2.302	+	+	+	2.36917e-12	1.20104e-32	5.56732e-06		8.45773	10	10	10	25.1	7		lysosome					Nucleus
1.4523e-08	O35448;G5E8W7;E9Q0T0;F6SPQ1;E9PVM9	Ppt2	Lysosomal thioesterase PPT2	1.8135	3.4446	2.4808	+	+	+	0.00658711	8.05373e-07	0.00320536		7.58936	3	3	3	11.6	3		lysosome
9.2262e-11	A2AEV6;Q9JIG8	Praf2	PRA1 family protein 2	0.91769	1.0655	1.1394				0.812636	0.751689	0.717168		7.14286	3	3	3	12.4	2
8.9866e-87	Q7TMR0;Q3UTR3	Prcp	Lysosomal Pro-X carboxypeptidase	1.9615	4.616	1.8852	+	+	+	5.14468e-06	1.24333e-21	0.0023404		8.10789	7	7	7	14.9	6		lysosome
7.4648e-43	B1AXW7;P35700;Q3U9J9;B1AXW6;B1AXW5;G3UW54;B1AXW4	Prdx1;Gm7204	Peroxiredoxin-1	1.031	0.98678	0.89514				0.720357	0.899703	0.268238		8.86908	41	41	41	32.2	7						mitochondrion	Nucleus
3.5261e-85	Q61171;Q5M9N9;D3Z4A4	Prdx2	Peroxiredoxin-2	1.1088	0.96821	0.88969				0.323761	0.778356	0.248219		9.30397	75	75	75	39.4	8						mitochondrion
1.8804e-20	P20108;Q8K4K8	Prdx3	Thioredoxin-dependent peroxide reductase, mitochondrial	0.92655	0.99296	1.1603				0.720966	0.99313	0.450596	+	8.39955	13	13	13	30.7	7	early endosome					mitochondrion
1.0865e-23	O08807;B1AZS9	Prdx4	Peroxiredoxin-4	0.91831	1.0437	1.1498				0.686875	0.725595	0.481332	+	8.37151	20	20	20	16.1	4				ER		mitochondrion	Nucleus
5.3204e-16	H3BJQ7;E9Q9H9;P99029;Q3U7H9;Q3UWS9;G3UZJ4;Q9D6X2;Q9JHL8;Q91YU9	Prdx5	Peroxiredoxin-5, mitochondrial	0.82186	0.83202	0.98929				0.495738	0.322779	0.791466		7.48376	4	4	4	12.7	2						mitochondrion	Nucleus
5.8442e-40	Q6A0D0;O08709;Q53ZU7;Q6GT24;D3Z0Y2;Q8BPD3;Q8BG37	Prdx6;Prdx6b	Peroxiredoxin-6	1.0643	0.88776	0.93352				0.607581	0.454948	0.554764		8.02082	7	7	7	22.9	5		lysosome				mitochondrion
0.00052905	Q3UAP1;Q9WUQ2;D3Z3S1	Preb	Prolactin regulatory element-binding protein	0.77265	0.91024	1.1726				0.37223	0.740345	0.644906		7.15177	2	2	2	6.2	2				ER			Nucleus
2.1217e-59	Q8C6A3;E9Q0H7;Q3TCS0;Q543B9;Q9QUR6;Q3TQ97	Prep	Prolyl endopeptidase	1.0629	1.0663	1.0147				0.569839	0.612813	0.989554		8.47911	33	33	33	25.9	17							Nucleus
7.995e-09	Q8C167;Q8BKS6;A1L337	Prepl	Prolyl endopeptidase-like	0.98689	0.91753	0.88104				0.955574	0.609738	0.416661		7.57048	5	5	5	4.3	3
2.7264e-05	Q5EG47;Q3TUQ7;Q8BRK8;Q8BUX6	Prkaa1	5-AMP-activated protein kinase catalytic subunit alpha-1	0.97661	0.92147	0.91016				1	0.782507	0.62548		7.22771	3	3	3	4.8	3					Plasma membrane		Nucleus
2.3027e-31	P05132;P68181;H6TMF5;H6TMF6;Q8CBP8;Q8C4J3	Prkaca;Prkacb	cAMP-dependent protein kinase catalytic subunit alpha;cAMP-dependent protein kinase catalytic subunit beta	1.0546	1.0373	0.95873				0.615243	0.759249	0.731215		8.63736	15	15	15	17.7	8					Plasma membrane	mitochondrion	Nucleus
4.9448e-05	Q3U4D5;Q91WG5;Q8BIQ9;O54950;Q3TWR3;Q3TMN8;Q8BM63;Q2VPC9;D3YUS1	Prkag2;Prkag1	5-AMP-activated protein kinase subunit gamma-2;5-AMP-activated protein kinase subunit gamma-1	1.2278	1.1781	0.90108				0.311989	0.555543	0.480247		7.40054	2	2	2	1.8	1							Nucleus
1.4592e-14	Q3TYK4;A2AI68;Q9DBC7;Q3UBA7;Q9CS50;Q8C3Z4;E9Q276	Prkar1a	cAMP-dependent protein kinase type I-alpha regulatory subunit	0.93467	1.5696	1.0999				0.867714	0.0798924	0.86433	+	7.35541	3	3	3	7.1	3					Plasma membrane
3.7911e-79	Q8K1M3;P12367	Prkar2a	cAMP-dependent protein kinase type II-alpha regulatory subunit	1.0145	0.93183	0.87844				0.858886	0.678662	0.370207		8.53964	14	14	14	22.1	7					Plasma membrane
3.3045e-48	P31324;H3BK84;Q3V2X9	Prkar2b	cAMP-dependent protein kinase type II-beta regulatory subunit	0.93702	0.90713	0.93753				0.80481	0.534017	0.572516		8.0599	8	8	8	23.6	5					Plasma membrane
1.1388e-17	B1B1C8;P16054	Prkce	Protein kinase C epsilon type	1.1032	1.0109	0.91789				0.587122	0.970788	0.536227		7.58731	6	6	6	7.2	5				ER	Plasma membrane	mitochondrion	Nucleus
6.0817e-198	O08795;Q3U518;Q3TWG2	Prkcsh	Glucosidase 2 subunit beta	0.86311	1.1123	1.2522				0.412029	0.458663	0.281055	+	9.20298	35	35	35	18.6	12				ER
6.7111e-63	Q9JIF0;Q80WV6;Q3UIG8;Q80WB1;Q8C2D7;D3Z0A2;F8WH01;Q3TPF5;D3Z3N0;Q9CX58;Q6PAK3	Prmt1	Protein arginine N-methyltransferase 1	1.1189	0.9525	0.85933				0.286816	0.677926	0.154143		8.86481	15	13	13	25.1	9							Nucleus
1.7519e-38	Q8CIG8;F6QQQ6	Prmt5	Protein arginine N-methyltransferase 5	1.1027	0.9309	0.81837				0.380866	0.674	0.179077		8.17455	13	13	13	13.7	8							Nucleus
8.0523e-13	P04925;Q3TZI7;Q3UBH0;Q3UF68;Q3UG89;Q4FJQ7;Q9QYT9	Prnp	Major prion protein	1.0972	1.0678	0.94346				0.609713	0.745538	0.73321		7.2089	3	3	3	16.5	4				ER	Plasma membrane	mitochondrion
1.428e-15	G5E8G5;O54990;G3X9J8;Q8R056;Q8CDK8;Q8C3K1	Prom1	Prominin-1	1.3454	1.5827	1.009				0.158207	0.0742667	0.864105		7.51587	9	9	9	8.2	6				ER	Plasma membrane
7.0444e-97	Q4ADG5;Q99KP6	Prpf19	Pre-mRNA-processing factor 19	0.84299	1.0697	1.2675				0.399155	0.596732	0.213872	+	8.43043	11	11	11	17.8	7							Nucleus
0	P15331;G3X981;G5E846	Prph	Peripherin	1.4707	0.88605	0.60453	+		+	0.000607852	0.313972	3.13069e-05		10.1553	216	216	216	63.2	35					Plasma membrane
1.2961e-34	G3UXL2;Q3TI27;Q3UPD5;Q9D7G0;Q3UYQ0;Q32M04;Q8C5R8;A2AHI4;Q9CS42;Q9CVZ1	Prps1l3;Prps1	Ribose-phosphate pyrophosphokinase;Ribose-phosphate pyrophosphokinase 1	1.0285	0.92738	0.92157				0.774004	0.621506	0.503083		8.04147	6	6	6	14.8	5
1.5799e-06	Q5SWZ0;Q8BK37;Q8R574;Q05BD4	Prpsap2	Phosphoribosyl pyrophosphate synthase-associated protein 2	1.2717	1.4008	1.2483				0.244134	0.196848	0.546578		7.38113	2	2	2	6	2
5.4123e-05	Q3UPH1	Prrc1	Protein PRRC1	0.97861	1.0188	1.0884				0.992843	0.882564	0.837545		7.27314	1	1	1	2.9	1
1.233e-12	E9QKG5;D3Z3U3;Q3TLH4;D3Z7M2	Prrc2c	Protein PRRC2C	0.77711	0.92727	1.3815				0.384093	0.80434	0.305982		6.98159	3	3	3	1.6	4
2.8197e-28	E9PUL5	Prrt2	Proline-rich transmembrane protein 2	1.1592	0.92355	0.74832				0.447502	0.632313	0.11318		7.31838	3	3	3	6.9	2					Plasma membrane
1.2831e-33	Q8BIW1	Prune	Protein prune homolog	0.9797	0.88452	1.2604				0.988949	0.644969	0.478488		7.21851	1	1	1	7	2							Nucleus
4.5987e-113	Q3UFE8;Q61207;B2RUD7;Q3TIT5;Q3TWE9;Q3TWL8;Q3TXP9;Q3U825;Q3U897;Q3U8C4;Q8BFQ1;Q3TXJ0;E9PZ00;Q3UAS4;Q3TKB2;Q3TWF9;Q3U5W2;Q3TID4;Q3UE29;Q3TWM9;Q3TKK3	Psap	Sulfated glycoprotein 1	1.0765	0.98032	0.93873				0.464632	0.857332	0.461198		9.0393	50	50	50	31.8	17		lysosome				mitochondrion	Nucleus
6.9073e-112	Q3ULZ3;Q543K5;Q8BTJ1;Q99K85;Q3U6K9;E9Q6P1;Q99JU9	Psat1	Phosphoserine aminotransferase	0.97819	0.95564	0.98059				0.946447	0.697743	0.691252		8.76295	20	20	20	34.3	12
4.5171e-06	P49769;Q3UYK2;Q3U4P5;Q61144;F8WHB3;Q3TDW2;Q5EM20	Psen1;Psen2	Presenilin-1;Presenilin-1 NTF subunit;Presenilin-1 CTF subunit;Presenilin-1 CTF12;Presenilin-2;Presenilin-2 NTF subunit;Presenilin-2 CTF subunit	NaN	NaN	NaN				1	1	1		NaN	0	0	0	1.9	1		lysosome		ER	Plasma membrane	mitochondrion	Nucleus
6.3541e-06	Q99JF8;A2BI12;Q05CD2;A2BI13;F6RB63	Psip1	PC4 and SFRS1-interacting protein	0.87211	1.1418	1.2865				0.657218	0.643549	0.480318	+	7.70482	6	6	6	3.2	2							Nucleus
4.1601e-32	Q3TS44;Q9R1P4;E9Q3B7;Q8BTU5	Psma1	Proteasome subunit alpha type;Proteasome subunit alpha type-1	1.0477	1.0048	0.93085				0.65444	0.939387	0.59614		8.32954	10	10	10	22.4	6							Nucleus
4.9405e-19	Q3UWT6;E9Q3A4;P49722;Q6ZWV8;Q9CZ58;Q8BKE0	Psma2	Proteasome subunit alpha type;Proteasome subunit alpha type-2	1.1218	1.0227	0.89649				0.388869	0.935903	0.401551		8.12057	8	8	8	15.8	4							Nucleus
1.0077e-12	O70435;Q58EV4;Q9DCD8;Q3TEL1	Psma3	Proteasome subunit alpha type-3;Proteasome subunit alpha type	0.89714	0.75533	0.88173				0.600959	0.0792536	0.382953		8.24993	8	8	8	11.4	3							Nucleus
1.86e-13	Q3UCF0;Q9R1P0;Q3TL95;E9PW69;E9Q0X0	Psma4	Proteasome subunit alpha type;Proteasome subunit alpha type-4	1.3335	1.201	0.87861	+			0.0449117	0.275414	0.335847		8.1002	8	8	8	16.5	5					Plasma membrane		Nucleus
4.582e-18	Q9QUM9;E0CXB1	Psma6	Proteasome subunit alpha type-6	1.192	1.0982	0.92621				0.206489	0.597382	0.522922		7.82416	4	4	4	18.7	4							Nucleus
7.2376e-16	Q3TN31;Q3UIT9;Q542H2;Q9Z2U0;Q3THL2;Q9CWH6;B7ZMS3;B7ZMS4;Q8VEB8;F6ZKL1	Psma7;Psma8	Proteasome subunit alpha type;Proteasome subunit alpha type-7;Proteasome subunit alpha type-7-like	1.2148	0.95492	0.75465				0.164942	0.746068	0.05808		7.80518	9	9	9	19.8	4							Nucleus
1.1457e-05	O09061;Q6RI64	Psmb1	Proteasome subunit beta type-1;Proteasome subunit beta type	1.2793	1.2445	0.93564				0.0834632	0.188731	0.564125		7.75222	3	3	3	7.5	2							Nucleus
9.0382e-12	A2A882;Q8BJX0;Q9R1P3	Psmb2	Proteasome subunit beta type;Proteasome subunit beta type-2	1.0517	1.0949	1.0088				0.663757	0.610576	0.908425		7.77856	5	5	5	9	2							Nucleus
7.0251e-09	Q545G0;Q9R1P1;D3YVS3;D3YUM8	Psmb3;Gm5356;Gm4950	Proteasome subunit beta type;Proteasome subunit beta type-3	0.96228	1.032	0.93352				0.960058	0.957476	0.590088		7.71108	5	4	4	22.4	4						mitochondrion	Nucleus
1.4084e-07	P99026	Psmb4	Proteasome subunit beta type-4	1.2322	1.0977	0.85222				0.30456	0.761706	0.332322		7.59093	3	3	3	12.9	3							Nucleus
3.769e-22	O55234;D3Z2T2;Q8BTY5	Psmb5	Proteasome subunit beta type-5;Proteasome subunit beta type	1.1401	1.1604	1.0087				0.332677	0.381848	0.907943		8.04521	9	9	9	21.6	6							Nucleus
2.9325e-30	A2CFA7;Q60692	Psmb6	Proteasome subunit beta type;Proteasome subunit beta type-6	1.1833	1.1057	0.93656				0.224438	0.56803	0.568204		8.06737	6	6	6	13	3							Nucleus
1.0492e-10	A2AQL6;P70195;Q5D098	Psmb7	Proteasome subunit beta type;Proteasome subunit beta type-7	1.1269	1.0631	0.93124				0.372563	0.745961	0.544759		8.11254	6	6	6	10.5	3							Nucleus
1.1283e-262	P62192;Q542I9	Psmc1	26S protease regulatory subunit 4	1.1119	1.1113	0.93777				0.312069	0.462546	0.456366		9.00048	27	27	27	46.8	19							Nucleus
3.5128e-153	Q8BVQ9;P46471;Q3UIH5;Q3U5V3	Psmc2	26S protease regulatory subunit 7	1.0901	1.0762	0.92802				0.401049	0.612363	0.408674		8.6783	28	28	28	39.2	18							Nucleus
3.7723e-42	Q3TKG4;B7ZCF1;Q8BUP7;O88685;Q3TKC2;Q3U8Y7;Q3THI5;A2AGN7;Q3UD94;F6Q2E3	Psmc3	26S protease regulatory subunit 6A	1.117	1.0351	0.84646				0.324987	0.770976	0.258315		8.38464	18	18	18	22.9	10							Nucleus
2.9569e-31	P54775;Q3TFA5;Q3TJ97;Q3TUN5;Q569X4;Q8BKU2;Q3UBF0;Q52L53	Psmc4	26S protease regulatory subunit 6B	1.1159	1.0241	0.91446				0.329061	0.830734	0.520747		8.24517	13	13	13	25.4	11							Nucleus
1.3221e-82	B1ARK2;P62196;Q8K1K2;E9Q0L5;Q99KR1	Psmc5	26S protease regulatory subunit 8	1.0368	1.0748	0.96851				0.718866	0.57307	0.779948		8.60962	23	23	23	31	12							Nucleus
2.0243e-109	P62334;Q14AQ1;Q8QZS9	Psmc6	26S protease regulatory subunit 10B	1.1636	1.0743	0.94352				0.1846	0.575365	0.656649		8.49658	17	17	17	26.7	9							Nucleus
2.1749e-87	Q3TXS7;Q05CG9;Q8CGG2;Q8BU34;Q5HZG6;Q8CGI9;A0JLU3	Psmd1	26S proteasome non-ATPase regulatory subunit 1	1.135	1.0247	1.0064				0.263478	0.827428	0.97054		8.54761	38	38	38	24.3	19
1.1779e-146	Q3UWW9;Q5BKQ9;Q8BG32;Q497E8;Q7TMI0;Q3THG2;Q8BK73;Q8K2N7;F6Z0Q9;Q8C0Z6;G3UYH2;G3UYL3;G3UYI4;G3UXL5;G3UWW7;G3UX15;G3UYL8;G3UWV7;G3UX67;G3UZ33;G3UZ28	Psmd11	26S proteasome non-ATPase regulatory subunit 11	1.0993	1.0148	0.91705				0.361565	0.928724	0.358187		8.86601	30	30	30	44.8	17							Nucleus
3.1805e-152	Q3U8F5;Q9D8W5;B1AT36;Q3TRH2;Q9CSW4	Psmd12	26S proteasome non-ATPase regulatory subunit 12	1.0891	0.95893	0.86701				0.405512	0.718658	0.175174		8.84554	33	33	33	31.4	14
8.2269e-102	B2RT97;Q9WVJ2;E9Q5I9;F6ZQQ3;E9Q0U1;F6PXS6	Psmd13	26S proteasome non-ATPase regulatory subunit 13	1.1099	1.0029	0.91669				0.319576	0.995477	0.356589		8.86945	26	26	26	41.2	15							Nucleus
4.9729e-13	A2AR77;O35593;Q3UD26;Q9CSU2;F6SAH4	Psmd14	26S proteasome non-ATPase regulatory subunit 14	1.1259	1.1584	0.89838				0.37572	0.387779	0.408838		8.15597	5	5	5	11.6	3							Nucleus
2.4536e-132	Q3TI61;Q3TIP0;Q3TKV1;Q3TW71;Q3TWL6;Q3TXV1;Q3U9Y8;Q8VDM4;Q80V77;Q99JX8;Q9CRK7;E9Q2S8	Psmd2	26S proteasome non-ATPase regulatory subunit 2	1.1202	1.0221	0.90926				0.282299	0.888374	0.324498		8.72383	41	41	41	20.9	19
0	P14685;Q8BK46;Q3U5M8;Q3ULJ5;F7B7L8;A3KFN0	Psmd3	26S proteasome non-ATPase regulatory subunit 3	1.0856	1.0084	0.91653				0.421399	0.964495	0.355881		9.31624	58	58	58	48.7	26							Nucleus
1.6346e-22	Q3ULG4;O35226;Q9CY29	Psmd4	26S proteasome non-ATPase regulatory subunit 4	1.1002	1.1615	1.0443				0.46354	0.378615	0.936696		7.9906	6	6	6	12.9	5							Nucleus
1.3017e-30	Q8BJY1;Q921U5	Psmd5	26S proteasome non-ATPase regulatory subunit 5	0.91058	0.82357	0.86837				0.65519	0.229053	0.33258		8.35102	10	10	10	14.3	7
1.0959e-116	Q99JI4;Q8C1T2	Psmd6	26S proteasome non-ATPase regulatory subunit 6	1.1308	1.0298	0.94296				0.276973	0.799543	0.65394		8.65029	25	25	25	42.2	17
2.0314e-73	A1L3B8;P26516	Psmd7	26S proteasome non-ATPase regulatory subunit 7	1.1273	1.0126	0.88805				0.288612	0.894972	0.408042		8.46552	13	13	13	18.4	6							Nucleus
8.9148e-10	P97371;Q5HZK3;G3UXZ5;G3X9K9;G3UXY0;G3UWN9	Psme1	Proteasome activator complex subunit 1	0.98859	0.73994	0.6946				0.957368	0.20541	0.110579		7.18763	4	4	4	14.9	3
0.00010377	P97372;Q5SVP3;G3X9V0;Q99LN3	Psme2	Proteasome activator complex subunit 2	1.1365	0.80829	0.68733				0.506191	0.385654	0.101274	+	7.27149	2	2	2	3.8	1
7.1968e-17	P61290;Q4FK54;A2A4J1	Psme3	Proteasome activator complex subunit 3	1.5133	1.2199	0.79363				0.0548287	0.40894	0.293961	+	7.21543	1	1	1	5.9	1							Nucleus
3.9583e-16	Q8R326;F7D909	Pspc1	Paraspeckle component 1	0.76371	1.3233	1.6				0.329647	0.289092	0.146999	+	7.67245	5	5	5	7.5	3							Nucleus
1.0482e-262	Q5RJV5;Q8K144;Q922I7;Q3T984;Q8BGJ5;Q3U5I2;Q6NZB8;Q80T07;Q3UBR5;E9Q4L8;Q8R509;Q3TQW3;Q8CB58;P17225;E9QMW9;Q8C2R5;Q923A7;F7AXP1;F7DCW4;F7C521;A2ANH2;E9Q279;E9Q0W3	Ptbp1	Polypyrimidine tract-binding protein 1	0.9794	1.4093	1.3566		+		0.952371	0.0154345	0.127494	+	9.11488	24	24	24	25.2	10							Nucleus
1.6466e-98	Q91Z31;Q3V328	Ptbp2	Polypyrimidine tract-binding protein 2	0.82596	1.0124	1.1359				0.343094	0.896103	0.524179	+	8.48316	9	9	9	17.3	7							Nucleus
5.1688e-21	Q14C51;Q3UK51;Q8BSI7;Q6NV85	Ptcd3	Pentatricopeptide repeat-containing protein 3, mitochondrial	0.83758	0.94438	1.0682				0.544913	0.711812	0.943368		7.6855	9	9	9	14.2	10						mitochondrion
1.3239e-08	Q3TJG6;Q9R0Q7;E9PXA6;Q9CRH1;D3Z7C6	Ptges3	Prostaglandin E synthase 3	1.0185	1.0264	1.0527				0.823929	0.917866	0.904783		7.76857	6	6	6	13.1	2							Nucleus
5.0119e-54	Q9WV91;Q69ZJ6;O54696	Ptgfrn	Prostaglandin F2 receptor negative regulator	1.0039	1.7665	1.7982		+	+	0.928458	3.18e-05	0.00149001		8.36554	25	25	25	17.1	15				ER
1.7183e-87	Q8BKG3;Q3V2W2	Ptk7	Inactive tyrosine-protein kinase 7	0.97298	0.73087	0.7667		+		0.915774	0.0493899	0.0791482		8.61458	57	57	57	21.2	20					Plasma membrane
0.00023876	A2ACH4;O70274;Q3UXF9;B9EKL6;Q63739	Ptp4a2;Ptp4a1	Protein tyrosine phosphatase type IVA 2;Protein tyrosine phosphatase type IVA 1	NaN	NaN	NaN				1	1	1		NaN	0	0	0	10.2	2	early endosome				Plasma membrane
1.9287e-07	Q8K2C9	ptplad1	3-hydroxyacyl-CoA dehydratase 3	1.0989	0.91769	0.86561				0.598937	0.610335	0.370386		7.4014	4	4	4	8	3
5.8556e-27	P35821;Q3TZW9;Q3UCZ5;Q3TB93;Q3T9Y9	Ptpn1	Tyrosine-protein phosphatase non-receptor type 1	0.99848	1.0407	1.0064				0.964565	0.741284	0.97054		8.32869	15	15	15	18.8	8	early endosome			ER	Plasma membrane
1.4671e-06	P35235;Q05C78;Q9CT18	Ptpn11	Tyrosine-protein phosphatase non-receptor type 11	1.0654	1.0305	0.91871				0.696154	0.96217	0.539012		7.53706	4	4	4	5.9	3						mitochondrion	Nucleus
4.6e-33	Q6PB44	Ptpn23	Tyrosine-protein phosphatase non-receptor type 23	1.0554	1.1579	0.8595				0.726887	0.603453	0.352766		7.54132	11	11	11	7.2	10	early endosome						Nucleus
1.4371e-20	O35239;Q2M4G8	Ptpn9	Tyrosine-protein phosphatase non-receptor type 9	1.036	0.94348	0.9132				0.737463	0.693731	0.468084		7.78181	9	9	9	12	7
9.1222e-12	P18052;E9QLV5;Q91V35;E9Q3C0;Q3V1H5;P49446;Q3TU63	Ptpra	Receptor-type tyrosine-protein phosphatase alpha	0.95831	0.88802	0.84988				0.942561	0.65781	0.441963		7.24383	6	6	6	6.4	5
5.6581e-35	Q64487;G3UY75;F7C4P7;E9QM93;B9EJA3;E9QQ27;E9PVW8;E9Q7I7;G3UWK6;G3UX60;G3UYU6;Q8R169;Q8C922;G3UYR6;Q8CC54;Q8CC23;Q3V315;G3UXU8;Q64696	Ptprd	Receptor-type tyrosine-protein phosphatase delta	1.1484	1.2523	1.0539				0.309282	0.175858	0.900256		8.15293	6	6	6	6.4	5
5.2153e-59	A2A8L5;F6S1X8;A2A8M1	Ptprf	Receptor-type tyrosine-protein phosphatase F	1.0123	1.1897	1.1388				0.873194	0.194032	0.515037		8.48038	33	33	33	11.6	18
1.4092e-51	F6Y3V0;A2A8M2;Q4U1Z0;Q3V0J9;Q3TT24	Ptprf	Receptor-type tyrosine-protein phosphatase F	0.86062	0.9118	1.0519				0.619314	0.588454	0.985202		7.38646	3	3	3	13.3	1
6.0226e-06	F8VQD7;Q05909;D6RD11;Q8BPV2;D3Z2S6	Ptprg	Receptor-type tyrosine-protein phosphatase gamma	0.73769	1.1817	1.4843				0.285218	0.480181	0.204052		7.14126	3	3	3	1.7	2
2.3549e-108	B0V2N1;H7BXA6;Q3UNN3;Q3TP78;Q3TQ52	Ptprs	Receptor-type tyrosine-protein phosphatase S	1.0122	1.1728	1.1425				0.873847	0.232018	0.503528		8.38979	27	27	27	8.7	13
5.0644e-05	B9EKR1;B2RXS8;Q9WUT8;Q810U6;Q8C4M8;E9PVE3;Q8BJY4;Q99LN6	Ptprz1	Receptor-type tyrosine-protein phosphatase zeta	0.54685	0.7992	1.458	+			0.0271819	0.358321	0.226771		6.60921	1	1	1	1.3	3					Plasma membrane
8.3671e-09	Q5SXR0;Q8R2Y8	Ptrh2	Peptidyl-tRNA hydrolase 2, mitochondrial	0.84095	0.83945	0.97957				0.56891	0.485926	0.851694	+	7.26475	2	2	2	9.9	1						mitochondrion
8.2824e-54	Q3UEB3;Q0VDY2	Puf60	Poly(U)-binding-splicing factor PUF60	0.99985	1.0171	1.0942				0.955411	0.869642	0.6671		8.26416	17	17	17	23.9	12						mitochondrion	Nucleus
5.9568e-12	E9Q6M7;Q3UHW0;B1ASF2;Q3UR00;Q80U78;Q3TQ21;B1ASF3;E9QL01;Q3TRI4;Q3TTW5;Q3U4T5;Q80U58;Q3UR91;Q3TQ29;Q3TTH9;F6YD01;A8WHM8	Pum1;Pum2	Pumilio homolog 1;Pumilio homolog 2	1.4136	0.75922	0.52616	+	+	+	0.00202985	0.0231623	1.56336e-07		8.80604	13	13	13	3.9	4							Nucleus
8.4145e-05	P42669;Q8C6E9	Pura	Transcriptional activator protein Pur-alpha	0.73852	0.97359	1.1599				0.287153	0.977878	0.671957	+	7.03595	2	2	2	2.8	1							Nucleus
6.1789e-27	O35295;Q3UTJ8;Q8BQK8	Purb	Transcriptional activator protein Pur-beta	0.75292	1.0275	1.3457				0.321767	0.857368	0.350535	+	7.21088	2	2	2	8	2							Nucleus
9.8375e-05	Q8BVF6;Q8K094;Q91WP1	Pvr	Nectin-2	1.1	1.2269	0.81436				0.595899	0.450952	0.236308		7.41807	3	3	3	2.2	1					Plasma membrane
6.148e-15	Q9JKF6	Pvrl1	Poliovirus receptor-related protein 1	0.89155	0.77347	0.80613				0.621166	0.121802	0.13612		7.8411	7	7	7	10.3	5					Plasma membrane
1.9697e-25	P32507;Q80XJ5;Q3TZU9;Q8C6F2;Q91VT9	Pvrl2	Poliovirus receptor-related protein 2	1.005	1.0845	0.95129				0.921169	0.52963	0.694519		8.24829	16	16	16	17.4	8					Plasma membrane
1.0245e-10	B2RX13;Q3UQ28;Q80U60	Pxdn	Peroxidasin homolog	1.3848	1.7965	1.1142		+		0.125729	0.0224508	0.775288		6.73947	2	2	2	1.5	2				ER
1.5113e-33	Q3TMZ1;Q922Q4;Q3TJ21;Q3UTR5;Q922W5;A2ABZ2;A2ABZ0;A2ABZ3	Pycr2;Pycr1	Pyrroline-5-carboxylate reductase;Pyrroline-5-carboxylate reductase 2;Pyrroline-5-carboxylate reductase 1, mitochondrial	0.5982	0.79289	1.342				0.0509182	0.220843	0.395345	+	7.56744	3	3	3	10.3	3
1.145e-88	A2AWQ5;Q3TFQ8;Q3UGT5;Q3UYH9;Q3V3U0;Q8CI94;Q3UZL2;Q9WUB3;E9PUM3;Q3TJQ7;Q91WP9;Q9ET01;Q3UEJ6	Pygb	Phosphorylase;Glycogen phosphorylase, brain form	1.256	0.88176	0.66378	+		+	0.0491853	0.443132	0.00766811		8.519	24	24	24	18.7	15
7.7165e-09	Q3TIN2;Q3TN94;Q8BML9;Q8BU21;D3Z158;Q8R1V9;F6TDS3	Qars	Glutaminyl-tRNA synthetase	1.01	0.86847	0.78214				0.882818	0.586846	0.267332		7.25588	5	5	5	5.2	4
1.2577e-08	F8WHX7;Q9QYS9	Qk;Qki	Protein quaking	0.78248	0.84906	0.97796				0.38012	0.373659	0.749832	+	7.62723	5	5	5	12	3							Nucleus
4.8374e-178	Q6ZPF0;P62821;Q0PD67;Q3UB66;H7BX41;Q5SW88;D3YX72;Q5SW87;D3Z5G6;Q5SW86	Rab1;Rab1A	Ras-related protein Rab-1A	1.0077	0.95726	0.96122				0.872557	0.708023	0.580595		9.07126	62	62	62	42.3	10				ER
1.2588e-69	P61027;Q4FJL0;Q3U621;Q0PD40;Q3TYB1;Q3TYH2;Q8K386;Q91YW0;D3YUS4	Rab10	Ras-related protein Rab-10	1.0031	0.95632	0.94045				0.933768	0.803625	0.641834		8.64813	31	31	31	27	5				ER	Plasma membrane
5.5958e-65	P46638;Q78ZJ8;P62492;Q0PD45;F8WGS1;E9Q3P9;G3UY29;G3UZD3;Q3UZ37;G3UZL4;E9Q6B3;Q9QWU0;Q0PD30;Q9WTL2;D3YYB3;P97345;F6R2Z5;E9PZB2	Rab11b;Rab11a	Ras-related protein Rab-11B;Ras-related protein Rab-11A	0.93513	0.87138	0.95966				0.735313	0.252828	0.571962		8.80663	26	26	26	45	11						mitochondrion
5.0797e-71	Q50HX2;Q50HX4;Q91V41;Q50HX0;Q50HX1;Q50HX3;Q50HW9;A2AL34;Q3U9E0	Rab14	Ras-related protein Rab-14	1.1229	1.0162	0.95052				0.27309	0.920946	0.522378		8.69538	25	25	25	48.4	9	early endosome	lysosome
4.8378e-05	P35293;Q0PD38	Rab18	Ras-related protein Rab-18	0.54038	0.79178	1.2907	+			0.0183292	0.21827	0.473426		7.72503	4	4	4	9.2	2				ER	Plasma membrane
2.4462e-84	Q0PD66;Q9D1G1;Q3V3C2	Rab1b	Ras-related protein Rab-1B	1.1662	1.0039	0.8992				0.263354	0.973321	0.41202		8.07467	3	3	3	42.8	2				ER		mitochondrion
1.4209e-11	Q6A0C7;P35282;Q0PD35	Rab21	Ras-related protein Rab-21	1.0742	1.0861	1.008				0.669746	0.794693	0.860421		7.52169	5	5	5	8.3	2	early endosome			ER	Plasma membrane
7.5944e-10	P35285;Q0PD34;Q9CXG2;A2ARZ7	Rab22a	Ras-related protein Rab-22A	1.374	0.87099	0.63349			+	0.134436	0.59588	0.048502	+	7.17482	2	2	2	14.9	2	early endosome				Plasma membrane
1.5219e-12	P35288;Q0PD32;Q9D4I9	Rab23	Ras-related protein Rab-23	1.0283	0.82961	0.84855				0.774989	0.254086	0.239638		7.75615	4	4	4	11	2					Plasma membrane
3.0739e-78	P53994;Q0PD65;Q6PDZ3;Q8BXY4;P59279;Q0PD64;Q9DB48;Q3TEG7;Q5U628;G3V022;G3UXQ7	Rab2a;Rab2b	Ras-related protein Rab-2A;Ras-related protein Rab-2B	1.0698	1.1427	1.0078				0.533609	0.313949	0.977544		8.56595	30	30	30	35.8	6		lysosome		ER			Nucleus
7.2702e-07	Q6P7T7	Rab2b	Rab2b protein	1.2159	1.3228	1.0237				0.336618	0.258238	0.994894		6.47822	1	1	1	11.8	1				ER	Plasma membrane
7.5184e-19	Q3TXV4;Q921E2;D6RFT6;Q3TM43	Rab31	Ras-related protein Rab-31	1.1727	0.91481	0.84264				0.247978	0.566683	0.222938		7.79089	5	5	5	22.6	4	early endosome		late endosome
0.0013398	P97950;Q3SXA7;Q3TQ93;O35963;Q0PD21;Q3TCY0	Rab33a;Rab33b	Ras-related protein Rab-33A;Ras-related protein Rab-33B	1.3517	1.1176	0.7695				0.15413	0.619825	0.2396	+	7.07416	3	3	3	8	2					Plasma membrane
8.015e-24	Q3U0T9;Q6PHN9;Q0PD24;Q923S9	Rab35	Ras-related protein Rab-35	1.0896	0.93108	0.85808				0.437651	0.674902	0.296373		8.18449	11	11	11	23.9	6				ER	Plasma membrane	mitochondrion
2.2596e-10	P63011;Q0PD63	Rab3a	Ras-related protein Rab-3A	1.1482	1.1399	0.86759				0.309831	0.445793	0.298429		7.90545	7	7	7	14.5	2					Plasma membrane
5.4812e-18	Q3TSQ6;Q3ULK1;B2RRN5;P56371;Q4V9W8;Q91ZR1;Q3USC3	Rab4a;Rab4b	Ras-related protein Rab-4A;Ras-related protein Rab-4B	1.1184	1.0625	0.87587				0.546599	0.864017	0.400881		7.61183	4	4	4	15.1	3
5.7035e-38	Q3UCX7;Q4VAA1;Q9CQD1	Rab5a	Ras-related protein Rab-5A	1.0189	0.80221	0.7989				0.821907	0.181728	0.12219		7.92848	2	2	2	15.8	1	early endosome				Plasma membrane
4.5013e-53	Q0PD56;B2RPS1;P61021;Q8C458;A2A5F5;A2A5F6	Rab5b	Ras-related protein Rab-5B	1.035	0.87684	0.87233				0.742288	0.412762	0.314226		7.9225	8	8	8	26.2	3	early endosome				Plasma membrane
1.3691e-116	Q8C266;P35278;Q3TJ39;Q3TCT9	Rab5c	Ras-related protein Rab-5C	1.0624	0.95923	0.90993				0.537047	0.720573	0.327323		8.69731	34	34	34	39.7	7	early endosome	lysosome			Plasma membrane
2.5698e-47	P35279;Q0PD54;Q3U4W5;D3YV69	Rab6a	Ras-related protein Rab-6A	1.0186	1.0741	1.0551				0.799959	0.622133	0.901426		8.85527	43	43	43	40.4	8
6.1874e-47	P61294;Q0PD53;Q0PD15;Q8BHD0	Rab6b	Ras-related protein Rab-6B	0.98255	0.89698	0.94887				0.970938	0.534468	0.644361		7.73446	2	2	2	34.1	1
7.2796e-153	P51150;Q4FJQ0	Rab7a;Rab7	Ras-related protein Rab-7a	1.4792	1.4668	1.0285	+	+		0.000505367	0.00680867	0.979496		8.95808	71	71	71	58	11		lysosome	late endosome
3.2004e-64	Q3UHW5;P55258;Q0PD50;A2A7Z6;Q0PD62;Q9CZT8;Q9CXS2;D3YW33;D3YWL1	Rab8a	Ras-related protein Rab-8A	0.88632	0.95318	0.9597				0.558271	0.787425	0.736026		8.24638	26	26	26	32.2	5					Plasma membrane		Nucleus
4.2504e-45	P61028;Q0PD49;E9Q445;Q8BKQ0	Rab8b	Ras-related protein Rab-8B	1.1621	0.9956	0.69919				0.440995	0.911469	0.0567693		7.4994	3	3	3	23.2	2					Plasma membrane	mitochondrion
6.8634e-11	A2AFP5;Q0PD48;Q9R0M6	Rab9;Rab9a	Ras-related protein Rab-9A	1.0974	1.1351	0.83563				0.603094	0.660727	0.288063		7.67584	6	6	6	16.8	3		lysosome	late endosome
0.0012291	A2AWA9;B2RRC5	Rabgap1	Rab GTPase-activating protein 1	NaN	NaN	NaN				1	1	1		NaN	0	0	0	1.7	2
3.5904e-06	Q3UIH7;Q9JHK4	Rabggta	Geranylgeranyl transferase type-2 subunit alpha	0.752	1.0501	1.372				0.319498	0.793618	0.317311		6.82772	1	1	1	3.4	2
8.1449e-32	Q3TLP8;P63001;Q8BPG5;Q9D859;P60764;Q14A12;Q8C4N8;Q8QZS2;Q05144;A2AC13;Q3TZU6;Q9ER71;Q8R527;Q7TMY0;P84096;Q3UDZ1;D3YX61;F2Z463;D3Z3L1;B2KKU6;G3UZM2;Q8CEV8	Rac1;Rac3;Rac2	Ras-related C3 botulinum toxin substrate 1;Ras-related C3 botulinum toxin substrate 3;Ras-related C3 botulinum toxin substrate 2	1.0098	0.8987	0.91922				0.858405	0.372957	0.367896		9.07653	62	62	62	24.6	5	early endosome				Plasma membrane		Nucleus
1.9359e-24	P54728;Q3U041;Q6NVC3;Q3UQN3;Q3TJ52;P54726;Q8CAP3;Q05DT7;Q3TN85;Q8BRA9;Q9D717	Rad23b	UV excision repair protein RAD23 homolog B	0.91694	0.95372	1.034				0.681237	0.790208	0.90665		8.42042	14	14	14	16.3	7							Nucleus
1.271e-57	Q9EP71	Rai14	Ankycorbin	0.98737	1.0214	1.0279				0.986349	0.942264	1	+	7.97562	17	17	17	14	12						mitochondrion	Nucleus
9.7714e-47	A2CG14;P63321;Q9CXY0	Rala	Ras-related protein Ral-A	1.0302	0.99951	0.98135				0.725384	0.983109	0.695706		8.9099	21	21	21	31.1	6					Plasma membrane
4.4965e-22	Q8CCG5;Q9JIW9;F6QC68	Ralb	Ras-related protein Ral-B	0.98645	0.84153	0.81968				0.99127	0.29021	0.165085	+	7.87026	3	3	3	17	2					Plasma membrane
4.8738e-34	P62827;Q3ULW0;Q14AA6;A6H622;Q61820	Ran;1700009N14Rik;Rasl2-9-ps;Rasl2-9	GTP-binding nuclear protein Ran;GTP-binding nuclear protein Ran, testis-specific isoform	0.97518	0.93909	0.87858				0.924993	0.715306	0.370745	+	8.50918	29	29	29	29.6	6							Nucleus
1.562e-21	P34022;Q3U6M5;H7BX22	Ranbp1	Ran-specific GTPase-activating protein	0.98295	0.91382	0.91181				0.992468	0.562435	0.462375		8.12782	7	7	7	13.3	3
1.4246e-31	F8WGD1;Q6ZPH4;P46061;Q7TMW1;Q8C2E3;Q91YS2;Q3UZD8;E9Q2J7	Rangap1	Ran GTPase-activating protein 1	0.97482	1.0446	1.168				0.998496	0.91839	0.706969	+	7.73418	10	10	10	10.5	6							Nucleus
3.605e-69	Q52L50;Q99JI6;C5H0E8;P62835;Q3U7U8;Q3V3W9;C5H0E9	Rap1b;Rap1a	Ras-related protein Rap-1b;Ras-related protein Rap-1A	0.98976	0.99892	1.0011				0.995888	0.979256	0.81346		8.83466	38	38	38	31.5	6					Plasma membrane
4.0302e-224	Q3TA69;E9Q912;Q3TU36;E9Q6Q4;Q3TPS9;Q3TLU4;Q8BKH0;Q3TYN8	Rap1gds1	Rap1gds1 protein	1.0301	1.0594	1.0153				0.726014	0.69288	0.899505		8.77543	26	26	26	27.3	15				ER		mitochondrion
1.9617e-08	A2AD86;P61226;Q6ZWR0;Q80ZJ1;Q8BU31	Rap2c;Rap2b;Rap2a	Ras-related protein Rap-2b;Ras-related protein Rap-2a;Ras-related protein Rap-2c	1.0366	1.1362	1.0462				0.786657	0.657887	1		7.72681	5	5	5	11.5	2					Plasma membrane
0.00076617	F2Z408;G5E867;F2Z4B7;F2Z3U3;F2Z3X7	Raph1	MCG116540, isoform CRA_b	0.98907	0.91517	0.93994				0.955672	0.75883	0.721709		6.28544	1	1	1	1.8	1
6.3643e-129	Q9D0I9;Q3UAZ3;Q3TVC5	Rars	Arginine--tRNA ligase, cytoplasmic	1.0839	0.87032	0.80168			+	0.429265	0.24872	0.0493211		8.68374	35	35	35	34.4	24						mitochondrion	Nucleus
3.6106e-12	A2AT42;Q3U186;A2AT41	Rars2	Probable arginine--tRNA ligase, mitochondrial	0.60221	0.78344	1.4436				0.0541748	0.199522	0.271732		7.53115	6	6	6	9	5						mitochondrion
1.0748e-16	Q3UGJ5;Q60790;P58069;Q3U405;G3X918;D3YZE9	Rasa3	Ras GTPase-activating protein 3	0.94991	0.70192	0.72198				0.918877	0.0687397	0.0795238		7.54764	10	10	10	5.9	5					Plasma membrane
2.0954e-13	E9PYH8;Q60972;Q3UJI2;Q60973;Q8C5H3;A2AFJ1;Q3UX53;A2AFI9;F6ZLC6;A2AFJ2;F6U539;A2AFJ3	Rbbp4;Rbbp7	Histone-binding protein RBBP4;Histone-binding protein RBBP7	1.1981	1.1774	1.0071				0.194613	0.334083	0.900232	+	8.14579	11	11	11	8.9	4							Nucleus
1.3127e-18	Q8R4X3;F6YJB6;Q6ZQ53;F7C9M1	Rbm12;Cpne1	RNA-binding protein 12	1.1298	1.0594	0.93545				0.280262	0.646185	0.61791	+	8.41345	6	6	6	4.8	4							Nucleus
4.5961e-05	Q8C2Q3;E9Q205;Q3U6A2;E9QL13;Q62019;E9PXP4	Rbm14	RNA-binding protein 14	0.614	0.80595	1.2439				0.0771054	0.378529	0.507012	+	7.01845	2	2	2	3.1	2							Nucleus
2.904e-37	Q8JZX4;A2AP40	Rbm17	Splicing factor 45	0.33558	1.77	5.3833	+	+	+	1.99797e-05	0.025229	2.24622e-08	+	7.68749	3	3	3	10.6	4							Nucleus
0.00029153	O89086;Q545K5;Q8BG13;Q5RJV3	Rbm3	Putative RNA-binding protein 3	1.1586	0.97959	0.82992				0.453724	1	0.386346	+	6.73157	2	2	2	13.7	2							Nucleus
1.3699e-83	Q8VH51;Q3U313;Q3UXT6;Q0VGU9;E9Q8F0;F7AA45;A6QRH4;B7ZD61;Q3UZ51;B7ZD63	Rbm39	RNA-binding protein 39	1.7751	0.92954	0.51469	+		+	1.14205e-06	0.667196	1.924e-05		8.2462	15	15	15	18.5	8							Nucleus
9.375e-33	Q9WV02;Q91VM5;A2AFI3;A2AFI4;Q9DAE2	Rbmx;Rbmxl1	RNA-binding motif protein, X chromosome;RNA-binding motif protein, X chromosome, N-terminally processed;RNA binding motif protein, X-linked-like-1;RNA binding motif protein, X-linked-like-1, N-terminally processed	1.0268	1.2358	1.2699				0.782398	0.203999	0.288772	+	7.91772	5	5	5	12.3	4							Nucleus
2.0818e-115	Q00915;Q58EU7	Rbp1	Retinol-binding protein 1	1.0643	0.98039	0.91198				0.526911	0.857791	0.336051		8.71615	34	34	34	62.2	8
0.00018741	G1EE51;Q99LJ7;E9Q3B1;F6QHR6	Rcbtb2	RCC1 and BTB domain-containing protein 2	1.2245	0.681	0.83228				0.321309	0.100813	0.392757	+	6.81455	1	1	1	2	1
0.00036541	Q6PFB2;A2CER1;Q3U6D2;Q8VE37	Rcc1	Regulator of chromosome condensation	0.57756	0.97719	1.4412	+			0.0454162	0.991167	0.242432	+	7.16501	2	2	2	2.3	1							Nucleus
5.8956e-164	A2A3Z8;Q05186	Rcn1	Reticulocalbin-1	0.77328	1.2645	1.5706			+	0.198116	0.0818372	0.0151647	+	8.24296	9	9	9	22.8	7				ER
6.4636e-134	Q3TE95;Q8BP92;Q8BP39;D6RHL9	Rcn2	Reticulocalbin-2	0.91802	1.0848	1.221				0.685681	0.528319	0.300042	+	8.4218	11	11	11	35.2	10				ER			Nucleus
6.1491e-06	Q9QYF1;Q9R1R8;Q9R1R9	Rdh11	Retinol dehydrogenase 11	1.1229	1.0474	1.0274				0.534976	0.909792	0.931688		7.46486	3	3	3	6.6	2				ER	Plasma membrane
3.6288e-243	Q3U111;Q3TH46;P26043;Q3UJJ8;Q7TSG6;Q05CE6;Q8C2N4;Q3TS74	Rdx	Radixin	1.0494	0.94673	0.89247				0.609441	0.641929	0.258311	+	9.19137	52	52	52	36.6	19					Plasma membrane
3.0022e-06	Q8BGH4	Reep1	Receptor expression-enhancing protein 1	0.97223	0.81382	0.89953				0.98634	0.402732	0.591796		6.84381	1	1	1	8.5	1				ER	Plasma membrane	mitochondrion
1.0423e-21	G3X8R0;Q5QGU0;Q921E4;Q9CQG4;Q60870	Reep5	Receptor expression-enhancing protein 5	1.0985	1.1362	1.0143				0.469804	0.458082	0.9349	+	7.84755	10	10	10	15.3	3
4.4076e-13	O54916;E9Q632;F6R6F1;D3Z2E3;D6RIN6;F6YT69	Reps1	RalBP1-associated Eps domain-containing protein 1	1.1498	1.3857	1.0835				0.474119	0.191751	0.849666		7.24741	3	3	3	5.4	4					Plasma membrane
3.2529e-54	Q6A0D4;Q8C4D5;Q80VF9;D3Z731	Rftn1	Raftlin	1.289	1.4293	1.083		+		0.0749263	0.028912	0.793319		8.02918	11	11	11	15	8					Plasma membrane
1.8619e-72	Q6PCX7;Q8C4C4	Rgma	Repulsive guidance molecule A	0.9932	0.65178	0.61417		+	+	1	0.00700867	0.00159339	+	8.57883	17	17	17	19.8	8				ER	Plasma membrane
1.3989e-13	Q80XD3;O54829;F6UQL8;Q45FE2;Q45FE1;Q45FE5;F8VQ30;Q45FE4;Q45FE3	Rgs7	Regulator of G-protein signaling 7	0.9921	1.0449	0.9643				0.944992	0.80806	0.801555		7.22807	1	1	1	2.3	1					Plasma membrane		Nucleus
1.3435e-20	Q3TN61;Q4VAE6;Q9QUI0;Q62159;C0IQA7;Q9CR99;H3BL56	Rhoa;Rhoc	Transforming protein RhoA;Rho-related GTP-binding protein RhoC	0.93612	0.86669	0.92299				0.760874	0.380499	0.559534		8.66515	21	21	21	25.9	5					Plasma membrane	mitochondrion	Nucleus
2.1788e-17	P62746;Q4FJM5;Q3TIC2	Rhob	Rho-related GTP-binding protein RhoB	1.0589	1.0464	1.0224				0.591476	0.711612	0.956227		8.45096	13	13	13	20.4	3	early endosome		late endosome		Plasma membrane		Nucleus
2.9268e-25	Q8BG51;F7ASU3;Q7TPW0	Rhot1	Mitochondrial Rho GTPase 1	0.71699	0.74954	1.0012				0.114912	0.0836837	0.871777		7.92112	11	11	11	10.3	7						mitochondrion
1.2718e-11	Q80XE1;Q3TIR3	Ric8b;Ric8a	Synembryn-B;Synembryn-A	1.4425	1.5995	1.141				0.0872384	0.0649677	0.713572		7.12264	1	1	1	4.6	2					Plasma membrane
7.7991e-11	Q60855	Ripk1	Receptor-interacting serine/threonine-protein kinase 1	0.81589	0.51263	0.66044		+		0.493413	0.00346952	0.0715088	+	6.85629	1	1	1	1.7	1					Plasma membrane	mitochondrion
2.3265e-06	Q8VEM1;Q5SVR5	Rnf130	E3 ubiquitin-protein ligase RNF130	1.2137	1.4586	1.2952				0.340625	0.13403	0.422414	+	7.05404	1	1	1	4.3	1							Nucleus
6.4585e-08	Q8BFU3;E9PZK1;Q8C8I5;Q8BQY0	Rnf214	RING finger protein 214	0.91723	0.83097	0.86893				0.811155	0.457707	0.49774		7.14882	4	4	4	5.4	3
2.1934e-34	Q3UM23;Q91VI7	Rnh1	Ribonuclease inhibitor	1.4464	1.0091	0.65955			+	0.0840355	0.963841	0.0291842		7.33349	2	2	2	8.1	3
2.0899e-47	Q8VCT3;E9PYF1;Q8BMH2	Rnpep	Aminopeptidase B	0.92027	0.92164	0.94679				0.736329	0.596277	0.614209		7.79366	9	9	9	14.5	8					Plasma membrane
7.4029e-17	E9PYM9;F8VPK5;P70336;E9Q9W8;Q3UMT5;Q6A035;P70335;Q3TR46;Q8CC95;Q3UE22	Rock2	Rho-associated protein kinase 2	1.0453	0.9097	1.0194				0.758683	0.580707	0.902365		7.51964	9	9	9	5	7					Plasma membrane		Nucleus
7.7659e-12	B1B076;Q9EPK2;B1B077	Rp2h;Rp2	Protein XRP2	1.0272	1.0049	0.9626				0.817462	0.947596	0.693805	+	7.46198	4	4	4	7.5	3					Plasma membrane
0.00014454	Q3U8B3;Q5SWN2;Q8VEE4	Rpa1	Replication protein A 70 kDa DNA-binding subunit	0.76064	2.5647	2.1701		+	+	0.341109	0.000291655	0.0100508	+	6.20219	1	1	1	1.7	1							Nucleus
6.3398e-18	Q3THJ6;Q6ZWV3;P86048;B7FAU6	Rpl10;Rpl10l	60S ribosomal protein L10;60S ribosomal protein L10-like	0.87603	1.0798	1.1761				0.518632	0.550419	0.406991	+	8.19565	8	8	8	23.8	5
2.0418e-85	P53026;Q3U561;Q5XJF6;D3YXT2;Q99JL6;D6RE43	Rpl10a;Rpl10a-ps2	60S ribosomal protein L10a;Ribosomal protein	0.96534	1.0525	1.166				0.883691	0.680509	0.434499	+	8.65517	11	11	11	17.1	5						mitochondrion	Nucleus
1.1681e-67	A2BH07;D3Z3K1;E9PYL9;Q9CXW4;E9PZB3;Q8VC94;D3YW69;A2BH06;E9Q0L4	Rpl11;Gm10288;Gm10036;Gm5093;Gm7589;Gm6905	60S ribosomal protein L11	0.92337	1.0834	1.1996				0.678712	0.579535	0.401532	+	8.70354	29	29	29	32.6	6							Nucleus
6.1658e-94	P35979;Q5BLK0;Q8C2K0;Q3TIQ2;Q6DI58;F8VQK7;D3YX33	Rpl12;Gm16519;Rpl12-ps1	60S ribosomal protein L12	0.86228	1.0468	1.1533				0.467349	0.709551	0.47093	+	8.62034	33	33	33	43	6
4.7931e-105	P47963;Q5RKP3;E9PZ94;D3YX54	Rpl13;Gm10071;Rpl13-ps3	60S ribosomal protein L13	0.89826	1.0793	1.2491				0.605431	0.552659	0.245179	+	8.6439	18	18	18	28.9	6							Nucleus
8.7098e-26	P19253;Q5M9M0;E9Q5A0;D3YY61;Q3TDS9	Rpl13a;Rpl13a-ps1	60S ribosomal protein L13a	0.92602	1.1172	1.1276				0.718765	0.398889	0.550928	+	8.36016	12	12	12	24.1	5							Nucleus
5.7532e-32	Q9CWK0;Q9CR57;Q569Z0;Q922F9;B0LAB8	Rpl14	60S ribosomal protein L14	0.91325	1.0366	1.1181				0.666098	0.762972	0.582598	+	8.52666	20	20	20	19.4	4
7.156e-113	P35980;Q58EW0;Q642K1;Q0QEW9;G3UZK4;G3UZJ6;G3UYV6;G3UX28	Rpl18	60S ribosomal protein L18	0.91791	1.0635	1.1474				0.652776	0.672743	0.554491		8.848	33	33	33	33.5	6							Nucleus
6.4916e-39	P62717;Q3THJ0;Q05CK2;F6YJW4	Rpl18a	60S ribosomal protein L18a	0.96607	1.0521	1.1345				0.88676	0.682528	0.52863	+	8.46277	14	14	14	28.4	5
6.2156e-19	P84099;Q5I0T8;A2A547	Rpl19	60S ribosomal protein L19;Ribosomal protein L19	0.95418	1.0563	1.1164				0.836728	0.66149	0.588383		8.48002	11	11	11	21.9	4							Nucleus
1.0933e-41	P67984;Q4VAG4	Rpl22	60S ribosomal protein L22	0.91763	1.0368	1.0553				0.725598	0.867765	0.894985	+	8.1503	6	6	6	18.8	2							Nucleus
1.5264e-11	A2A6F9;P62830;A2A6F8	Rpl23	60S ribosomal protein L23	0.89631	1.0289	1.1301				0.597651	0.804436	0.54278	+	8.30574	9	9	9	24.3	4							Nucleus
1.6527e-27	D3YWP3;P62751;Q5M9M5;Q4V9X9;F8WH61;Q91YK6;D3Z1D6;D3Z5J8;D3Z5J9;D3YU45;D3YW68;D3YW72;D3YU46;D3YTY6;D3YTY5;D3Z2I1	Rpl23a-ps3;Rpl23a;Gm8290;Gm10335;Gm8112;Gm8264;Gm3940;Rpl23a-ps1;Gm6177;Gm10923;Gm6096	60S ribosomal protein L23a	0.83114	0.84207	1.1852				0.359707	0.288703	0.38331	+	8.58045	15	15	15	26.9	4
4.7055e-29	Q3UW40;E9QNJ0;Q8BP67;E9Q132;Q9CS31;Q8BT08;F6RSK3	Rpl24	60S ribosomal protein L24	0.84753	1.0963	1.292				0.414778	0.479624	0.177389	+	8.45876	19	19	19	30	5
2.6485e-31	P61255;Q4FZH2;Q3U7N1;D3Z3Q9;B1ARA3;B1ARA5;G3UW96	Rpl26;Rpl26-ps2	60S ribosomal protein L26	0.95372	1.0393	1.1412				0.826171	0.795717	0.574893	+	8.69549	23	23	23	24.1	6
4.6843e-16	G3UWF4;P61358;Q5BLJ9;Q9CSM4;E9PV49;A2A4Q0	Rpl27-ps1;Rpl27;Gm4825	60S ribosomal protein L27	0.95397	1.0727	1.1182				0.835844	0.582745	0.58226	+	8.40219	11	11	11	27.2	4
2.0635e-47	P41105;Q5M9J8;Q5M9N5;F6Z0X0	Rpl28	60S ribosomal protein L28	0.81815	0.97628	1.1718				0.253353	0.830894	0.478779	+	8.67964	22	22	22	44.5	8
4.4356e-21	D3YTZ1;D3Z1N9;P47915;Q5M8M8;F6QL70;G3UWG9;D3YU65;F6WZ54;F6YH22;F6VZG1	Rpl29-ps2;Gm10709;Rpl29;Gm17669;Gm5561;Gm3550;Rpl29-ps5;Gm5218	60S ribosomal protein L29	0.78283	0.90584	1.1764				0.254232	0.528598	0.498356	+	8.0667	5	5	5	18.8	3
7.1624e-97	P27659;Q3UB15;Q3UB67;Q3UB90;Q3T9U9;Q3U9L3;D3YZ47;E9PWZ3;Q5U470;Q9CQ09;Q99N25	Rpl3;Gm5879	60S ribosomal protein L3	0.88832	1.0953	1.1763				0.517577	0.527612	0.465622	+	9.132	68	68	68	35.5	16							Nucleus
8.7492e-61	P62889;Q58DZ3;Q5PR15;Q497D7;F7CZ57;D3YU37;D3YU72	Rpl30;Gm10343;Gm6570	60S ribosomal protein L30	1.0316	1.1269	1.0842				0.750602	0.364838	0.704413	+	8.27268	10	10	10	47.8	4							Nucleus
4.7676e-59	P62900;Q5M9K9;Q9CY93;D3YVU2;E9Q4I3;D3YY62;Q58DZ1	Rpl31;Gm16382;Rpl31-ps4;Gm9858	60S ribosomal protein L31	0.91914	1.0155	1.0992				0.690295	0.878622	0.648866	+	8.47724	16	16	16	31.2	4
8.376e-11	P62911;A2AD25;Q5PR09;P17932;F6WJV0	Rpl32;Gm4987	60S ribosomal protein L32	1.0281	1.1483	1.107				0.814487	0.62716	0.847093	+	7.73623	6	6	6	27.4	4
5.2376e-39	Q9D1R9;D3Z4H3;D3YZW2;D3YWC0	Rpl34;Gm10154;Gm6404;Gm2178	60S ribosomal protein L34	0.9726	1.0772	1.0727				0.91418	0.562129	0.748654	+	8.51684	24	24	24	29.1	5
6.5757e-20	Q6ZWV7;G3UWD7;F6XS56	Rpl35;Gm10269;Gm8444	60S ribosomal protein L35	0.8817	1.0921	1.1625				0.582745	0.621903	0.536945	+	8.10646	7	7	7	13.8	2
6.1311e-15	D3YW41;Q5M9L1;Q6ZWZ4;D3Z3R1;P47964;D3Z7M8;D3YX71	Rpl36-ps3;Rpl36;Gm5745;Gm5614	60S ribosomal protein L36	0.84177	0.98214	1.2084				0.395003	0.93738	0.327583	+	8.2079	16	16	16	28.6	3
3.3919e-29	P83882;Q5M9P1	Rpl36a	60S ribosomal protein L36a	0.92846	1.0155	1.0593				0.769744	0.971277	0.879991	+	8.08675	7	7	7	25.5	4
7.3013e-05	Q3U8M3;E9Q2Z2;P61514;Q3TLC1;Q4VAF2;Q9CYW3;Q5M9N6	Rpl37a;Gm4613	60S ribosomal protein L37a	0.90767	1.0844	1.187				0.685335	0.653666	0.470241	+	7.97903	6	6	6	15.5	2							Nucleus
1.2917e-10	Q52KP0;Q9JJI8	Rpl38	60S ribosomal protein L38	0.85859	1.0404	1.2065				0.612665	0.931349	0.626518	+	7.56253	6	6	6	47.1	3
2.6014e-160	Q564E8;Q9D8E6;Q9CSM5;Q5ZEY2	Rpl4	60S ribosomal protein L4	0.86132	1.0016	1.1701				0.404946	0.996743	0.483815		9.35862	110	110	110	43.4	18							Nucleus
2.5751e-119	P47962;Q58EU6;Q3U850;Q3TKR5;Q3THE1;D3YYV8	Rpl5	60S ribosomal protein L5	0.84734	0.99585	1.1878				0.351703	0.959179	0.433146	+	9.11793	42	42	42	43.1	11							Nucleus
5.3079e-112	P47911;Q3UCH0;E9PUX4;Q3UFI4;D3Z4I7	Rpl6;Gm5428;Gm6807	60S ribosomal protein L6	0.84509	1.1212	1.3054				0.34349	0.42507	0.190284	+	9.46495	61	61	61	38.5	14							Nucleus
1.6435e-48	P14148;Q3UBI6;Q5M9N8;F6XI62;Q3TK73;D3Z6N4;F6ZA13	Rpl7;Gm5045	60S ribosomal protein L7	0.94093	1.047	1.1118				0.763522	0.755554	0.677804	+	8.92167	51	51	51	31.1	11							Nucleus
4.8147e-41	F6TJZ4;Q80UT7;D3YVE6;D3YXT4;D3Z3R0;P12970;Q58ET1;Q5EBG5;Q6P1A9;F6U2H0;F6YI27;D3YU93;F6ZVW4;F6TIC7;F6VBB8;Q8CDE3;F6SSI5	Rpl7a;Rpl7a-ps10;Gm5619;Gm16477;Rpl7a-ps5;Gm17415;Rpl7a-ps3;Gm5459;Rpl7a-ps8	60S ribosomal protein L7a	0.94	1.0482	1.0888				0.758988	0.749378	0.764933	+	8.91142	48	48	48	29.6	9							Nucleus
1.1713e-18	P62918;Q3UJS0;Q3THC7;Q9Z237	Rpl8	60S ribosomal protein L8	0.96853	1.1204	1.1574				0.899028	0.428019	0.522572	+	8.67184	20	20	20	16.3	5							Nucleus
1.2358e-202	Q5FWB6;E9Q070;P14869;Q5M8R8;D3YVM5;O89073	Rplp0;Gm8730	60S acidic ribosomal protein P0	0.88073	1.0253	1.1509				0.484726	0.870861	0.54318	+	9.44877	58	58	58	49.8	13							Nucleus
9.0106e-68	P99027;G3UW69	Rplp2;Rplp2-ps1	60S acidic ribosomal protein P2	0.93571	1.0443	1.0935				0.799437	0.832257	0.756244	+	8.13421	12	12	12	73.9	5
3.4705e-267	Q8BMR3;Q91YQ5;Q5RKP4;Q3U900;Q99LY0	Rpn1	Dolichyl-diphosphooligosaccharide--protein glycosyltransferase subunit 1	0.85086	1.0619	1.2346				0.364753	0.680565	0.317747		9.35009	100	100	100	46.1	26				ER
1.3233e-210	Q3U505;Q9DBG6;A2ACG7;Q61833	Rpn2	Dolichyl-diphosphooligosaccharide--protein glycosyltransferase subunit 2	0.88918	1.1595	1.3063				0.521352	0.300093	0.188988		8.84431	48	48	48	16.7	9				ER			Nucleus
7.3699e-40	P63325;Q5M9K7;Q3U9P0;Q3UW83	Rps10	40S ribosomal protein S10	0.96803	1.0518	1.152				0.931935	0.797338	0.567381	+	7.96354	11	11	11	33.9	5							Nucleus
6.8961e-37	Q9DB79;E9PXE7;P62281;Q3UC02;Q9D0P6;D3Z3M6	Rps11;Gm9808	40S ribosomal protein S11	0.92814	1.0305	1.149				0.70156	0.842656	0.549301	+	8.77025	24	24	24	35.5	8							Nucleus
1.3631e-16	P63323;Q6ZWZ6;D3Z1P4;D3Z6B6;Q497F4	Rps12;Gm10063;Rps12-ps2;Gm4925	40S ribosomal protein S12	0.89165	1.0387	1.1165				0.57918	0.751828	0.588042	+	8.21362	24	24	24	28	4
2.4651e-38	P62301;Q5BLJ7;Q921R2	Rps13	40S ribosomal protein S13	0.93958	0.98308	1.056				0.775366	0.942239	0.815246	+	8.49086	18	18	18	29.8	5							Nucleus
4.3561e-58	O70569;P62264;Q3UJS5;D3Z7I1;D3YVF4;D3Z1P6	Rps14;Gm5805	40S ribosomal protein S14	0.85162	0.96122	1.1199				0.367603	0.7333	0.648461	+	8.73022	14	14	14	34.4	4
0.00043189	P62843;Q3UK70;D3YTQ9	Rps15	40S ribosomal protein S15	NaN	NaN	NaN				1	1	1	+	NaN	0	0	0	6.9	1
1.3211e-14	P62245;Q5M9M4;F8WJ41;D3YXU0;D3YVB4;D3Z712;D3Z7W9	Rps15a;Rps15a-ps1	40S ribosomal protein S15a	0.90198	1.0131	1.0718				0.620348	0.892146	0.752174	+	8.50622	20	20	20	36.2	5
8.8604e-47	Q5CZY9;Q641N3;A4FUS1;P14131	Rps16	40S ribosomal protein S16	0.92131	1.0531	1.1393				0.668898	0.724399	0.581237	+	8.93803	45	45	45	44.2	9
6.1934e-16	F7BBI3;Q8BT90;P63276;Q3TK12;Q5M9L7;D3Z173	Rps17;Gm5215	40S ribosomal protein S17	0.91807	0.98754	1.0553				0.727385	0.897493	0.894985	+	7.96903	8	8	8	21.3	3
1.5648e-55	Q5M9P3;F8VQH5;Q9CZX8;D3Z722;D3Z5R8;F6Q5Z8;D3YUG3;D3YUT3;F8VQL3	Rps19;Rps19-ps4;Rps19-ps1	40S ribosomal protein S19	0.88566	1.035	1.1932				0.505966	0.818522	0.418465	+	8.75518	19	19	19	39.7	8							Nucleus
4.1532e-17	D3YWJ3;Q3UB36;D3YWA0;E9PV46;P25444;Q3TL20;Q3TLE5;Q3TXS9;Q58EU3;D3YVC1;D3Z659;Q3TXR5;O89072;E9Q1N8;Q3TI78;D3Z536;F8VQ36;F6YTZ4;Q9DC49;Q3V2B9	Rps2;Gm6139;Gm8841;Rps2-ps6;Rps2-ps5;Gm8225;Gm4968;Gm6576;Gm10653	40S ribosomal protein S2	0.92239	1.0062	1.1416				0.703718	0.931372	0.506312	+	8.46752	22	22	22	18.9	6							Nucleus
6.1878e-08	P60867;Q5BLK2	Rps20	40S ribosomal protein S20	0.93019	1.009	1.097				0.736111	0.915396	0.656854	+	8.38077	9	9	9	25.2	3
8.526e-18	A2ABW8;Q9CQR2;Q8C1L7	Rps21	40S ribosomal protein S21	0.94255	1.0652	1.109				0.827507	0.736588	0.703174	+	8.17041	8	8	8	22.9	2
6.4853e-22	Q9CZI5;P62267;Q497E1;Q9CWI9;D3YXF9;Q9CSN9	Rps23;Gm8618	40S ribosomal protein S23	0.92673	1.0069	1.1153				0.762672	0.987138	0.6822	+	7.89334	11	11	11	22.8	3							Nucleus
1.1002e-39	Q9CQK2;P62849;Q3TIF8;Q5M9M7;Q9CY61;Q9D7P1;E9Q3V8;Q9DCA4	Rps24	40S ribosomal protein S24	1.0338	1.0958	1.0865				0.737101	0.481679	0.695733	+	8.19262	6	6	6	11.2	1							Nucleus
1.5325e-26	P62855;Q497N1	Rps26	40S ribosomal protein S26	0.95655	1.0577	1.0764				0.846704	0.654555	0.73427	+	8.28037	10	10	10	20.9	2							Nucleus
2.9516e-32	Q6ZWU9;E9QAB4	Rps27;Gm17241	40S ribosomal protein S27	0.90353	1.0378	1.1211				0.626592	0.756595	0.572477	+	8.28695	14	14	14	38.1	3							Nucleus
4.743e-162	P62983;Q642L7;P0CG50;Q8VC46;Q922Z8;Q8R0Z9;P0CG49;Q6NZC5;Q78XY9;Q3TH47;Q5SX22;E9QNP0;Q922B0;E9Q5F6;E9Q4P0;E9Q0Z8;Q8C2K3;P62984;Q66JP1;E9Q9J0;A5JUZ1;Q3TWD1	Rps27a;Ubc;Ubb;2810422J05Rik;Uba52	Ubiquitin-40S ribosomal protein S27a;Ubiquitin;40S ribosomal protein S27a;Polyubiquitin-C;Ubiquitin;Ubiquitin-related 1;Ubiquitin-related 2;Polyubiquitin-B;Ubiquitin;Ubiquitin-60S ribosomal protein L40;Ubiquitin;60S ribosomal protein L40	1.1337	1.2614	1.151				0.238515	0.102148	0.542859		9.74473	97	97	97	35.9	5							Nucleus
5.009e-24	Q6ZWY3;D3YYB0;D6RH49	Rps27l	40S ribosomal protein S27-like;40S ribosomal protein S27	0.83835	0.90124	1.062				0.560936	0.706735	0.9039	+	7.25246	2	2	2	38.1	1							Nucleus
6.9682e-17	P62858;Q059I1;D3YVD9;G3UYV7	Rps28;Gm3511	40S ribosomal protein S28	0.94231	1.0373	1.1139				0.786817	0.759249	0.596954	+	8.25288	15	15	15	30.4	2
0.00090092	P62274;D3YYL7	Rps29;Gm10126	40S ribosomal protein S29	0.93356	1.1269	1.1117				0.863659	0.597993	0.781202	+	7.1068	3	3	3	26.8	2
2.0956e-129	P62908;Q5YLW3;Q9CZP6;Q3UCL7;Q9D0A2;Q3UK56;D3YV43;O89068	Rps3	40S ribosomal protein S3	0.93262	1.0241	1.084				0.723159	0.877415	0.78378	+	9.2757	104	104	104	62.6	16					Plasma membrane	mitochondrion	Nucleus
1.4439e-37	P62702;Q3UXQ6;Q545X8;Q545F8;Q3V1Z5;D3Z2E6	Rps4x;Rps4y2	40S ribosomal protein S4, X isoform	0.89949	1.0021	1.1191				0.567395	1	0.651326		8.92353	39	39	39	28.5	9							Nucleus
1.5488e-32	Q91V55;P97461;D3YYM6	Rps5	40S ribosomal protein S5;40S ribosomal protein S5, N-terminally processed	0.86143	1.0098	1.1412				0.464247	0.910846	0.507552		8.64129	19	19	19	39.2	8
1.0664e-46	P62754;Q5BLK1;Q8BT09;D3Z6N6;Q3TL53;D3YX41	Rps6;Rps6-ps1;Rps6-ps2	40S ribosomal protein S6	0.92626	0.96455	1.0548				0.692535	0.754702	0.902681	+	8.85305	42	42	42	26.1	6							Nucleus
2.0513e-10	A7E215;P18654;B1AXN9;E9QAP2;Q810V8;F6Q8A4;F6RQA2;Q3UFZ5;Q505N6;A3KGL7;P18653;E9PWV3;Q3TIM6;A3KGL5;A3KGL6;B1AXP0;E9Q0V5;Q7TPD5;Q9WUT3;Q8CHM5;Q810Z3;B1AXN5;B1AXN8;F6UG16;B1AXN6	Rps6ka3;Rps6ka1	Ribosomal protein S6 kinase;Ribosomal protein S6 kinase alpha-3;Ribosomal protein S6 kinase alpha-1	0.87527	0.91116	1.04				0.667715	0.58609	0.977584		7.64838	6	6	6	6.7	5							Nucleus
1.3483e-24	P62082;Q4FZE6;F6SVV1	Rps7;Gm9493	40S ribosomal protein S7	0.95368	1.0614	1.149				0.825975	0.683019	0.549301	+	8.7672	11	11	11	26.8	6							Nucleus
1.5351e-72	P62242;Q497E9;G3XA55;Q5M9L9;Q5SZV3;D3YW44;Q3UA25;Q9CQW4;Q3UJU6;Q9CRJ5	Rps8;Rps8-ps1;Gm11353;Gm5121	40S ribosomal protein S8	0.92022	1.0449	1.067				0.663719	0.766419	0.852179	+	8.80936	57	57	57	36.1	7							Nucleus
1.9271e-30	Q6ZWN5;Q9CXW7;Q96EC0;D3YWH9;F7CJS8;D3Z673;D3YUV6	Rps9	40S ribosomal protein S9	0.98042	1.051	1.1363				0.95736	0.735056	0.591344	+	8.79915	33	33	33	38.7	10							Nucleus
0	B2CY77;P14206;D3YTT7	Rpsa;Rpsa-ps10	40S ribosomal protein SA	0.86153	1.0244	1.2466				0.405774	0.875775	0.292349	+	9.47835	83	83	83	45.1	11					Plasma membrane		Nucleus
0.00033988	A2ACM0;Q8K4Q0;A4FUW1;E9PXZ5;Q6ZPU3;A7MAY7;E9PZN9	Rptor	Regulatory-associated protein of mTOR	1.3564	2.2223	1.6852		+		0.149779	0.00204759	0.0880285		6.38657	1	1	1	1.5	2		lysosome					Nucleus
1.8287e-32	P62071;Q9CTF6;P10833;Q3U1N3	Rras2	Ras-related protein R-Ras2	1.0129	0.99695	1.0407				0.852433	0.94119	0.950486		7.97582	6	6	6	15.7	3					Plasma membrane
1.4815e-28	Q6ZPS0;Q99PL5;A2AVJ7;Q8C7E8	Rrbp1	Ribosome-binding protein 1	0.67197	1.0168	1.6156			+	0.0576182	0.964865	0.0232747		7.8535	14	14	14	11.8	10				ER
1.9987e-13	P07742;Q6NZB3;Q05DU8	Rrm1	Ribonucleoside-diphosphate reductase large subunit;Ribonucleoside-diphosphate reductase	0.94604	1.0346	1.1493				0.903583	0.837069	0.695098		7.17519	5	5	5	5.2	4							Nucleus
1.0109e-13	Q8BVR6	Rspry1	RING finger and SPRY domain-containing protein 1	0.55189	0.56029	1.0272	+	+		0.0229317	0.00347786	0.930957		7.44759	2	2	2	1.9	1
0.0001076	Q3TIJ4;Q3UAE6;Q91YL8;Q9D7H3;D3Z263	Rtcd1	RNA 3-terminal phosphate cyclase	0.94327	0.82136	0.85021				0.894743	0.426539	0.442908		7.08831	2	2	2	2.7	1							Nucleus
1.1207e-94	Q4FJL2;Q8K0T0;Q4FZ95	Rtn1	Reticulon-1	1.058	0.98935	0.92893				0.560961	0.916568	0.413017		9.05854	59	59	59	17.7	13				ER
4.3429e-48	A3QM89;Q7M6W1;Q05CD8	Rtn1	Reticulon-1	1.125	0.98277	0.86815				0.529611	0.861392	0.377831		7.5125	5	5	5	19	1				ER
3.1904e-07	Q9ES97;Q8C6L4	Rtn3	Reticulon-3	1.0556	1.0096	0.95742				0.609669	0.911982	0.724727		8.26844	10	10	10	2.7	3				ER
0	Q99P72;Q8BHF5;Q8K3G7;Q8BH78;Q78NS1	Rtn4	Reticulon-4	1.0802	1.1019	1.0208				0.446719	0.500104	0.932883		9.33971	119	119	119	21.6	22				ER			Nucleus
0.00015359	A2ATS6;Q7M6Z0	Rtn4rl2	Reticulon-4 receptor-like 2	0.83042	1.2758	1.3059				0.522334	0.361722	0.449121		7.41002	4	4	4	4.9	2					Plasma membrane
7.3019e-08	B2RQ36;Q8R4C2;Q8BR30;Q8C424;D3Z4D2;Q05D93;E9Q482;Q9CSV9;D6RET4	Rufy2	RUN and FYVE domain-containing protein 2	0.87701	1.207	1.2013				0.682003	0.432016	0.586535	+	6.83919	1	1	1	3.1	1							Nucleus
0	Q9D394;E9QL96;Q8BLC2	Rufy3	Protein RUFY3	1.0642	1.1068	1.0123				0.527441	0.480287	0.881294		9.05561	37	37	37	39.4	16
6.5168e-19	O08576	Rundc3a	RUN domain-containing protein 3A	1.2976	1.25	0.90616				0.210242	0.4069	0.496929		7.6806	3	3	3	9.9	4					Plasma membrane
2.1227e-160	P60122;Q3U1C2;Q3UJN2;D3YW60;Q05CB6	Ruvbl1	RuvB-like 1	1.0035	0.94469	0.95386				0.901068	0.629343	0.540293	+	8.88333	28	28	28	43.4	16							Nucleus
1.1618e-103	Q3TXT7;Q3UXP2;Q9WTM5;D3YXQ8	Ruvbl2	RuvB-like 2	0.94365	0.92654	0.96394				0.776802	0.521288	0.595757	+	8.81327	37	37	37	41.9	16							Nucleus
2.8373e-68	Q9EP69	Sacm1l	Phosphatidylinositide phosphatase SAC1	1.0299	1.1816	1.1903				0.761108	0.211559	0.370491		8.55924	25	25	25	19.4	12				ER	Plasma membrane
7.1848e-10	Q9R1T2	Sae1	SUMO-activating enzyme subunit 1	0.99017	0.81875	0.77331				0.95179	0.418232	0.247783	+	7.23965	2	2	2	7.7	3							Nucleus
0.00048986	Q8CBY1	Samd4a	Protein Smaug homolog 1	1.0416	1.1119	1.0071				0.710725	0.544445	0.900232	+	8.09781	1	1	1	2.8	1
1.5414e-143	Q8BGH2	Samm50	Sorting and assembly machinery component 50 homolog	0.79038	0.88769	1.184				0.240205	0.468991	0.386373		8.63202	15	15	15	37.1	16						mitochondrion
1.4713e-46	Q6PDS3;A0PJL3	Sarm1	Sterile alpha and TIR motif-containing protein 1	0.97225	0.99115	1.1069				0.912712	0.983837	0.621354		8.44937	16	16	16	16.3	10						mitochondrion
2.2459e-70	Q8C483;P26638;Q3U6F6;Q3U8N1;A2AFS0;A2AFS1;Q8CEH3	Sars	Serine--tRNA ligase, cytoplasmic	1.0276	0.93454	0.91116				0.775419	0.692291	0.506029		8.39424	14	14	14	23.5	10						mitochondrion
2.3923e-16	Q9JJL8	Sars2	Serine--tRNA ligase, mitochondrial	0.6881	0.74884	1.0454				0.0749494	0.0827186	0.932495	+	7.97011	6	6	6	11.4	5						mitochondrion
7.3473e-06	P70122;F6TN03	Sbds	Ribosome maturation protein SBDS	1.2391	1.2677	1.2104				0.296606	0.331834	0.568832	+	6.65922	1	1	1	4	1							Nucleus
1.4507e-15	Q8C8N2	Scai	Protein SCAI	0.86013	1.0002	0.89358				0.628557	0.937535	0.573143	+	6.772	1	1	1	1.8	1							Nucleus
1.3352e-14	Q3TD71;Q8K021;Q3TSA8;Q9D577;Q3UY11;D3YTP4	Scamp1	Secretory carrier-associated membrane protein 1	1.113	1.1946	1.1684				0.418191	0.29047	0.520328		7.85366	4	4	4	7.1	2
2.9488e-84	Q3TAL2;Q9ERN0;Q3TU28	Scamp2	Secretory carrier-associated membrane protein 2	0.92715	0.90453	0.99744				0.764388	0.523116	0.85364		8.14693	5	5	5	9.7	2							Nucleus
6.4209e-132	Q3UXS0;O35609;Q3UK26;E9Q855;Q3TDM8;B2M0S2;B2M0S3	Scamp3;Tu52	Secretory carrier-associated membrane protein 3	1.0662	1.2892	1.1049				0.599353	0.124496	0.717012		8.05553	7	7	7	28	6
6.9357e-08	Q3TZ42;Q4FK30;Q61009;D3Z2V4	Scarb1	Scavenger receptor class B member 1	1.1796	2.5355	1.969		+	+	0.403217	0.000221392	0.0308809	+	7.49938	4	4	4	3.3	2		lysosome			Plasma membrane
1.4513e-131	O35114;Q3TCS7	Scarb2	Lysosome membrane protein 2	2.3425	4.4933	1.9426	+	+	+	9.24442e-14	1.60573e-26	0.000424708		9.05641	50	50	50	20.9	10		lysosome
2.9464e-20	Q8R127;D3YZ22;Q3ULN6;F6S0R8	Sccpdh	Saccharopine dehydrogenase-like oxidoreductase	0.96634	1.0924	1.0253				0.925038	0.620684	0.987608		7.97157	6	6	6	9.1	4						mitochondrion	Nucleus
5.2597e-05	Q3UWK5;Q99PL7;P13011;P13516;Q547C4;B9EIY5;Q6T707;Q8BNZ5;Q3UXG5	Scd3;Scd2;Scd1;Scd4	Acyl-CoA desaturase 2;Acyl-CoA desaturase 1	0.67921	1.2385	1.7433				0.14874	0.428399	0.0813307	+	7.65458	3	3	3	5.3	2
2.3349e-64	Q8BRF7;Q6ZQ26;F6X5M4	Scfd1	Sec1 family domain-containing protein 1	0.89732	1.0752	1.1495				0.643969	0.692758	0.574789		8.13197	16	16	16	17.2	9				ER	Plasma membrane
5.3181e-19	Q69ZQ3;Q0P666;Q8BHK2;H3BJ27;H3BJR6;H3BKP5;C3VDI5	Scn3b	Sodium channel subunit beta-3	1.0957	1.0668	0.96188				0.480243	0.729485	0.683932	+	7.92441	6	6	6	15.3	3					Plasma membrane
1.0931e-07	P32020	Scp2	Non-specific lipid-transfer protein	0.7594	0.93658	1.3724				0.318536	0.681825	0.354223	+	7.42864	4	4	4	8.2	4						mitochondrion	Nucleus
1.6787e-10	Q920A5;Q99J29;Q3U5P4	Scpep1	Retinoid-inducible serine carboxypeptidase	1.9723	4.9494	2.2113	+	+	+	0.00204114	1.53567e-10	0.010626		7.61846	4	4	4	6.9	3
1.822e-39	Q80U72;Q6P9N3;F6RIN9;Q571M3;Q80VQ1;G3X9W3;D3YU97	Scrib	Protein scribble homolog	0.83643	0.72834	0.8335				0.417261	0.0579248	0.19857		7.74437	15	15	15	8.2	12					Plasma membrane		Nucleus
7.8816e-76	Q9CZC8;D3YXW0	Scrn1	Secernin-1	0.93622	0.93457	1.0097				0.740602	0.56816	0.865517		8.77682	29	29	29	32.9	11							Nucleus
8.9151e-09	Q8CFE4;G5E8J9;Q80UY7	Scyl2	SCY1-like protein 2	0.98959	1.0779	0.99594				0.953836	0.718875	0.905238		6.73301	2	2	2	4	3
8.3675e-72	B1ASF5;Q64519	Sdc3	Syndecan;Syndecan-3	0.89768	0.78366	0.87513				0.645398	0.141218	0.32377		8.05854	10	10	10	10.2	4					Plasma membrane
1.809e-36	O08992;Q3U6J5;Q3UBE4;O88601;Q3TMX0;Q3TWV1;Q3TXC7;Q3UC68;Q3TET7;Q3U6Q3;Q3U902;Q3U724;Q3UB97;H3BLG5;A2AKJ6;A2AKJ9	Sdcbp	Syntenin-1	1.5503	1.8169	1.1994	+	+		0.0422391	0.0190896	0.640867		7.70707	4	4	4	13.4	3					Plasma membrane
1.2776e-246	Q8K2B3;Q6IWE1	Sdha	Succinate dehydrogenase [ubiquinone] flavoprotein subunit, mitochondrial	0.80835	0.87287	1.0291				0.224459	0.258675	0.983119		9.32261	87	87	87	33.3	18						mitochondrion
2.2336e-61	A2AA77;Q3TE45;Q9CQA3;Q0QEZ4;Q9Z1Z5	Sdhb	Succinate dehydrogenase [ubiquinone] iron-sulfur subunit, mitochondrial	0.83671	0.85131	1.0371				0.378004	0.321542	0.893549		8.5272	19	19	19	28.7	8						mitochondrion
1.4269e-32	A2A6P3;Q6V4S5;B1ASR7	Sdk2	Protein sidekick-2	1.0064	1.4274	1.3968		+		0.885959	0.0295312	0.123872		7.78127	15	15	15	7.3	16
1.4737e-25	Q6PET3;D3YTS1;D3Z569;Q9R0P6;D3YWT0	Sec11a	Signal peptidase complex catalytic subunit SEC11A	0.9748	1.0963	1.1387				0.998568	0.765647	0.772424	+	7.52851	4	4	4	10.2	3				ER
1.5945e-23	Q9D1M0	Sec13	Protein SEC13 homolog	0.86042	1.3627	1.3818				0.618658	0.23843	0.34225		7.54774	3	3	3	6.8	2				ER			Nucleus
8.7591e-56	O08547;E9Q6R3;Q3UZ06	Sec22b	Vesicle-trafficking protein SEC22b	0.93601	1.0097	1.0968				0.800667	1	0.744776	+	7.85935	5	5	5	23.3	5				ER
1.5367e-63	Q01405;Q8C1E4;E9Q1S3;A2AN97	Sec23a	Protein transport protein Sec23A	0.91644	1.0145	1.0108				0.679181	0.884249	0.992525		8.22225	16	16	16	14.2	10				ER
1.0992e-25	Q3TIS3;Q3TYS4;Q3UKB4;Q9D662;Q3TAW4;Q8CDS4;Q3U2Q0;A2ANA0;A2AN99;A2AN98	Sec23b	Protein transport protein Sec23B	0.89003	0.86062	1.0199				0.717072	0.410212	0.904201		7.68158	7	7	7	8.9	5				ER
8.8461e-35	Q8CGF4;G3X972;Q80U83;Q3V222;Q8R2V9	Sec24c	Sec24c protein	0.89569	0.89759	1.0229				0.637507	0.494441	0.976144		7.8546	14	14	14	7.7	8
3.8448e-16	Q3UPL0;E9Q9G9;Q05DS7;Q9CVL3	Sec31a	Protein transport protein Sec31A	0.9114	1.1253	1.2934				0.700368	0.495611	0.248983		7.76505	15	15	15	5.1	6				ER
8.2496e-29	P61620;Q3TJD0;A2ATT8;Q9JLR1;Q9CYJ6;A2ATT9;Q3TTK6	Sec61a1;Sec61a2	Protein transport protein Sec61 subunit alpha isoform 1;Protein transport protein Sec61 subunit alpha isoform 2	0.68903	1.0527	0.94096				0.0600979	0.679501	0.644289		8.27678	8	8	8	10.1	5				ER
6.5918e-36	Q8BU14;Q05DA2;Q9CRY0	Sec62	Translocation protein SEC62	0.7779	1.1251	1.3254				0.241394	0.496318	0.202149		8.09472	8	8	8	12.1	5				ER
1.6785e-14	Q80YG4;Q8VHE0;F7A8K1;Q8K2U5	Sec63	Translocation protein SEC63 homolog	0.87995	1.1724	1.3491				0.683311	0.56879	0.385407		7.71261	6	6	6	4.9	4				ER
1.3167e-14	Q5DTL8;Q9Z2G6;Q6GTY4;Q3TT70;Q9DAT4;Q80YC0;Q6PFR3	Sel1l	Protein sel-1 homolog 1	0.80935	1.0947	1.211				0.457734	0.770165	0.617538		7.60813	5	5	5	3.7	3				ER
0.00070698	Q9ERR7;D3Z3Y8	Sep15	15 kDa selenoprotein	0.76285	0.87613	1.072				0.346743	0.614417	0.878468	+	6.92173	2	2	2	7.4	1
0	Q8C1B7;F8VPR4;F6QE87;F6RM49	Sept11	Septin-11	0.98627	0.9908	1.0219				0.985904	0.926082	0.939554		9.17423	51	51	51	35.3	14
1.4581e-92	P42208;E9Q3V6;D3Z3C0;D3YYB1;F6WYM0;D3Z1S1;F6UKN5;D3YZU7	Sept2	Septin-2	1.0263	1.0177	0.98652				0.783557	0.866283	0.870533	+	8.53432	13	13	13	31	9
6.1995e-48	Q9Z1S5;Q5DTK0	Sept3	Neuronal-specific septin-3	1.0468	0.97672	0.92824				0.659646	0.909321	0.583898		8.56047	14	14	14	20.3	7
7.4824e-89	B7ZNM7;Q9Z2Q6;Q52KH2;Q68FM0	Sept5	Septin-5	1.0101	1.0415	0.97852				0.887575	0.737085	0.830216		8.47782	13	13	13	24.1	10
2.406e-222	Q9R1T4;Q3UUU4;A2A3W1	Sept6	Septin-6	1.0904	1.0316	0.92115				0.434029	0.789792	0.551081		8.42457	10	10	10	34.8	6
8.0271e-277	E9Q9F5;O55131;E9Q1G8;Q3UNN1;Q8C2A3;Q5DTS3;Q8C752;E9Q7K8;Q3UGE0;Q8C650;G8JL66;F7A4D8	Sept7	Septin-7	1.0455	0.99015	0.97628				0.632158	0.921817	0.666135		9.10428	54	54	54	29.7	14
1.4408e-69	B1AQZ0;B1AQY9;B7ZC46;B1AQY8;Q8CHH9;F7C5C1;E0CYM4	Sept8	Septin-8	1.0145	0.8231	0.936				0.844251	0.235538	0.56572		7.90049	6	6	6	19.6	6
1.72e-66	Q80UG5;A2A6U3;Q3TDR9;A2A6U5;A8Y5D3	Sept9	Septin-9	0.98092	0.85044	0.88105				0.948995	0.318366	0.380301		8.63236	22	22	22	18	10
7.0188e-267	Q9CY58;Q3UJK2;Q3UMP4;Q3UEI6;Q3V274	Serbp1	Plasminogen activator inhibitor 1 RNA-binding protein	0.90099	1.0753	1.239				0.574208	0.61654	0.308243	+	9.04305	27	27	27	44.7	16					Plasma membrane		Nucleus
4.848e-46	A9CLV6;Q9QZI8;E9PY81;E9Q553;Q8C5F9	Serinc1	Serine incorporator 1	1.4795	1.8754	1.2915	+	+		0.00708303	9.93094e-05	0.252024		8.13558	8	8	8	7.5	3				ER	Plasma membrane
1.7627e-29	P32261;Q543J5	Serpinc1	Antithrombin-III	0.19888	0.072676	0.42495	+	+	+	1.34913e-16	1.25972e-62	4.15813e-08	+	8.45281	16	12	12	13.3	3
4.0282e-126	Q07235;Q3TWH7;Q543R5;Q4FJU1;A2RSF9;Q9D1E7	Serpine2	Glia-derived nexin	1.8885	2.4441	1.38	+	+		2.28064e-08	2.40903e-10	0.105376		8.7597	28	28	28	30.2	13					Plasma membrane
2.5335e-250	P19324;Q3TWG9;Q8BV87;Q3TJK3;Q8BVU9;Q3TMD2	Serpinh1	Serpin H1	0.77159	1.1699	1.5632			+	0.134961	0.271481	0.0206819	+	9.28119	48	48	48	38.1	14				ER
1.5073e-06	Q80UK0	Sestd1	SEC14 domain and spectrin repeat-containing protein 1	0.9702	0.90028	0.91558				0.979989	0.703163	0.642813		7.00039	2	2	2	3.3	2
1.375e-103	Q3T9S3;Q5U445;Q9EQU5;A2BE93;A2BE92	Set;BC085271	Protein SET	1.1152	0.86536	0.73746			+	0.331673	0.375196	0.0453585	+	8.38066	9	9	9	25.3	6				ER			Nucleus
4.4974e-05	Q7TSK2;B1AQC5;Q5DTK7;F6XNR8;F6SXT0;B1AQC6	Sez6	Seizure protein 6	1.1817	1.303	1.1091				0.403279	0.282912	0.78738	+	7.11836	3	3	3	1.8	2				ER	Plasma membrane
9.0237e-11	Q4V9Z5	Sez6l2	Seizure 6-like protein 2	1.1728	0.85393	0.74432				0.417594	0.388865	0.107529		7.73496	8	8	8	4.5	4				ER	Plasma membrane
3.2971e-12	Q8K4Z5;Q3TVM1;Q8BKK2	Sf3a1	Splicing factor 3A subunit 1	0.78189	1.317	1.7465				0.378484	0.297973	0.0802431	+	7.68731	9	9	9	7.5	6							Nucleus
0.00012504	G3UVU2;Q7TN25;G5E834;Q62203;D3YW09;D3Z5A6	Sf3a2	Splicing factor 3A subunit 2	0.74484	0.98281	1.131				0.302105	0.990145	0.736236	+	6.65418	1	1	1	1.9	1							Nucleus
2.8899e-07	Q58E59;Q9D554	Sf3a3	Splicing factor 3A subunit 3	0.82934	1.2016	1.3237				0.53354	0.441971	0.380507	+	7.11317	2	2	2	6	3							Nucleus
0.00042571	G5E866;Q99NB9;Q8C839	Sf3b1	Splicing factor 3B subunit 1	0.31353	0.56943	1.8115	+	+		1.50626e-05	0.0143459	0.050701	+	6.66846	2	2	2	1.6	2							Nucleus
1.4396e-19	B2RSV4;Q921M3;F8WHW1	Sf3b3	Splicing factor 3B subunit 3	0.88479	1.0313	1.22				0.699496	0.959666	0.599849	+	7.59218	11	11	11	4.5	5							Nucleus
4.2843e-67	O70456;Q9JJ20	Sfn	14-3-3 protein sigma	1.0298	1.0226	0.98528				0.727903	0.88563	0.718846	+	9.14117	21	21	21	13.3	1							Nucleus
8.0703e-150	Q8VIJ6;Q3TZL2;Q810V5;Q9Z1Q0;Q7TMH7	Sfpq	Splicing factor, proline- and glutamine-rich	0.80483	1.2238	1.5191			+	0.214599	0.155728	0.031215	+	9.09114	60	60	60	28.9	18							Nucleus
4.229e-65	Q99JR1;Q8BPC9	Sfxn1	Sideroflexin-1	0.79971	0.79646	0.96523				0.265222	0.156627	0.763552		8.34982	11	11	11	25.8	7						mitochondrion
4.8668e-14	Q91V61;Q3U4F0	Sfxn3	Sideroflexin-3	0.73181	0.849	1.0307				0.140246	0.314244	0.98911		7.8544	8	8	8	16.5	5						mitochondrion
1.4533e-71	Q69ZN1;Q3UDJ2;Q4FK38;Q8R0X7;D6REF7;D3YZT4;D3Z1Z3;D3YY13	Sgpl1	Sphingosine-1-phosphate lyase 1	0.80722	1.0222	1.195				0.28639	0.841231	0.358963		8.56443	16	16	16	25.6	14				ER
2.2581e-38	Q8BJU0;Q3TN35	Sgta	Small glutamine-rich tetratricopeptide repeat-containing protein alpha	0.95892	0.93501	0.85437				0.85668	0.694661	0.283892		8.25551	11	11	11	24.4	7
1.6971e-07	Q3U9A8;Q9JJU8	Sh3bgrl	SH3 domain-binding glutamic acid-rich-like protein	1.3078	1.0678	0.74034				0.198043	0.848203	0.102103		7.39898	4	4	4	20.2	2
0.00051514	Q91VW3	Sh3bgrl3	SH3 domain-binding glutamic acid-rich-like protein 3	0.95137	1.0249	1.0855				0.920554	0.864862	0.844708		7.30094	4	4	4	10.8	1							Nucleus
9.96e-08	Q921I6	Sh3bp4	SH3 domain-binding protein 4	0.77701	0.91107	1.3032				0.383825	0.743454	0.410292		6.9761	4	4	3	3.2	3							Nucleus
2.8741e-09	Q3TRJ7;Q3U3C4;Q62419;Q3TJB4;A2ALV3;Q62420;Q8BXU5;A2ALV1	Sh3gl1	Endophilin-A2	1.3259	0.99623	0.83399				0.177894	0.913922	0.283869		7.61507	4	4	4	14.4	4	early endosome
2.3517e-29	Q9JK48;Q3TYR7	Sh3glb1	Endophilin-B1	1.0641	1.0195	1.005				0.563437	0.856231	0.963529		8.31431	13	13	13	20.8	8				ER		mitochondrion
0.00084356	A2AG61;Q8R550;Q3TA88;B1AVE8;E9Q0C1;E9QND4;Q3TSX2	Sh3kbp1	SH3 domain-containing kinase-binding protein 1	1.4745	0.86527	0.69216				0.0708637	0.57543	0.107395		6.58001	1	1	1	2.7	2
1.2567e-13	A2AAY5;B9EJ37;O89032;Q3TDV5;Q571L4;Q8BY34	Sh3pxd2b	SH3 and PX domain-containing protein 2B	0.87136	1.0557	1.1945				0.654731	0.884503	0.6509	+	7.58571	7	7	7	6.5	6
1.298e-283	Q99K87;Q9CZN7;Q3TFD0	Shmt2	Serine hydroxymethyltransferase	0.66049	0.87903	1.3492	+			0.0150835	0.283721	0.135283		9.28249	62	62	62	45	20						mitochondrion	Nucleus
6.1181e-06	O88520;Q8R378	Shoc2	Leucine-rich repeat protein SHOC-2	0.55835	1.0015	1.568	+			0.02588	0.934411	0.167202	+	7.52282	3	3	3	3.6	2							Nucleus
2.6605e-06	Q3U1L8;Q8CIF6;E0CXC7	Sidt2	SID1 transmembrane family member 2	0.84691	1.1007	1.2687				0.587297	0.660845	0.464614		6.90781	2	2	2	2.9	2		lysosome
4.7151e-16	E0CYM8;P97797;Q6P6I8;Q2M4I8;E9QPT7;B7ZNT3;Q6F5F0;Q6F5F2;Q6F5F1;E0CX65;A2ANC1	Sirpa	Tyrosine-protein phosphatase non-receptor type substrate 1	1.2198	0.87153	0.73485			+	0.156829	0.392935	0.0395762		7.86903	9	9	9	10.9	5					Plasma membrane
1.203e-34	Q3TL58;Q5SUR3;Q9WTX5;E9PUV4	Skp1a;Skp1	S-phase kinase-associated protein 1	1.0844	0.9826	0.9451				0.523915	0.874502	0.606531		7.93008	9	9	9	20.2	3							Nucleus
1.1516e-46	E9QM38;P55012;Q3TP36	Slc12a2	Solute carrier family 12 member 2	0.92982	1.0504	1.0687				0.775307	0.803809	0.84515		7.93721	19	19	19	11	11					Plasma membrane
2.955e-09	B9EIV8;Q9WVL3;E9Q0L1;Q8C6Y2	Slc12a7	Solute carrier family 12 member 7	0.98313	0.80104	0.91923				0.976726	0.363778	0.654538		7.22642	5	5	5	4.1	4					Plasma membrane
4.1719e-40	Q99MR3	Slc12a9	Solute carrier family 12 member 9	1.7698	2.5068	1.5742	+	+		0.00904526	0.000265146	0.1631		7.4511	11	11	11	7.4	5					Plasma membrane
1.672e-35	P53986;Q3TRK9;Q544N9;Q8C2E6;Q8BPS5;Q8C571;Q3UWP4	Slc16a1	Monocarboxylate transporter 1	0.81659	0.70055	0.91751		+		0.314063	0.0253697	0.534496		8.28242	25	25	25	7.7	3					Plasma membrane	mitochondrion
5.2062e-06	P57787;Q3TMA0;Q3UDP9;B1ATM2;B1ATM1	Slc16a3	Monocarboxylate transporter 4	0.90997	1.0435	1.2747				0.784298	0.921777	0.500097	+	7.47647	5	5	5	4.5	2					Plasma membrane		Nucleus
4.7831e-06	E9PVV4;P43006;Q3USU5;Q3UYK6;A2APL8;A2APL5;A2APL7;F7CAM6;A2APM7;F6ZRK3;A2APM8	Slc1a2	Excitatory amino acid transporter 2	0.84288	1.4264	1.7174				0.561805	0.172593	0.090661	+	7.68946	2	2	2	4	2					Plasma membrane
3.475e-262	P56564;Q543U3;Q8C3T7;Q8C7W8;Q99NG1;B2RQX4;O35544;Q3TXM3;D3YY51	Slc1a3	Excitatory amino acid transporter 1	0.91553	0.89097	0.96643				0.675444	0.483569	0.769545		8.52453	20	20	20	19.5	8					Plasma membrane
5.8697e-261	O35874;Q3US35;Q3UTP8;Q8BXT5;Q9ESU8;Q5SSP3	Slc1a4	Neutral amino acid transporter A	0.8592	0.9943	1.1671				0.456152	1	0.431441		8.60516	19	19	19	20.5	7
5.6467e-11	Q3UHH2;F7BP73;F7AWS1	Slc22a23	Solute carrier family 22 member 23	0.95479	1.1474	1.0778				0.935167	0.629413	0.919091		7.47638	4	4	4	2.9	2
1.3799e-11	Q3TDH6;Q8JZU2;F6VVY4	Slc25a1	Tricarboxylate transport protein, mitochondrial	0.74556	0.80998	1.0017				0.166844	0.200722	0.874189		8.08113	7	7	7	10	3						mitochondrion	Nucleus
2.1525e-06	Q5SX53;Q9CR62;Q9CTC7;Q5SX46;Q5SX48	Slc25a11	Mitochondrial 2-oxoglutarate/malate carrier protein	0.64053	0.78491	1.2613				0.10814	0.317311	0.476968		6.89354	2	2	2	13.1	3						mitochondrion	Nucleus
4.6615e-160	Q8BH59	Slc25a12	Calcium-binding mitochondrial carrier protein Aralar1	0.95432	0.80611	0.83483				0.82912	0.0749996	0.0988841		8.94911	43	43	43	29.2	20						mitochondrion
7.2428e-49	F6ZSC6;Q9QXX4;Q8C140;Q91YK1	Slc25a13	Calcium-binding mitochondrial carrier protein Aralar2	0.76715	0.77617	1.0129				0.214744	0.126755	0.928167		7.8773	12	12	12	15.7	6						mitochondrion
0.00073587	Q7TPW6;Q9Z2Z6	Slc25a20	Mitochondrial carnitine/acylcarnitine carrier protein	0.63499	0.81754	1.3371				0.101068	0.414404	0.36201		7.02666	2	2	2	5.6	2						mitochondrion
3.2818e-22	Q9D6M3;E9Q6M6;E9PY45;E9PV90;Q9DB41;F6UUQ1;E9Q579;Q80X52	Slc25a22	Mitochondrial glutamate carrier 1	0.9296	0.77664	0.8909				0.774407	0.127631	0.38037		7.92788	7	7	7	15.2	5						mitochondrion	Nucleus
9.2097e-05	Q8BMD8	Slc25a24	Calcium-binding mitochondrial carrier protein SCaMC-1	0.96701	0.82118	0.84822				0.969985	0.425964	0.437222	+	7.16289	2	2	2	4.6	2						mitochondrion
1.3697e-62	G5E902;Q3THU8;Q8VEM8;Q3U995;Q3UB63	Slc25a3	Phosphate carrier protein, mitochondrial	0.82397	0.92	1.1089				0.271512	0.484357	0.688485		9.18619	74	74	74	22.3	9						mitochondrion
8.798e-107	P48962;Q8BVI9	Slc25a4	ADP/ATP translocase 1	0.86016	0.92424	1.0735				0.400387	0.508167	0.825737		9.85406	218	218	218	45.6	14						mitochondrion	Nucleus
4.567e-94	P51881;Q545A2;B2RTC8;Q3V132;B0LAB5	Slc25a5	ADP/ATP translocase 2	0.75063	0.85401	1.1494				0.0968048	0.190794	0.548009		9.12499	92	92	91	41.9	7						mitochondrion	Nucleus
5.5944e-25	A2ARC5;Q3TD48;Q91VE0;Q9CV67;Q544D7;Q60714;Q3TP13;Q3TN26	Slc27a4	Long-chain fatty acid transport protein 4	0.9097	0.93839	0.93409				0.693509	0.67069	0.557276		7.86605	12	12	12	13.2	9				ER	Plasma membrane
1.6675e-06	P17809;Q3TD17;Q3U2J2;Q8BTM5	Slc2a1	Solute carrier family 2, facilitated glucose transporter member 1	1.0457	1.9745	2.1201		+	+	0.75741	0.00734864	0.0159091		7.35257	10	10	10	6.7	3					Plasma membrane		Nucleus
3.2239e-06	P32037;Q3TPL8;Q4FJP8;Q8BLF7;Q61607	Slc2a3	Solute carrier family 2, facilitated glucose transporter member 3	1.1351	1.3561	1.1654				0.50433	0.24635	0.712633		7.37594	5	5	5	4.1	2					Plasma membrane
3.6111e-18	Q6P5F6;F6YTC4	Slc39a10	Zinc transporter ZIP10	0.86515	0.87506	0.91568				0.519901	0.406064	0.478345	+	7.79856	5	5	5	4.6	4
0	G3UWA6;P10852;Q3TN39;Q8BTJ9;Q60849;Q3U144;Q3TIP1	Slc3a2	4F2 cell-surface antigen heavy chain	0.9039	1.0306	1.1124				0.587501	0.842117	0.675605		9.58547	126	126	126	33.1	18					Plasma membrane		Nucleus
0.0010838	Q8CGA3;Q5ND23;Q5ND24;Q5ND25	Slc43a2	Large neutral amino acids transporter small subunit 4	1.1662	1.0702	0.95891				0.436635	0.73915	0.783852	+	6.74345	1	1	1	3.5	2					Plasma membrane
7.5386e-42	Q8BY89	Slc44a2	Choline transporter-like protein 2	0.98827	0.79911	0.79487				0.979587	0.162926	0.126592		8.42295	16	16	16	11.3	8		lysosome
0.00025761	P31650;Q8BKG0	Slc6a11	Sodium- and chloride-dependent GABA transporter 3;Transporter	1.0578	1.5115	1.2743				0.719442	0.109915	0.500779		7.40247	3	3	3	4	2					Plasma membrane
0.00080131	Q09143;Q3UGD6;Q3UTL4	Slc7a1	High affinity cationic amino acid transporter 1	NaN	NaN	NaN				1	1	1		NaN	0	0	0	1.6	1					Plasma membrane
9.0494e-107	Q3UQM7;Q9Z127;Q3UG45	Slc7a5	Large neutral amino acids transporter small subunit 1	0.84819	0.93566	1.0525				0.417072	0.697941	0.829526		8.45111	19	19	19	11.5	6					Plasma membrane		Nucleus
1.9119e-09	Q8K596;Q68EG0;E9Q347;Q6ZPY3	Slc8a2	Slc8a2 protein	0.98177	0.75397	0.79426				0.981567	0.2374	0.295459		7.21664	5	5	5	1.1	1
2.6053e-80	P70441;Q3TG37;Q9R1A1	Slc9a3r1	Na(+)/H(+) exchange regulatory cofactor NHE-RF1	1.0026	0.80396	0.83502				0.937091	0.174887	0.223851		8.28529	12	12	12	20.6	7					Plasma membrane
2.6466e-07	A1L3P4;E9QAX8;Q8BTG0;Q80U52;B0QZV3;D3Z0Q9	Slc9a6	Sodium/hydrogen exchanger	1.0745	1.1546	1.1533				0.668857	0.611535	0.739364		7.47274	5	5	5	5.6	4	early endosome		late endosome	ER	Plasma membrane	mitochondrion
1.0414e-73	Q80TR4;E9Q2P0;E9QAW9;E9Q117	Slit1	Slit homolog 1 protein	1.2875	1.4768	1.1332	+	+		0.0296655	0.00418896	0.532785		8.18358	28	28	28	8.3	12
2.3953e-32	B2RX05;E9PZ51;G3UYX7;G3UZ88;G3UXV6;Q5DTL5;B7ZNW9;G3UY21;Q9R1B9;G3X909;G3UZW0;Q8BPJ0;G3UZ61	Slit2	Slit homolog 2 protein;Slit homolog 2 protein N-product;Slit homolog 2 protein C-product	0.94397	3.0893	3.9256		+	+	0.793787	2.28324e-16	6.72529e-14		8.43476	9	9	9	6.7	8
7.107e-22	O54988;A2RRK3	Slk	STE20-like serine/threonine-protein kinase	0.83504	0.80457	0.99321				0.550827	0.374355	0.896333		6.36046	1	1	1	1.2	1
0.00025075	Q91VZ6;B1AVZ1;Q7TN29;D3YVX4;Q3UM96	Smap1;Smap2	Stromal membrane-associated protein 1;Stromal membrane-associated protein 2	0.87435	0.5883	0.89765		+		0.673535	0.0213723	0.585885		6.69352	1	1	1	3.9	2					Plasma membrane		Nucleus
2.1329e-06	Q91ZW3;Q8BVB6;Q6PGB8;B1AUP9;Q05DE7;B1AUP8;F6Z6F4	Smarca5;Smarca1	SWI/SNF-related matrix-associated actin-dependent regulator of chromatin subfamily A member 5;Probable global transcription activator SNF2L1	1.0003	1.3679	1.6974				0.916307	0.208843	0.0835134	+	7.2537	3	3	3	1.9	2							Nucleus
1.7704e-31	Q9CU62;A0JLM6;Q7TNG4;Q6A0B0	Smc1a	Structural maintenance of chromosomes protein 1A	0.89248	1.1792	1.2896				0.624828	0.3293	0.255095	+	7.77289	15	15	15	8.8	11							Nucleus
1.5402e-21	Q3ULS2;E9Q1E9;Q8CG48;Q6IR05;B1AWH6;Q3TT08	Smc2	Structural maintenance of chromosomes protein;Structural maintenance of chromosomes protein 2	0.8443	1.142	1.3317				0.566356	0.643041	0.41013	+	7.5563	9	9	9	8.4	10							Nucleus
1.3475e-45	E9Q762;Q1HL32;Q9CW03;Q6P5E5;Q6PIE1;Q3UNU2;Q6PFZ4;Q3TPG9;Q3US85;Q3TMK9	Smc3	Structural maintenance of chromosomes protein 3	0.88003	1.061	1.1566				0.576301	0.75539	0.553912	+	7.98091	19	19	19	12	14							Nucleus
2.4861e-39	Q8CG47;E9Q2X6;Q6P7V9;Q3UZJ7;Q3UR81;Q3U763	Smc4	Structural maintenance of chromosomes protein 4;Structural maintenance of chromosomes protein	0.93933	1.1956	1.1628				0.814289	0.288076	0.536092	+	8.02465	17	17	17	9.2	12							Nucleus
9.414e-06	Q04519;Q3UEE0;Q3UG03;Q8K011	Smpd1	Sphingomyelin phosphodiesterase	1.6359	3.443	2.0779	+	+	+	0.0234373	8.1317e-07	0.0191621		7.73717	6	6	6	3.2	2		lysosome			Plasma membrane
1.8269e-65	Q9JJY3;Q3US57	Smpd3	Sphingomyelin phosphodiesterase 3	1.0042	1.0805	1.0185				0.926469	0.547291	0.97307		8.28912	17	17	17	15.3	7					Plasma membrane
1.7934e-08	P97355;E9PZ58	Sms	Spermine synthase	1.0813	1.207	1.2174				0.648886	0.491698	0.604922	+	7.32562	2	2	2	5.2	2
4.5412e-10	E9PYU8;Q9CUN6;E9Q4K9;Q8BSC0;Q80TB1	Smurf1	E3 ubiquitin-protein ligase;E3 ubiquitin-protein ligase SMURF1	1.5116	1.1538	0.79897				0.054784	0.613505	0.202501		7.31023	1	1	1	1.3	1					Plasma membrane	mitochondrion
7.2127e-53	P60879;Q9D3L3;A2AKH4;O09044;B0R030;E9Q8A1;B0R029	Snap25	Synaptosomal-associated protein 25	1.1951	1.044	0.84124				0.121014	0.724035	0.242216		8.45023	13	13	13	20.9	4					Plasma membrane
2.7895e-22	Q9ERB0	Snap29	Synaptosomal-associated protein 29	1.1154	0.84993	0.74117			+	0.410045	0.317311	0.044896		7.90995	9	9	9	19.6	5					Plasma membrane
3.0892e-20	Q8R570;B2FDF6	Snap47	Synaptosomal-associated protein 47	1.273	0.99587	0.87614				0.24233	0.91252	0.401699		7.71231	4	4	4	11.9	3					Plasma membrane
7.6656e-50	Q61548;Q3UI39;E9QLK9;E9QQ05;E9Q9A3;Q3TWS4;Q8BQA2;Q7TT20;Q8CHE0	Snap91	Clathrin coat assembly protein AP180	0.95806	1.1085	1.1786				0.891164	0.557302	0.492427		7.83989	12	12	12	9.1	6					Plasma membrane
7.7028e-05	Q3UY32;Q9Z266	Snapin	SNARE-associated protein Snapin	2.0901	2.0057	0.95147	+	+		0.000849731	0.00699134	0.759439		6.55724	2	2	2	16.2	2							Nucleus
0	Q3TW51;Q3UZI3;Q78PY7;Q3TRW3;Q3TJ56;E9Q3E9	Snd1	Staphylococcal nuclease domain-containing protein 1	0.87307	1.1099	1.2927				0.45248	0.468018	0.209378	+	9.29035	135	135	135	43.1	35						mitochondrion	Nucleus
0.00076786	P61807;Q5M8P0	Snn	Stannin	NaN	NaN	NaN				1	1	1	+	NaN	0	0	0	12.5	1						mitochondrion
1.867e-11	E9Q4T6;Q62189;Q9CXX7;D3Z0S6;F8VQ88;A2BGM2;Q9CQI7;A2CES4	Snrpa;Gm5145;Snrpb2	U1 small nuclear ribonucleoprotein A;U2 small nuclear ribonucleoprotein B	0.83397	1.0561	1.1521				0.533493	0.883292	0.742049	+	7.53157	3	3	3	6.2	2							Nucleus
1.5898e-13	P62320;Q91VM2	Snrpd3	Small nuclear ribonucleoprotein Sm D3	0.9138	1.0993	1.2				0.797243	0.757215	0.639646	+	7.42951	4	4	4	15.1	2							Nucleus
0.00040701	P62305;E9Q4F4;E9Q0W8	Snrpe	Small nuclear ribonucleoprotein E	1.0756	0.97251	0.89319				0.672071	0.973883	0.571926	+	6.26748	1	1	1	12	1							Nucleus
0.00072823	O70499;P63163;Q3UN87;A2APD4;P27048	Snrpn;Snrpb	Small nuclear ribonucleoprotein-associated protein;Small nuclear ribonucleoprotein-associated protein N;Small nuclear ribonucleoprotein-associated protein B	0.94173	1.0071	1.0661				0.889822	0.916975	0.89343	+	7.1659	2	2	2	3.3	1							Nucleus
1.6651e-65	Q3TI63;Q3U4S1;Q9WV80;Q6NZD2;Q3UDY9;D3YWH1	Snx1	Sorting nexin-1	1.0396	1.1177	0.92745				0.702037	0.397081	0.58021		8.365	18	18	18	22.2	8	early endosome
7.8282e-11	Q8C080;Q3TLM7;Q8BLP0	Snx16	Sorting nexin-16	1.3837	2.866	2.055		+	+	0.125054	2.79668e-05	0.0211927		7.51099	4	4	4	7.3	2	early endosome	lysosome	late endosome
1.5513e-07	Q8BVL3;D3Z7S9	Snx17	Sorting nexin-17	NaN	NaN	NaN				1	1	1	+	NaN	0	0	0	2.3	1	early endosome
4.3756e-06	Q8C788;Q91ZR2;Q3U1H7;Q3UPB9	Snx18	Sorting nexin-18	0.89385	0.71701	0.89873				0.729915	0.0861385	0.472603		7.31752	3	3	3	4.1	3					Plasma membrane
1.9143e-208	Q3U5L3;Q91VZ1;Q9CWK8	Snx2	Sorting nexin-2	0.95616	0.94123	0.97912				0.838167	0.608182	0.682658		8.70129	27	27	27	36.4	15	early endosome
1.4224e-13	Q3UHD6;E9PW30;F6QKA8	Snx27	Sorting nexin-27	1.0328	1.1526	1.034				0.752955	0.405354	0.976315		8.11893	6	6	6	8.2	4	early endosome				Plasma membrane		Nucleus
1.6837e-10	O70492;Q78ZM0;D3Z6Z0;Q9CSC2;Q9CU14;D3Z789	Snx3	Sorting nexin-3	1.052	1.0355	0.93093				0.737507	0.946557	0.581056		7.50054	9	9	9	23.5	4	early endosome
9.2557e-51	Q91YJ2;Q80X54	Snx4	Sorting nexin-4	1.001	1.0026	1.0879				0.914137	0.967323	0.775909		8.11076	8	8	8	17.3	7	early endosome				Plasma membrane
2.8982e-28	A2ANA4;Q3TJN6;Q8C5E7;Q9D8U8;Q3TXT4	Snx5	Sorting nexin-5	0.99112	1.0509	1.1718				0.966346	0.801496	0.510911		7.90945	9	9	9	19.8	7	early endosome				Plasma membrane
1.1042e-52	Q6P8X1;Q8R0Z4;Q80ZJ7	Snx6	Sorting nexin-6	0.92205	0.90356	0.9281				0.702312	0.541209	0.583244		8.55922	20	20	20	26.8	12	early endosome						Nucleus
1.865e-56	P08228	Sod1	Superoxide dismutase [Cu-Zn]	1.3759	1.8939	1.3072	+	+		0.00631554	3.09723e-06	0.157508		8.5772	14	14	14	27.9	4		lysosome			Plasma membrane	mitochondrion	Nucleus
3.7147e-11	P09671;Q3U8W4;Q4FJX9;Q3TJA2	Sod2	Superoxide dismutase [Mn], mitochondrial;Superoxide dismutase	0.86317	1.0184	1.1187				0.627687	0.999617	0.819088	+	7.58169	4	4	4	13.1	3						mitochondrion
6.944e-08	B9EKP8;B7ZWM6;E9Q0B0;Q3UTJ2;D3Z080;B2RXQ9;E9Q8K9;F6V513	Sorbs2	Sorbin and SH3 domain-containing protein 2	0.86488	1.3272	1.4013				0.633315	0.283706	0.31849		7.33439	4	4	4	2.8	3					Plasma membrane
1.4939e-14	Q8CHA4;Q9EPR5;Q3TU45	Sorcs2	VPS10 domain-containing receptor SorCS2	1.1687	1.3001	1.123				0.431119	0.286688	0.754681	+	6.80473	2	2	2	3.3	4
7.2227e-07	O88307;Q3UV32;Q3U2X9	Sorl1	Sortilin-related receptor	0.75111	0.79142	0.96543				0.317311	0.335687	0.805268		6.07126	1	1	1	1.9	4	early endosome		late endosome	ER			Nucleus
1.91e-26	Q6PHU5;A2AEF0	Sort1	Sortilin	0.93685	1.0176	1.0444				0.804113	0.960924	0.936314		7.89198	12	12	12	10.4	8	early endosome	lysosome		ER	Plasma membrane		Nucleus
7.5544e-104	P07214;Q5NCU5;Q5NCU4;Q3TXI6;Q5NCU3	Sparc	SPARC	0.7384	1.2043	1.5412			+	0.0785102	0.191723	0.0254316	+	8.71061	15	15	15	30.8	8							Nucleus
4.5193e-06	B7ZNK9;Q3UMC0;Q9D3R6;D3Z4J2;D6RGM7;D3Z0U5	Spata5;Katnal2	Spermatogenesis-associated protein 5;Katanin p60 ATPase-containing subunit A-like 2	1.2	0.88973	0.71193			+	0.113008	0.478035	0.0261546		8.48306	15	15	15	1.3	1						mitochondrion
1.375e-07	Q9CYN2	Spcs2	Signal peptidase complex subunit 2	1.0689	1.2769	1.1425				0.685578	0.359887	0.763736	+	7.42915	2	2	2	11.9	3				ER
7.852e-06	Q6ZWQ7;Q8C1D0	Spcs3	Signal peptidase complex subunit 3	0.78317	0.86003	1.1303				0.400464	0.556876	0.737838	+	7.14687	2	2	2	12.8	2				ER
1.9294e-10	Q5SXY1;Q3UPB2	Specc1	Cytospin-B	0.81864	0.85635	0.86948				0.485854	0.396527	0.381757	+	7.5564	7	7	7	3	4							Nucleus
0.00012533	Q2KN98;Q6GQV8;Q8CI53;Q8C9Q9	Specc1l	Cytospin-A	1.04	0.93856	0.90331				0.782752	0.84687	0.603724	+	6.66111	2	2	2	2.1	2
1.3345e-08	B2RQY8;D3Z1Z1;Q3ULF4;D3YXB7;Q7TNG0;D3YZN4;D3Z342;G3UX97	Spg7	Paraplegin	NaN	NaN	NaN				1	1	1	+	NaN	0	0	0	1.4	1						mitochondrion
0	A3KGU7;B2RXX6;B9EKJ1;P16546;E9Q447;A3KGU5;B7ZWK3;Q3V1V5;Q3URW8;Q3TYI8;Q58ES7;Q6PA04;A3KGU9;A3KGU4;Q3TNY2;P08032	Spna2;Sptan1	Spectrin alpha chain, brain	1.0168	1.1497	1.1191				0.811793	0.329091	0.651326		9.79475	500	501	501	45.5	102					Plasma membrane
3.191e-85	Q3UGZ4;Q68FG2;Q6A087;Q68FM2;Q80ZK2	Spnb3	Spnb3 protein	1.1433	1.0533	0.94415				0.323505	0.79043	0.602228		7.90318	24	24	24	8.8	14					Plasma membrane
7.7181e-21	E9PX29;Q8VIE5;Q91ZE6;E9PZC2;Q8VBX2	Spnb4	Protein Sptbn4	1.2443	2.5707	1.8325		+		0.284869	0.000177473	0.0557022	+	7.43527	2	2	2	1.5	2					Plasma membrane		Nucleus
6.0607e-05	Q8R0G7;D3YTR6;D3YWA9;D3YWU4;D6REG2	Spns1	Protein spinster homolog 1	1.9449	3.0008	1.6012	+	+		0.00252461	2.51251e-05	0.125929		7.17117	3	3	3	2.7	1		lysosome				mitochondrion
8.4141e-09	Q8VCC9;Q69ZZ7;Q3UYD7	Spon1	Spondin-1	1.2564	1.5022	0.98148				0.266236	0.115584	0.762747	+	7.32416	5	5	5	4.2	3
0	Q62261;Q5DTR4;Q3TZN6;Q3TTX2;Q8BQ35;Q9Z2V0;Q8R1C2;Q8C509;P70435;B2RX08;Q3UGX2;Q3UGY4;E9Q397;E9Q5I4;P15508;F6VV16;Q9R1Y9	Sptbn1;Spnb2	Spectrin beta chain, brain 1	0.97615	1.1308	1.1309				0.936451	0.390775	0.609804		9.52616	327	327	327	35.8	75					Plasma membrane		Nucleus
1.5005e-07	P97363;Q542D6;Q8BNV0;Q3UZQ0;Q6A053;Q3UT78;Q8C9F8	Sptlc2	Serine palmitoyltransferase 2	0.92385	1.1748	1.3602				0.831208	0.563186	0.370281	+	7.56895	4	4	4	6.6	4				ER		mitochondrion
4.2402e-84	P52019;Q3TQK8;Q3TSS7	Sqle	Squalene monooxygenase	0.9453	1.2744	1.265				0.784871	0.0877565	0.25654		8.89775	28	28	28	26.9	14				ER
8.2347e-08	Q64337;D3YZJ1	Sqstm1	Sequestosome-1	1.1405	1.7802	1.5487		+		0.491169	0.0237502	0.180579	+	7.31794	2	2	2	8.4	3		lysosome	late endosome	ER			Nucleus
3.6513e-72	P05480;Q80XU2;Q3UKD6;F8VQL0;P16056;A4FUV6;B2RUR6;Q62190;A4FUV7;F6UND7;P08103;E9Q696;P25911;Q3TCS3;Q922K9;B2KG64;P06240;Q0VBH4;A2AMC5;Q62270;Q3U6Q5;Q8CEI0;Q05DV0;Q8BPC1;Q8BQI4;Q3TLX4	Src	Neuronal proto-oncogene tyrosine-protein kinase Src	0.97228	0.90716	0.93327				0.912838	0.558145	0.607562		8.30677	13	13	13	25	10		lysosome	late endosome		Plasma membrane	mitochondrion	Nucleus
7.9772e-25	E9QMC4;B1AQX9;E9QKR5;Q9QWI6;B1AQX7;B1AQX6;B1AQX8	Srcin1	SRC kinase signaling inhibitor 1	1.2216	1.0642	0.88481				0.322705	0.85893	0.428336		7.60599	11	11	11	8.2	10					Plasma membrane
2.9524e-40	D3YZW1;Q91Z69;F7D9F7	Srgap1	SLIT-ROBO Rho GTPase-activating protein 1	1.0506	0.87703	0.85127				0.668791	0.41348	0.247573		7.95027	10	10	10	6.6	4
5.873e-35	Q91Z67;Q3UPB8;Q3TSN4	Srgap2	SLIT-ROBO Rho GTPase-activating protein 2	1.1278	0.90341	0.82114				0.522515	0.557691	0.252179		7.38304	6	6	6	3.7	3					Plasma membrane	mitochondrion	Nucleus
6.5504e-73	F8VPQ4;Q812A2;E9QN14;E9PXN6;E9Q345;Q91Z68	Srgap3	SLIT-ROBO Rho GTPase-activating protein 3	1.1032	0.82495	0.78388				0.378805	0.233217	0.106171		8.4613	47	47	47	17.7	18
8.6273e-05	Q6P069	Sri	Sorcin	0.97688	0.86097	1.0635				0.999033	0.560191	0.900063		7.17952	2	2	2	11.1	2				ER	Plasma membrane	mitochondrion	Nucleus
8.0594e-20	Q3UJL7;Q543H0;Q64674;Q8BSZ8	Srm	Spermidine synthase	0.99298	1.1307	0.99359				0.95646	0.476771	0.835078		7.83408	5	5	5	10.3	3
1.6532e-53	P14576;E9PXC0;E9PZR5;H7BX98;Q99JZ9;Q8C1Y6	Srp54;Srp54c	Signal recognition particle 54 kDa protein	0.86571	1.1884	1.3737				0.479947	0.196763	0.0914416		8.40068	15	15	15	24.2	12							Nucleus
2.5191e-27	Q8BMA6;A2AAN2;Q8K258	Srp68	Signal recognition particle 68 kDa protein	0.84493	1.1514	1.2703				0.44668	0.40906	0.288054	+	7.88846	10	10	10	13	7				ER			Nucleus
9.5173e-25	F8VQC1;E9Q740;A0JLN1;Q3UZL8;A0PJ97;Q3UU23;Q9CS54	Srp72	Srp72 protein	1.0591	1.2166	1.1089				0.630428	0.241275	0.70351		7.94251	14	14	14	15.4	9				ER	Plasma membrane		Nucleus
3.1651e-06	Q9DBG7;Q9CVL8;F6VF36	Srpr	Signal recognition particle receptor subunit alpha	0.65419	1.2521	1.8128				0.126952	0.355579	0.0504104		7.26799	3	3	3	2.8	2				ER
3.4131e-49	H7BX95;Q6PDM2;F7AI47	Srsf1	Serine/arginine-rich splicing factor 1	0.60757	1.114	1.8927	+		+	0.0115042	0.410597	0.000540582	+	8.49693	20	20	20	32	8							Nucleus
4.1833e-05	Q06477;F7CZ20;E9Q975;Q8C671;A2AA29;Q62093	Srsf2	Serine/arginine-rich splicing factor 2	0.99552	0.88299	0.83459				0.943	0.436293	0.201383		7.95828	6	6	6	5.4	2							Nucleus
7.0564e-07	B2KF41;P84104;Q9D6W4;A2A4X6;Q3U781	Srsf3;Gm12355	Serine/arginine-rich splicing factor 3	0.87373	0.94449	1.0961				0.662596	0.712236	0.873629	+	7.37488	2	2	2	21.3	2							Nucleus
1.3937e-13	A2A837;Q542V3;E9Q4U8;Q8K3A8;Q8VE97	Srsf4	Serine/arginine-rich splicing factor 4	1.6041	1.1996	0.82091	+			0.0295765	0.445703	0.3623		7.26586	3	3	3	6.9	1							Nucleus
8.0285e-12	O35326;Q9D8S5;Q640L9;E9QKW3;Q5U448	Srsf5	Serine/arginine-rich splicing factor 5	0.75658	1.0346	1.4766				0.330871	0.837069	0.210484	+	7.0844	2	2	2	10	2							Nucleus
1.5758e-12	Q3TWW8;Q3UJV5;Q921K3;Q9DBP1;Q8BKL0	Srsf6	Serine/arginine-rich splicing factor 6	1.0767	1.0326	0.93109				0.555075	0.887885	0.544103	+	7.82959	6	6	6	14.5	5							Nucleus
3.7207e-08	Q8BL97;F8WH59;Q3THA6	Srsf7	Serine/arginine-rich splicing factor 7	0.91566	0.96362	1.1094				0.80353	0.786534	0.841307	+	7.52604	4	4	4	13.1	3							Nucleus
3.3488e-26	P32067;Q3TG93;Q564E6;Q8BTU4;F8WHY1;Q9CYB9;F6SXM5;A2AV01;A2AR07	Ssb	Lupus La protein homolog	0.93861	0.75886	0.86516				0.811334	0.0973254	0.290508	+	7.93768	8	8	8	17.8	7							Nucleus
0.00044747	Q9CYR0;Q8R2K3;D3Z3Y3	Ssbp1	Single-stranded DNA-binding protein, mitochondrial	0.76806	0.8758	1.0483				0.360192	0.613223	0.939291	+	6.94197	2	2	2	15.1	2						mitochondrion	Nucleus
8.1447e-11	E9Q7U6;Q8BYA8	Ssbp3	Single-stranded DNA-binding protei	0.69989	0.86027	1.164				0.204432	0.557722	0.663143	+	7.03068	1	1	1	3.9	1							Nucleus
3.0158e-07	Q52PE3;E9Q9A7;Q3TV94;Q9CY50	Ssr1	Translocon-associated protein subunit alpha	0.72954	1.1134	1.5742			+	0.136144	0.538832	0.0324646	+	8.12959	4	4	4	6.4	2				ER
6.0967e-05	Q9D8L3;Q9DC94;Q3TVJ8;Q62186;Q9D6F7	Ssr4	Translocon-associated protein subunit delta	0.90466	1.0136	1.0998				0.770671	0.897785	0.809705	+	6.71535	2	2	2	12.1	2				ER
3.0164e-08	F8WGL8;A2AW06;Q08943;Q05DR5;A2AW05	Ssrp1	FACT complex subunit SSRP1	1.1725	0.83762	0.68222				0.422836	0.479782	0.095061	+	7.11163	3	3	3	4.5	3							Nucleus
6.7903e-83	Q3U3N7;Q3U8D2;Q3U9V1;Q99L47;F8WJK8;Q3TGW8;E9Q1V0;E9Q1X9	St13	Hsc70-interacting protein	1.0503	0.88535	0.83908				0.63952	0.458709	0.235737		8.51698	13	13	13	21	8
4.844e-18	Q3UMC8;P70297;Q3TQ49;Q3UGN9;Q3TPR2;A2ARJ0	Stam	Signal transducing adapter molecule 1	1.1943	1.1983	0.92045				0.373434	0.510334	0.544938		7.30897	3	3	3	6.5	2	early endosome
2.914e-18	O88811;Q3TGH8	Stam2	Signal transducing adapter molecule 2	0.97985	0.95288	1.06				0.980537	0.744716	0.964321	+	7.43968	3	3	3	5.7	3	early endosome						Nucleus
0.00027887	Q544C3;Q61542	Stard3	StAR-related lipid transfer protein 3	1.7747	3.3809	1.9539	+	+	+	0.00882269	3.12291e-06	0.0268432	+	7.25049	3	3	3	4.9	2		lysosome	late endosome			mitochondrion
1.1176e-12	Q3U852;Q9DCI3	Stard3nl	MLN64 N-terminal domain homolog	1.8734	2.8471	1.5222	+	+		0.00428808	5.92506e-05	0.174892		7.26698	3	3	3	8.9	2		lysosome	late endosome
0.0005473	P42227;Q3U5Q4;Q3U6S9;Q3ULI4;B7ZC18;Q6GU23;Q8CFJ6	Stat3	Signal transducer and activator of transcription 3	0.78013	0.77388	1.0032				0.392216	0.287386	0.928854		7.03778	2	2	2	2.5	2					Plasma membrane	mitochondrion	Nucleus
1.985e-08	Q3UKX3;Q3TWA1;Q3TU43;Q3UTC8;Q3TJ07;Q641P2;Q3TWP5;A2A5S3;Q9DBE7;A2A5S2;Q9Z108;A2A5R8;Q3U7A6;Q6TNG5;Q3U8D3	Stau1	Double-stranded RNA-binding protein Staufen homolog 1	0.91523	0.87824	0.92507				0.802076	0.468801	0.560773	+	7.45909	3	3	3	4.2	3				ER	Plasma membrane
7.7991e-11	B2RX33;Q8BWB6;D3Z1C4;D3YUM6	Steap2	Metalloreductase STEAP2	1.2115	1.2138	0.91817				0.344671	0.419729	0.651129	+	6.72993	1	1	1	2.2	1	early endosome				Plasma membrane
1.3432e-214	Q3THQ5;Q60864	Stip1	Stress-induced-phosphoprotein 1	1.0022	0.9187	0.91751				0.909944	0.477158	0.360233		9.23477	59	59	59	44	25							Nucleus
1.0387e-14	Q3U335;Q3U3T6;Q99KH8	Stk24	Serine/threonine-protein kinase 24;Serine/threonine-protein kinase 24 35 kDa subunit;Serine/threonine-protein kinase 24 12 kDa subunit	0.79439	0.80799	1.009				0.43151	0.384738	0.947644		6.96177	1	1	1	12.3	2							Nucleus
[truncated: 307 more rows]
