# Supplementary material for: Analysis of Signaling Endosome Composition and Dynamics Using SILAC in Embryonic Stem Cell-Derived Neurons
Source: Mol Cell Proteomics. 2016 Feb;15(2):542–57. doi: 10.1074/mcp.M115.051649 (PMC4739672; doi:10.1074/mcp.M115.051649)
Supplement: Supplemental Data [file 10.1074_M115.051649_mcp.M115.051649-4.xlsx]

## Sheet: Sheet1
PEP	Protein IDs	Gene names	Protein names	Ratio M/L normalized	Ratio H/L normalized	Ratio M/L normalized B significant	Ratio H/L normalized B significant	Ratio M/L normalized Significance B	Ratio H/L normalized Significance B
8.4052e-11	Q6GQT1	A2mp	Alpha-2-macroglobulin-P	0.10403	0.067781	+	+	7.65717e-42	1.294e-107
9.5435e-13	Q9JI39	Abcb10	ATP-binding cassette sub-family B member 10, mitochondrial	0.62722	0.858	+		0.0250328	0.344588
1.6541e-20	Q07417;F6RAZ3	Acads	Short-chain specific acyl-CoA dehydrogenase, mitochondrial	0.648	0.82316	+		0.0376168	0.235705
1.5423e-116	Q8VCW8	Acsf2	Acyl-CoA synthetase family member 2, mitochondrial	0.54156	0.74304	+		0.00181853	0.0629177
2.0348e-27	Q8R5C5;E0CYB4;E0CZD4	Actr1b	Beta-centractin	0.67531	0.54569		+	0.0609353	0.00035376
0.00016594	Q60994;Q6GTX4;Q8BRW2;E9PWU4	Adipoq	Adiponectin	0.054822	0.11709	+	+	1.11695e-30	3.83934e-26
1.6819e-07	B9EIE9;P46664;Q8C909	Adss	Adenylosuccinate synthetase;Adenylosuccinate synthetase isozyme 2	0.55667	0.75487	+		0.0322658	0.239544
2.7147e-50	P50247;Q3TF14;Q3U4D1;Q3U5U5;Q5M9P0;Q8BPI7;A2ALT5	Ahcy	Adenosylhomocysteinase	0.85708	0.61875		+	0.44851	0.00245796
1.2039e-25	Q80SW1;E9PV16;Q68FL4;F8WGT1;F8WI65;Q80TQ9;H3BKT5;A0PJF2;D3YYM7;H3BL31;D3Z2Q0;F6WEW4;Q80WX1;F7ATQ6;D3YX97;Q3TSQ0	Ahcyl1;Ahcyl2	Putative adenosylhomocysteinase 2;Adenosylhomocysteinase;Putative adenosylhomocysteinase 3	0.92136	0.70722		+	0.740766	0.0387251
1.4391e-142	B1AU24;Q9Z0X1;B1AU25;Q2QKE3;Q1L6K5	Aifm1	Apoptosis-inducing factor 1, mitochondrial	0.67208	0.79359	+		0.0446281	0.149993
5.8898e-102	P07724;Q546G4	Alb	Serum albumin	0.036683	0.30198	+	+	2.46527e-39	2.78057e-09
9.2082e-49	Q8R0Y6;Q8CIF2;Q8BLE0;Q9CVJ8	Aldh1l1	Cytosolic 10-formyltetrahydrofolate dehydrogenase	1.1957	0.63825		+	0.120008	0.00464953
4.357e-214	P47738;Q3TVM2;Q3U6I3;Q3U9J7;Q3UJW1;Q544B1;D3YYF3;Q62148;B1AWX7;Q9CZS1;Q3UIA4;Q9JHW9;G3UWP3	Aldh2	Aldehyde dehydrogenase, mitochondrial	0.68037	0.68627	+	+	0.0243273	0.00195358
1.1416e-78	Q9EQ20;Q8K0L1;Q1LZK2	Aldh6a1	Methylmalonate-semialdehyde dehydrogenase [acylating], mitochondrial	0.63378	0.72353	+	+	0.0208971	0.0423917
4.5068e-231	Q99JX6	Anxa6	Annexin	1.0646	0.65788		+	0.525321	0.000575644
1.3877e-21	E9PUP2;Q9CZB4;B1AV13;Q78IK4;B1AV14	Apool	Apolipoprotein O-like	0.86973	0.71452		+	0.537055	0.0446985
1.405e-41	Q3UL36	Arglu1	Arginine and glutamate-rich protein 1	0.14149	1.1857	+		1.24737e-31	0.232109
1.2776e-06	Q3TKM9;Q3UC32;Q9CPW4;Q3TK56;Q3UA72	Arpc5	Actin-related protein 2/3 complex subunit 5	0.28834	0.25531	+	+	1.10374e-06	1.33417e-11
6.041e-215	P98203;Q80WW5	Arvcf	Armadillo repeat protein deleted in velo-cardio-facial syndrome homolog	0.85452	0.78108		+	0.37858	0.0414981
1.1943e-129	D1FNM9;Q6Q477;E9Q828;H2BL43;D1FNM8;F7AAP4;Q32ME1;Q3UPA8	Atp2b4	Plasma membrane calcium-transporting ATPase 4	1.2019	0.65983		+	0.358721	0.0337985
1.3218e-42	Q06185;Q5EBI8;Q8BTB6	Atp5i;Atp5k	ATP synthase subunit e, mitochondrial	0.80523	0.71866		+	0.317311	0.0483885
7.601e-05	D3YUP1;Q9WVG6	Carm1	Histone-arginine methyltransferase CARM1	1.1332	0.47235		+	0.514381	0.000994429
0	Q3TVZ1;Q542K4;Q91XI2;P24270;Q8C6E3;Q3UZE7;Q3UF58;A2AL20	Cat	Catalase	0.63317	0.7667	+	+	0.00726243	0.0284852
3.039e-26	P55288;Q8C7Q6	Cdh11	Cadherin-11	0.76875	0.63132		+	0.342871	0.0193652
3.6215e-07	Q6A065;H7BX26;Q80U49;B9EIX2	Cep170	Centrosomal protein of 170 kDa	0.96509	0.479		+	0.96395	0.00124224
5.2324e-05	Q3UW56;Q8VCC2;Q3UWB1;Q91WU0;Q924V7	Ces1g;Ces1;Ces1f	Liver carboxylesterase 1	0.064481	0.063477	+	+	6.64244e-45	4.45409e-69
5.9653e-62	P12960	Cntn1	Contactin-1	0.91418	0.67473		+	0.669906	0.0133054
1.0408e-07	Q69ZB1;D3YWB9;Q99P47;Q8BPP6	Cntnap4	Contactin-associated protein-like 4	0.45892	0.69556	+		0.00401972	0.122238
1.618e-18	E9QPX1;P39061	Col18a1	Collagen alpha-1(XVIII) chain;Endostatin	0.52828	1.4714	+	+	0.0019776	0.0179246
1.1344e-14	P56391	Cox6b1	Cytochrome c oxidase subunit 6B1	0.74554	0.69285		+	0.166803	0.0287958
1.3068e-05	B8JJA8;P17665;E9Q463;G3X8T4	Cox7c;Gm3386	Cytochrome c oxidase subunit 7C, mitochondrial	0.41215	0.74007	+		0.00101608	0.205694
0	P26231;Q545R0;Q3TGQ3;Q6NV50;A4GE64;Q14DP5;Q65CL1;A4GE65	Ctnna1	Catenin alpha-1	0.91861	0.76573		+	0.656087	0.0277434
0.00016722	Q8VC30;Q3UTZ4	Dak	Bifunctional ATP-dependent dihydroxyacetone kinase/FAD-AMP lyase (cyclizing);ATP-dependent dihydroxyacetone kinase;FAD-AMP lyase (cyclizing)	0.54671	0.79849	+		0.0271142	0.356226
8.4622e-12	Q4FJK0;Q9CQ62	Decr1	2,4-dienoyl-CoA reductase, mitochondrial	0.5788	0.65339	+	+	0.0371528	0.0299749
4.314e-200	B6ZHD0;G3X9B8;O70318;Q3UNQ6;Q80UE3;Q80UE5;B6ZHC5;Q80UE4;G3X991;B6ZHC7;Q811B2;B6ZHC6;Q8C928;E9Q4H2;Q8CGJ6;Q811C0;Q7TPN6;E9Q4W4;Q9EPM8;E9Q621;Q9EPM7;Q8BSR4	Epb4.1l2;Epb41l2	Band 4.1-like protein 2	0.82949	0.77778		+	0.289413	0.0381577
1.6234e-14	B2RVR0;Q9CVI2	Fam133b	Protein FAM133B	0.4746	1.191	+		0.000288063	0.299215
1.8867e-06	Q922J9;D3Z4N9;D3Z5W6;D3Z072	Far1	Fatty acyl-CoA reductase 1	0.59618	0.93761	+		0.049333	0.685771
9.9483e-21	G5E8B8;P11276;G5E8M2;Q3UGY5;Q3UHL6;Q3UH17;G3X9J7;Q3TCF1;B9EHT6;B7ZNJ1;Q3UHR1;Q3TBB4;Q3TCL7;Q3UZF9;Q8R3F3;Q9Z1Z8	Fn1	Fibronectin;Anastellin	0.38207	0.31614	+	+	0.000179685	1.06521e-08
6.5696e-07	Q9QYE6	Golga5	Golgin subfamily A member 5	0.55341	0.97682	+		0.0305047	0.989803
2.3162e-06	D3YVW2;Q8BXA1	Golim4	Golgi integral membrane protein 4	0.42727	1.0872	+		0.000971661	0.791532
6.282e-08	P62748;P84075;E9PV73;A2A7R5	Hpcal1;Hpca	Hippocalcin-like protein 1;Neuron-specific calcium-binding protein hippocalcin	0.11165	0.08873	+	+	2.66331e-29	1.05981e-53
4.6654e-11	Q8BIJ6;Q8R2M5;E9PWN2;Q810V2;E9PWN3;Q8BIL6	Iars2	Isoleucine--tRNA ligase, mitochondrial	0.53189	0.86018	+		0.0154242	0.408792
1.4675e-87	Q8R366;G3UYZ1;D3Z4Q8	Igsf8	Immunoglobulin superfamily member 8	0.95433	0.66849		+	0.837359	0.0112508
0	P46660	Ina	Alpha-internexin	1.3218	0.77629	+	+	0.0122282	0.0367218
2.0385e-06	O54882;Q505P8;Q8C7G9;E9PVD2;Q91W60;E9Q5L2;A6X935;Q9DBK8;Q8C7K5	Itih4	Inter alpha-trypsin inhibitor, heavy chain 4	0.11318	0.092496	+	+	5.8691e-29	6.24626e-52
1.1618e-78	P19137;F8VQ40	Lama1	Laminin subunit alpha-1	0.30532	0.43032	+	+	1.31881e-09	8.93307e-08
7.2771e-29	B9EKB0;E9QN70;Q3UHL7;P02469;Q8K271;Q9CRX6;Q3UR38;E9PYT5;E9PZF8;Q0V927	Lamb1	Laminin subunit beta-1	0.33152	0.29663	+	+	6.37797e-08	1.15103e-12
3.4665e-114	F8VQJ3;P02468;Q3UNG0;Q3URV4;Q3TRH4;Q3UFZ9;Q6PHM1;F6TLW1;F6SFQ3	Lamc1	Laminin subunit gamma-1	0.34086	0.68655	+	+	3.82124e-08	0.018049
2.3998e-239	Q91ZX7;Q3U454;Q811K6;Q3U5J2;Q8C4T5;D3Z5M3	Lrp1	Prolow-density lipoprotein receptor-related protein 1;Low-density lipoprotein receptor-related protein 1 85 kDa subunit;Low-density lipoprotein receptor-related protein 1 515 kDa subunit;Low-density lipoprotein receptor-related protein 1 intracellular domain	0.80924	0.75401		+	0.226995	0.019961
6.6e-10	A2API5;E9Q202;Q9JI18	Lrp1b	Low-density lipoprotein receptor-related protein 1B	0.81002	0.66808		+	0.459742	0.0392349
1.5435e-51	Q3U2X5;Q3UJ53;Q64133;Q3TPD9	Maoa	Amine oxidase [flavin-containing] A	0.60364	0.73078	+	+	0.002959	0.00979193
3.6109e-05	Q63932;Q91YS7;Q3UPM3;P31938;Q3TMJ8;Q3U3F4;Q3UK05;Q9JJE1;Q3TMW4;D3Z446	Map2k2	Dual specificity mitogen-activated protein kinase kinase 2	0.62216	0.62362	+	+	0.0225409	0.00515133
1.4593e-33	B2RUK5;Q3ULD5;Q6PD20;Q8K1L7;F6ZNH0;Q9D2F6	Mccc2	Methylcrotonoyl-CoA carboxylase beta chain, mitochondrial	0.79276	0.69857		+	0.281247	0.032473
4.1713e-05	Q791T5;Q8CEY5;E9QAS0;D3YXC2	Mtch1	Mitochondrial carrier homolog 1	0.56692	0.69746	+	+	0.00608898	0.0317319
1.0105e-14	Q80WJ7;F6QHD1;F6QFT1;F6ZSG0;F6ZQL0;E9PUX0	Mtdh	Protein LYRIC	0.57559	0.79522	+		0.0351755	0.2263
0	E9QB01;F6RLF6;E9Q589;F7C5W6;F7CRA9;O08909;Q61945;F8VQH8;Q6LBT4	Ncam1	Neural cell adhesion molecule 1	0.9305	0.71302		+	0.77809	0.0434166
2.4383e-12	O35136;F6V823;F7CRP4	Ncam2	Neural cell adhesion molecule 2	0.90211	0.58521		+	0.762462	0.020066
3.9584e-28	Q62425	Ndufa4	NADH dehydrogenase [ubiquinone] 1 alpha subcomplex subunit 4	0.72786	0.72813		+	0.110002	0.0466801
0.00019463	E9Q0E4;O55125;Q5SVF7;Q3UGS1;Q5SVG6	Nipsnap1	Protein NipSnap homolog 1	0.59778	0.6339		+	0.0505855	0.020423
3.7871e-39	Q3UHB1;F7CQV9;Q692V2	Nt5dc3	5-nucleotidase domain-containing protein 3	0.88277	0.70441		+	0.586885	0.036599
3.7782e-133	Q3UK61;Q9D0K2;Q3U9P7;Q3UJQ9;Q9CRF4;A1E285	Oxct1	Succinyl-CoA:3-ketoacid-coenzyme A transferase 1, mitochondrial	0.70947	0.86883	+		0.0455111	0.243016
1.3786e-33	Q3UGC8;Q91ZA3;H3BK61;D3YZC0;H3BJR0	Pcca	Propionyl-CoA carboxylase alpha chain, mitochondrial	0.63353	0.76344	+		0.028439	0.104583
9.9282e-05	F6XCB9;Q80TE2;E9PXQ7;E9PX28;Q925I8;Q6P0A6;Q9Z1B1;Q3TZ28;Q8CA99	Pcdh10	Protocadherin-10	0.10124	0.21864	+	+	5.95119e-18	1.29943e-11
1.099e-07	Q3TDE6;Q8BH04;Q3UGF0;Q8R3X7	Pck2	Phosphoenolpyruvate carboxykinase [GTP], mitochondrial	0.34176	0.49441	+	+	6.35083e-05	0.0020281
1.5998e-09	Q8JZZ5;P53811	Pitpnb	Phosphatidylinositol transfer protein beta isoform	1.2047	0.60823		+	0.353417	0.0117155
2.0449e-06	P20918;Q3V1T9;Q6TCI0	Plg	Plasminogen;Plasmin heavy chain A;Activation peptide;Angiostatin;Plasmin heavy chain A, short form;Plasmin light chain B	0.13965	0.62795	+	+	2.95543e-22	0.00582906
1.7183e-87	Q8BKG3;Q3V2W2	Ptk7	Inactive tyrosine-protein kinase 7	0.97298	0.73087		+	0.915774	0.0493899
5.0644e-05	B9EKR1;B2RXS8;Q9WUT8;Q810U6;Q8C4M8;E9PVE3;Q8BJY4;Q99LN6	Ptprz1	Receptor-type tyrosine-protein phosphatase zeta	0.54685	0.7992	+		0.0271819	0.358321
5.9568e-12	E9Q6M7;Q3UHW0;B1ASF2;Q3UR00;Q80U78;Q3TQ21;B1ASF3;E9QL01;Q3TRI4;Q3TTW5;Q3U4T5;Q80U58;Q3UR91;Q3TQ29;Q3TTH9;F6YD01;A8WHM8	Pum1;Pum2	Pumilio homolog 1;Pumilio homolog 2	1.4136	0.75922	+	+	0.00202985	0.0231623
4.8378e-05	P35293;Q0PD38	Rab18	Ras-related protein Rab-18	0.54038	0.79178	+		0.0183292	0.21827
1.0109e-13	Q8BVR6	Rspry1	RING finger and SPRY domain-containing protein 1	0.55189	0.56029	+	+	0.0229317	0.00347786
1.298e-283	Q99K87;Q9CZN7;Q3TFD0	Shmt2	Serine hydroxymethyltransferase	0.66049	0.87903	+		0.0150835	0.283721
1.672e-35	P53986;Q3TRK9;Q544N9;Q8C2E6;Q8BPS5;Q8C571;Q3UWP4	Slc16a1	Monocarboxylate transporter 1	0.81659	0.70055		+	0.314063	0.0253697
0.00025075	Q91VZ6;B1AVZ1;Q7TN29;D3YVX4;Q3UM96	Smap1;Smap2	Stromal membrane-associated protein 1;Stromal membrane-associated protein 2	0.87435	0.5883		+	0.673535	0.0213723
3.3107e-12	Q6PGG8;Q80VL1	Tdrkh	Tudor and KH domain-containing protein	0.64323	0.64606		+	0.0965583	0.0260422
4.0201e-49	P39447;B9EHJ3	Tjp1	Tight junction protein ZO-1	0.92172	0.65117		+	0.742233	0.0108824
2.9155e-16	Q91YW2	Tjp1	Tight junction protein ZO-2	0.9517	0.59091		+	0.921602	0.0225269
3.8814e-30	Q9Z0U1	Tjp2	Tight junction protein ZO-2	1.0916	0.62041		+	0.495804	0.00469315
3.0189e-35	O89023;Q3TDY6;Q3U2Z6;Q8BNF3	Tpp1	Tripeptidyl-peptidase 1	0.53174	1.0693	+		0.0153764	0.843752
9.9349e-06	Q8K0G5	Tssc1	Protein TSSC1	1.0292	0.55863		+	0.818119	0.0112477
