# Supplementary material for: Analysis of Signaling Endosome Composition and Dynamics Using SILAC in Embryonic Stem Cell-Derived Neurons
Source: Mol Cell Proteomics. 2016 Feb;15(2):542–57. doi: 10.1074/mcp.M115.051649 (PMC4739672; doi:10.1074/mcp.M115.051649)
Supplement: Supplemental Data [file 10.1074_M115.051649_mcp.M115.051649-5.xlsx]

## Sheet: Sheet1
PEP	Protein IDs	Gene names	Protein names	Ratio M/L normalized	Ratio H/L normalized	Ratio H/M normalized	Ratio M/L normalized B significant	Ratio H/L normalized B significant	Ratio H/M normalized B significant	Ratio M/L normalized Significance B	Ratio H/L normalized Significance B	Ratio H/M normalized Significance B	Intensity	Ratio M/L count	Ratio H/L count	Ratio H/M count	Sequence coverage [%]	Razor + unique peptides	Early endosome	Lysosome	Late endosome	Endoplasmic reticulum	Plasma membrane	Mitochondrion	Nucleus
0.00037983	Q9JHJ3;H9H9R4;H3BKY1	0610031J06Rik	Lysosomal protein NCU-G1	1.7977	2.9456	1.5056	+	+		0.00738968	1.70525e-05	0.214005	7.41152	2	2	2	2.2	1		lysosome					nucleus
8.4052e-11	Q6GQT1	A2mp	Alpha-2-macroglobulin-P	0.10403	0.067781	0.82427	+	+		7.65717e-42	1.294e-107	0.0802192	8.87374	40	38	38	2	3
2.6797e-18	Q8R420;Q80XT2;Q6AXE3;Q6PHB8;Q9CVK4	Abca3	ATP-binding cassette sub-family A member 3	2.6559	3.6153	1.3743	+	+		1.15209e-05	8.88413e-07	0.314536	7.09339	2	2	2	1.6	3					Plasma membrane
9.5435e-13	Q9JI39	Abcb10	ATP-binding cassette sub-family B member 10, mitochondrial	0.62722	0.858	1.344	+			0.0250328	0.344588	0.178503	7.7707	5	5	5	7.7	5						mitochondrion
1.0591e-05	Q9DC29;O70322	Abcb6	ATP-binding cassette sub-family B member 6, mitochondrial	1.5056	2.7146	1.48		+		0.0570158	7.19781e-05	0.236378	7.42521	6	6	6	3.7	3				ER	Plasma membrane	mitochondrion
1.6541e-20	Q07417;F6RAZ3	Acads	Short-chain specific acyl-CoA dehydrogenase, mitochondrial	0.648	0.82316	1.2011	+			0.0376168	0.235705	0.434604	7.75536	6	6	6	13.3	5						mitochondrion	nucleus
2.9501e-25	A2AGR5;P24638;Q3U4F3;E9Q9I3;Q3UZN1;B7ZCF5;B7ZCF4	Acp2	Lysosomal acid phosphatase	2.1754	4.2788	1.9153	+	+	+	5.05438e-11	4.37504e-26	0.000422807	8.33953	11	11	11	12.5	6		lysosome
1.5423e-116	Q8VCW8	Acsf2	Acyl-CoA synthetase family member 2, mitochondrial	0.54156	0.74304	1.3576	+			0.00181853	0.0629177	0.104662	8.56875	29	29	29	24.2	14						mitochondrion
8.2106e-295	P57780;Q3ULT2;Q3UDJ7;Q1A602;E9Q2W9;Q8BP35;D3Z0L8;D3Z761;Q61064;Q61063	Actn4	Alpha-actinin-4	1.1755	0.88225	0.77568			+	0.135792	0.297373	0.026247	8.92533	75	75	75	41.6	33							nucleus
2.0348e-27	Q8R5C5;E0CYB4;E0CZD4	Actr1b	Beta-centractin	0.67531	0.54569	0.80778		+		0.0609353	0.00035376	0.139446	7.96586	4	4	4	22.3	2
2.7979e-117	O35598;E9PYF2;E9Q162;Q6NZC0;D3Z1E6	Adam10	Disintegrin and metalloproteinase domain-containing protein 10	1.1272	1.4512	1.2026		+		0.28895	0.00620043	0.340898	8.47815	19	19	19	21.1	13				ER	Plasma membrane		nucleus
3.3983e-25	Q3UG15;Q61072;E9Q638;Q3U1W3	Adam9	Disintegrin and metalloproteinase domain-containing protein 9	1.437	1.7031	1.1358		+		0.0892781	0.0373555	0.779093	7.53303	6	6	6	10.7	8					Plasma membrane
0.00016594	Q60994;Q6GTX4;Q8BRW2;E9PWU4	Adipoq	Adiponectin	0.054822	0.11709	1.798	+	+		1.11695e-30	3.83934e-26	0.0645331	7.37883	3	2	2	9.7	2				ER
4.2312e-22	P54822;Q3TMB8;E9Q242;E9Q3T7;E9Q0A0	Adsl	Adenylosuccinate lyase	1.1612	0.83391	0.74203			+	0.190391	0.261377	0.0497295	8.31093	10	10	10	16.9	6						mitochondrion
1.6819e-07	B9EIE9;P46664;Q8C909	Adss	Adenylosuccinate synthetase;Adenylosuccinate synthetase isozyme 2	0.55667	0.75487	1.313	+			0.0322658	0.239544	0.395826	7.28852	2	2	2	5.5	2					Plasma membrane
2.7147e-50	P50247;Q3TF14;Q3U4D1;Q3U5U5;Q5M9P0;Q8BPI7;A2ALT5	Ahcy	Adenosylhomocysteinase	0.85708	0.61875	0.83731		+		0.44851	0.00245796	0.230508	8.39629	18	18	18	17.6	8
1.2039e-25	Q80SW1;E9PV16;Q68FL4;F8WGT1;F8WI65;Q80TQ9;H3BKT5;A0PJF2;D3YYM7;H3BL31;D3Z2Q0;F6WEW4;Q80WX1;F7ATQ6;D3YX97;Q3TSQ0	Ahcyl1;Ahcyl2	Putative adenosylhomocysteinase 2;Adenosylhomocysteinase;Putative adenosylhomocysteinase 3	0.92136	0.70722	0.88173		+		0.740766	0.0387251	0.346877	7.84581	10	10	10	8.9	5				ER	Plasma membrane
9.6289e-23	Q3TL79;Q8BK64	Ahsa1	Activator of 90 kDa heat shock protein ATPase homolog 1	1.325	1.1114	0.83331	+			0.0496263	0.546324	0.198082	7.96251	8	8	8	19.8	7				ER
1.4391e-142	B1AU24;Q9Z0X1;B1AU25;Q2QKE3;Q1L6K5	Aifm1	Apoptosis-inducing factor 1, mitochondrial	0.67208	0.79359	1.1731	+			0.0446281	0.149993	0.415027	8.46249	19	19	19	24	12						mitochondrion	nucleus
5.8898e-102	P07724;Q546G4	Alb	Serum albumin	0.036683	0.30198	8.0065	+	+	+	2.46527e-39	2.78057e-09	3.73394e-12	7.30846	1	1	1	5.9	1							nucleus
9.2082e-49	Q8R0Y6;Q8CIF2;Q8BLE0;Q9CVJ8	Aldh1l1	Cytosolic 10-formyltetrahydrofolate dehydrogenase	1.1957	0.63825	0.5052		+	+	0.120008	0.00464953	1.12773e-05	8.23852	27	27	27	21.3	17						mitochondrion
4.357e-214	P47738;Q3TVM2;Q3U6I3;Q3U9J7;Q3UJW1;Q544B1;D3YYF3;Q62148;B1AWX7;Q9CZS1;Q3UIA4;Q9JHW9;G3UWP3	Aldh2	Aldehyde dehydrogenase, mitochondrial	0.68037	0.68627	1.0374	+	+		0.0243273	0.00195358	0.976376	8.95938	29	29	29	34.5	15						mitochondrion
1.1416e-78	Q9EQ20;Q8K0L1;Q1LZK2	Aldh6a1	Methylmalonate-semialdehyde dehydrogenase [acylating], mitochondrial	0.63378	0.72353	1.0822	+	+		0.0208971	0.0423917	0.712007	8.54368	22	22	22	32.5	15						mitochondrion	nucleus
0	A6ZI44;P05064;Q5FWB7;Q6NY00;D3YWI1;A6ZI46;Q9CPQ9;D3YV98;D3Z510;A6ZI47;Q3TJ66;Q3UER1;Q91Y97	Aldoa;Aldoart1	Fructose-bisphosphate aldolase;Fructose-bisphosphate aldolase A	1.2627	1.1199	0.88293	+			0.0348468	0.429869	0.224718	10.1387	201	201	200	59.3	25				ER	Plasma membrane	mitochondrion	nucleus
0	B1AQE0;P05063	Aldoc	Fructose-bisphosphate aldolase;Fructose-bisphosphate aldolase C	1.2536	0.89922	0.75209	+		+	0.0405972	0.375501	0.0137768	8.9244	26	26	26	60.1	15						mitochondrion
4.5068e-231	Q99JX6	Anxa6	Annexin A6	1.0646	0.65788	0.59608		+	+	0.525321	0.000575644	1.92551e-05	9.19868	74	74	74	48	29		lysosome	late endosome
7.4177e-24	Q61482;Q3UDL6;Q60709;Q06335;Q64348;Q7TT34;Q3TPZ7;E9PVK2;Q3U9N6;Q3U775;E9PUY3;Q8R0R7;Q3TV12;E9Q2B5;Q9CYS4	Aplp2	Amyloid-like protein 2	1.28	1.8526	1.5622	+	+	+	0.0335385	6.64778e-06	0.0164501	8.23664	22	22	22	11.7	9					Plasma membrane		nucleus
1.3877e-21	E9PUP2;Q9CZB4;B1AV13;Q78IK4;B1AV14	Apool	Apolipoprotein O-like	0.86973	0.71452	1.1773		+		0.537055	0.0446985	0.495925	7.81267	7	7	7	22.8	5						mitochondrion
2.6543e-06	P08030;Q564P4;Q6PK77;Q9DCY3;Q61320	Aprt;APRT	Adenine phosphoribosyltransferase	1.2318	0.80577	0.67213			+	0.305229	0.252	0.0364679	7.52333	3	3	3	9.4	2							nucleus
1.405e-41	Q3UL36	Arglu1	Arginine and glutamate-rich protein 1	0.14149	1.1857	8.7332	+		+	1.24737e-31	0.232109	1.21594e-32	9.73293	26	26	26	17.3	9						mitochondrion	nucleus
0.00032539	Q6ZQ82;E9QAQ3;B9EJ96;F8WHY2;Q8BIY6;F6XTB7;D3Z1X5;Q9D0J3	Arhgap26	Rho GTPase-activating protein 26	1.2036	2.3305	1.8911		+	+	0.359514	0.0011056	0.0355852	6.38755	1	1	1	2.3	2
3.9605e-58	Q8VEH3;F6QKK2	Arl8a	ADP-ribosylation factor-like protein 8A	1.6626	2.1332	1.3512	+	+		7.18576e-06	8.03502e-08	0.133138	8.83121	34	34	34	28.5	5		lysosome	late endosome
1.0002e-12	Q9CQW2;Q9DAB3	Arl8b	ADP-ribosylation factor-like protein 8B	1.5656	2.2914	1.4707	+	+	+	0.000137204	1.50892e-09	0.038916	8.18775	12	12	12	15.1	1		lysosome	late endosome
1.2776e-06	Q3TKM9;Q3UC32;Q9CPW4;Q3TK56;Q3UA72	Arpc5	Actin-related protein 2/3 complex subunit 5	0.28834	0.25531	0.86265	+	+		1.10374e-06	1.33417e-11	0.361798	7.4512	2	2	2	7.9	1
6.041e-215	P98203;Q80WW5	Arvcf	Armadillo repeat protein deleted in velo-cardio-facial syndrome homolog	0.85452	0.78108	0.95962		+		0.37858	0.0414981	0.571741	8.7421	48	48	48	32.2	23					Plasma membrane		nucleus
3.743e-52	Q3TWT5;Q3U646;Q78P93;Q9WV54;Q3U8A7	Asah1	Acid ceramidase	1.9516	4.485	2.2742	+	+	+	4.27176e-09	1.84904e-26	1.07159e-05	8.75238	24	24	24	20.8	10		lysosome
1.6669e-168	Q9CWJ9;B0LAC5	Atic	Bifunctional purine biosynthesis protein PURH;Phosphoribosylaminoimidazolecarboxamide formyltransferase;IMP cyclohydrolase	1.0503	0.87641	0.7941			+	0.604262	0.272896	0.041372	8.76323	29	29	29	28.9	14						mitochondrion
1.1943e-129	D1FNM9;Q6Q477;E9Q828;H2BL43;D1FNM8;F7AAP4;Q32ME1;Q3UPA8	Atp2b4	Plasma membrane calcium-transporting ATPase 4	1.2019	0.65983	0.53015		+	+	0.358721	0.0337985	0.00131165	7.35892	6	6	6	11.6	3					Plasma membrane
1.3218e-42	Q06185;Q5EBI8;Q8BTB6	Atp5i;Atp5k	ATP synthase subunit e, mitochondrial	0.80523	0.71866	0.98245		+		0.317311	0.0483885	0.78152	8.14389	8	8	8	60.6	4						mitochondrion
8.5745e-05	Q571E2;Q3THZ3;Q3TT23;Q3TWN7;Q3UCY7;Q9R1Q9;Q3TKX1;Q3UWN7;B7FAU7	Atp6ap1	V-type proton ATPase subunit S1	1.2135	1.6573	1.1474		+		0.337148	0.0486701	0.752619	7.53789	3	3	3	5.1	3
7.6439e-127	Q9Z1G4;A2A5A0;A2A5A2;Q3TXT5;Q6NXX6;Q3TY98;Q99M55;P15920;Q920R6;E9Q4L3;Q3TLR5;A2A599;Q91W06;Q9JHF5;Q9JL12;Q9CTA9;Q6ZQM9;Q3TN88;Q3UP55	Atp6v0a1	V-type proton ATPase 116 kDa subunit a isoform 1	1.2291	1.659	1.2826		+		0.060514	0.000342753	0.225673	8.94068	72	72	72	18.4	15					Plasma membrane		nucleus
4.4213e-130	P51863;Q921S5	Atp6v0d1	V-type proton ATPase subunit d 1	1.2566	1.6589	1.2753	+	+		0.0386137	0.000343315	0.238086	8.70788	14	14	14	32.5	10	early endosome	lysosome			Plasma membrane
0	P50516;D3Z1B9;D3YWH3;D3YZ23	Atp6v1a	V-type proton ATPase catalytic subunit A	1.2446	1.532	1.2319	+	+		0.047106	0.00257007	0.323691	9.30438	61	61	61	47	25		lysosome			Plasma membrane	mitochondrion
0	P62814;Q8C3L6;Q91YH6;Q6P6I3;Q99KA3;B0LAC8	Atp6v1b2	V-type proton ATPase subunit B, brain isoform	1.2234	1.5628	1.2688		+		0.0662314	0.00159758	0.249602	9.48283	54	54	54	50.9	22		lysosome			Plasma membrane
2.329e-35	Q3TG21;Q9Z1G3;Q9D9Z4;Q99L60;D3Z5W3	Atp6v1c1	V-type proton ATPase subunit C 1	1.2612	1.6508	1.2767	+	+		0.0453279	0.000242712	0.199501	8.52578	20	20	20	26.4	12		lysosome			Plasma membrane
1.8887e-05	P57746;Q3U684;Q3U861;Q3UJH5;F6XGK5;Q3UK81;E9Q0D9	Atp6v1d	V-type proton ATPase subunit D	1.3831	1.6801	1.3469		+		0.127065	0.0423035	0.348958	7.05246	2	2	2	10.5	2		lysosome
6.7973e-51	P50518;Q9D593	Atp6v1e1	V-type proton ATPase subunit E 1	1.2509	1.5881	1.2268		+		0.0532497	0.000700109	0.287989	8.36356	12	12	12	31.9	7		lysosome			Plasma membrane	mitochondrion
7.9874e-109	Q8BVE3;Q3U9S9	Atp6v1h	V-type proton ATPase subunit H	1.1243	1.3909	1.213		+		0.298878	0.0151079	0.317311	8.54366	19	19	19	23.6	10		lysosome
2.0562e-37	Q5DTG0;Q8BR88;F6WYQ5;A1L332;P70704;Q52KQ7;Q8CA15;Q3U9N5;Q3TRP7;F6Q8P7;E9Q4J5	Atp8a1	Probable phospholipid-transporting ATPase IA	1.2595	1.6008	1.2577		+		0.103582	0.00376704	0.311355	8.10988	21	21	21	11.6	12				ER	Plasma membrane
3.0357e-22	Q6DI68;A2AQC3;O70228;Q505G9;Q8C288;Q8C4G3;P98195;D3YV00;E9QAR9;Q2HXI8	Atp9a	Probable phospholipid-transporting ATPase IIA	1.1317	1.3921	1.2039		+		0.357674	0.043497	0.427765	7.76719	8	8	8	8.1	9	early endosome				Plasma membrane
1.5018e-05	P01887;Q3U679;Q91XJ8;Q9D239	B2m	Beta-2-microglobulin	1.6289	1.611	0.97307	+			0.0248979	0.0611451	0.830362	6.55083	1	1	1	16	2					Plasma membrane
6.7141e-14	P56818;Q8BQY4;Q8C7R1;Q69ZQ6;F6TV37;Q8C4F4;Q9CUU5	Bace1	Beta-secretase 1	1.4912	1.7428	1.3271	+	+		0.00605049	0.000600682	0.199883	7.78764	8	8	8	10	5			late endosome	ER	Plasma membrane
2.8193e-101	Q8R016;E9PY26;E9QA53;E9PZH4;Q5NCR4;E9Q6V3	Blmh	Bleomycin hydrolase	1.1511	1.4843	1.2285		+		0.190076	0.00526591	0.331297	8.92136	44	44	44	31.9	14							nucleus
1.4529e-59	B2RQC6;E9QAI5;G3UWN2;B7ZN27;Q6P9L1;Q7TN13;E9QAT6;Q80VF8;Q9CWQ9	Cad	Cad protein	1.3933	0.98954	0.67634	+		+	0.0216912	0.906793	0.0102591	8.00061	17	17	17	7.5	16					Plasma membrane		nucleus
1.1233e-64	Q5SVJ0;Q5SVI1;Q68EG2;P28652;Q5SVI2;Q5SVI0;Q5SVI3;Q5SVJ1;Q5SVI9;Q8BL41;Q3TY93;Q8K4W5;Q9WVJ1;Q8K4W4	Camk2b	Calcium/calmodulin-dependent protein kinase type II subunit beta	1.2252	0.89531	0.74102			+	0.0785857	0.503145	0.0487366	8.49927	17	17	17	18.6	10
4.2014e-37	E9Q1T1;E9Q1V9;Q6PHZ2;E9Q1W0;E9PXV3;E9Q2E8;E9QM47;Q8CCM0;Q8C8X9;Q8C4I3;F8WIS9;Q80TN1;P11798;D6RDQ8;E9QAJ4;F6ZIE1;F7A856;F6WHR9;O70459;F6RWZ9;Q3V1X9;E9PYZ8	Camk2d	Calcium/calmodulin-dependent protein kinase type II subunit delta	1.2262	0.85751	0.61952			+	0.146935	0.342898	0.00190206	7.90358	4	4	4	18.6	5							nucleus
2.5988e-06	E9Q5B0;Q80VC9	Camsap3	Calmodulin-regulated spectrin-associated protein 3	1.1038	1.7211	1.5429		+		0.591421	0.0338991	0.16061	6.78412	2	2	2	1.5	2
2.4149e-17	O08688;Q3TPL4;Q3U2P3;Q3TDS7;Q3UTF3	Capn5	Calpain-5	1.1869	0.80999	0.67717			+	0.216864	0.200748	0.0104838	7.87237	10	10	10	13.4	8
7.601e-05	D3YUP1;Q9WVG6	Carm1	Histone-arginine methyltransferase CARM1	1.1332	0.47235	0.42737		+	+	0.514381	0.000994429	0.000336168	6.66662	1	1	1	2.8	2							nucleus
0	Q3TVZ1;Q542K4;Q91XI2;P24270;Q8C6E3;Q3UZE7;Q3UF58;A2AL20	Cat	Catalase	0.63317	0.7667	1.1996	+	+		0.00726243	0.0284852	0.401532	9.23032	48	48	47	46.1	20		lysosome		ER	Plasma membrane	mitochondrion
5.1795e-60	Q5SNZ0;F6R1B7;E9Q052;Q6ZPV9	Ccdc88a	Girdin	1.1002	0.76324	0.68348			+	0.595348	0.158353	0.0441661	7.6852	11	11	11	8.9	16				ER	Plasma membrane
2.0415e-100	Q8C1Y8	Ccz1	Vacuolar fusion protein CCZ1 homolog	1.1877	1.5872	1.2996		+		0.134006	0.000710659	0.167198	8.41402	14	14	14	24.8	11		lysosome
3.039e-26	P55288;Q8C7Q6	Cdh11	Cadherin-11	0.76875	0.63132	0.79914		+		0.342871	0.0193652	0.202857	7.69758	11	11	11	7.4	5					Plasma membrane
3.6215e-07	Q6A065;H7BX26;Q80U49;B9EIX2	Cep170	Centrosomal protein of 170 kDa	0.96509	0.479	0.50676		+	+	0.96395	0.00124224	0.00388268	6.9371	3	3	3	3	4							nucleus
5.2324e-05	Q3UW56;Q8VCC2;Q3UWB1;Q91WU0;Q924V7	Ces1g;Ces1;Ces1f	Liver carboxylesterase 1	0.064481	0.063477	0.61949	+	+	+	6.64244e-45	4.45409e-69	0.00191814	8.47553	11	10	10	2.1	1				ER
0	Q04447;A2RTA0;P07310;Q9D6U7	Ckb	Creatine kinase B-type	1.1085	0.85804	0.7812			+	0.324909	0.204185	0.0302105	9.8938	150	150	150	53	16						mitochondrion
7.4633e-12	P51791;Q6PGA5;Q8K4W8;Q790S0;Q3TF45;Q8K4X1;E9Q2I1;Q8K4W9;Q3TTK0;Q8K4W7;Q6PEV2;Q3UEX5	Clcn3	H(+)/Cl(-) exchange transporter 3	1.2207	1.6216	1.2087		+		0.155404	0.00289954	0.416225	7.91389	11	11	11	6.4	6	early endosome		late endosome		Plasma membrane
7.8412e-121	O35454;Q3UM91;A2A7F6;F8WHE3;Q5DU51;E9Q741;REV__Q80TY5;REV__E9QKX5;Q8BR31	Clcn6	Chloride transport protein 6	1.6484	2.3654	1.4218	+	+		1.0149e-05	1.05916e-09	0.0741696	8.7812	51	51	51	19.1	15		lysosome
5.9653e-62	P12960	Cntn1	Contactin-1	0.91418	0.67473	0.76634		+		0.669906	0.0133054	0.0786425	8.45711	37	37	37	17.6	15					Plasma membrane
1.3255e-55	Q3UH39;Q61330;Q3UGZ2;H7BX58;Q3UY89	Cntn2	Contactin-2	1.2769	0.89113	0.76089	+			0.0352687	0.484285	0.0712769	8.34592	29	29	29	12.7	12					Plasma membrane
1.0408e-07	Q69ZB1;D3YWB9;Q99P47;Q8BPP6	Cntnap4	Contactin-associated protein-like 4	0.45892	0.69556	1.514	+			0.00401972	0.122238	0.180861	6.51226	1	1	1	2.4	3					Plasma membrane
1.618e-18	E9QPX1;P39061	Col18a1	Collagen alpha-1(XVIII) chain;Endostatin	0.52828	1.4714	2.5018	+	+	+	0.0019776	0.0179246	8.07798e-06	7.76992	12	12	12	3.1	5
1.1344e-14	P56391	Cox6b1	Cytochrome c oxidase subunit 6B1	0.74554	0.69285	0.93066		+		0.166803	0.0287958	0.542224	7.91303	6	6	6	39.5	3						mitochondrion
1.3068e-05	B8JJA8;P17665;E9Q463;G3X8T4	Cox7c;Gm3386	Cytochrome c oxidase subunit 7C, mitochondrial	0.41215	0.74007	1.5796	+			0.00101608	0.205694	0.137881	7.28841	3	3	3	28.6	2						mitochondrion
1.2064e-16	P59108;Q3TVB2;Q8QZU9;Q8JZW4;B2RS65;Q9DC53;Q0VE82;Q8BLR2;Q9Z140;Q3UYN2;Q1RLL3;Q8BRJ6;B2KF44;Q9D6C8;Q05D94;Q8BIJ1;Q5DTH0	Cpne2	Copine-2	1.0324	0.79962	0.69343			+	0.754901	0.175664	0.0157813	7.89772	9	9	9	7.1	4					Plasma membrane		nucleus
0	P26231;Q545R0;Q3TGQ3;Q6NV50;A4GE64;Q14DP5;Q65CL1;A4GE65	Ctnna1	Catenin alpha-1	0.91861	0.76573	0.83737		+		0.656087	0.0277434	0.103815	9.16122	86	86	86	37.6	20					Plasma membrane
2.949e-07	A2AEQ7;P70303;A2AEQ8;A2AEQ6	Ctps2	CTP synthase 2	1.1884	0.67899	0.53122			+	0.389476	0.0980733	0.00705183	6.70149	2	2	2	4.1	1						mitochondrion
2.7366e-70	P10605;Q3TC17;Q3TVS6;Q6LAF6	Ctsb	Cathepsin B;Cathepsin B light chain;Cathepsin B heavy chain	1.752	3.1732	1.8597	+	+	+	1.97777e-06	4.45895e-17	0.00077226	8.33333	19	19	19	21.5	6		lysosome			Plasma membrane	mitochondrion	nucleus
1.347e-98	Q8C243;P18242;Q3TWD0;Q3TWR6;Q3TXL5;Q3U7P0;Q3UCD9;Q3U7I9;Q3TJN3;Q3UC89;Q3TIR0;Q3UCW4;Q3UAQ1;Q3U651;Q3U8W5;F6Y6L6;Q3TWL1;F8WIR1;Q8VCK2;Q05BF3	Ctsd	Cathepsin D	1.8031	4.2373	2.3128	+	+	+	2.1111e-07	1.29874e-24	6.92568e-06	9.24598	38	38	38	28.8	10		lysosome				mitochondrion
1.2945e-06	P06797;Q3TNC8;Q3TT75;Q3TVJ1;Q3U5U9;Q3UHZ4;Q543M3;Q9D0C0;Q3UWH6;E9Q6H1;Q6LAF5	Ctsl1;Ctsl	Cathepsin L1;Cathepsin L1 heavy chain;Cathepsin L1 light chain	3.1288	6.3658	1.9566	+	+	+	3.35181e-07	1.16321e-13	0.0325949	7.33939	2	2	2	7.5	2		lysosome			Plasma membrane		nucleus
1.4942e-49	P18406;Q3TX21	Cyr61	Protein CYR61	0.88159	8.0975	10.391		+	+	0.539926	4.6937e-52	6.22749e-38	8.40228	16	16	16	37.7	13
0.00016722	Q8VC30;Q3UTZ4	Dak	Bifunctional ATP-dependent dihydroxyacetone kinase/FAD-AMP lyase (cyclizing);ATP-dependent dihydroxyacetone kinase;FAD-AMP lyase (cyclizing)	0.54671	0.79849	1.2658	+			0.0271142	0.356226	0.469426	6.41457	1	1	1	2.1	1							nucleus
1.1685e-245	Q3TF87;Q922B2;Q3TMC5;Q3UJQ3;Q8BK18;Q8BJY7	Dars	Aspartate--tRNA ligase, cytoplasmic	1.1973	0.97648	0.79306			+	0.0988475	0.832201	0.0403656	9.20271	46	46	46	62.3	28
8.4622e-12	Q4FJK0;Q9CQ62	Decr1	2,4-dienoyl-CoA reductase, mitochondrial	0.5788	0.65339	1.1717	+	+		0.0371528	0.0299749	0.698959	7.5782	2	2	2	6.9	2						mitochondrion	nucleus
4.125e-06	B0V2P5;Q8BPN8;F6RYL8;B0V2P7;B0V2P6;Q05CM4	Dmxl2	DmX-like protein 2	2.1977	1.4417	0.66457	+			0.000376309	0.145799	0.0756194	6.78434	1	1	1	1.2	3
1.4989e-15	Q5U458;E9Q8B3	Dnajc11	DnaJ homolog subfamily C member 11	1.5812	0.84936	0.56731	+		+	0.0017316	0.315429	0.000267368	7.97973	5	5	5	8.1	4						mitochondrion
4.5603e-50	Q8JZM4	Dner	Delta and Notch-like epidermal growth factor-related receptor	1.5183	1.257	0.86231	+			0.00418068	0.168461	0.281371	7.96939	9	9	9	12.3	7	early endosome				Plasma membrane
2.9476e-35	E9QLL2;Q8BZ98;Q8BUT2;E9PWS1;E0CXZ8;F2Z460;D6RH60	Dnm3	Dynamin-3	4.7525	0.95742	0.19842	+		+	3.98426e-12	0.91771	1.70141e-11	6.86192	1	1	1	10.1	2						mitochondrion
0.001493	Q2HXL6;B7ZNN9;E9Q0G8;B7ZNP0	Edem3	ER degradation-enhancing alpha-mannosidase-like 3	3.7812	3.4276	0.89895	+	+		2.93279e-09	2.42662e-06	0.589971	6.33122	1	1	1	2.1	2				ER
7.6839e-33	Q8BL66;E9PWF5;Q05CS7;Q3TQY5	Eea1	Early endosome antigen 1	0.75776	1.3865	1.7937		+	+	0.192985	0.0461994	0.00521241	7.79871	15	15	15	9.1	12	early endosome				Plasma membrane
1.4477e-25	Q1MWP8;Q1MWP9;Q3TM70;Q3TWP9;Q9EQP2;Q91VL7;Q3TQ74	Ehd4	EH domain-containing protein 4	1.1233	1.7823	1.557		+		0.539507	0.0242728	0.1515	6.77627	2	2	2	14.9	3	early endosome			ER	Plasma membrane
5.1077e-07	B8JJY5;Q8BTJ4;E9QLF5;D3YYS8	Enpp4	Ectonucleotide pyrophosphatase/phosphodiesterase family member 4	0.87915	1.7763	1.3201		+		0.688826	0.0250849	0.385606	6.93996	3	3	3	6.8	3					Plasma membrane
0.00045237	Q5DTL0;Q9EQG7;Q5FWJ8	Enpp5	Ectonucleotide pyrophosphatase/phosphodiesterase family member 5	1.7187	3.3877	2.5175	+	+	+	0.0132022	3.01011e-06	0.00204331	6.97943	3	3	3	4.8	2					Plasma membrane
4.314e-200	B6ZHD0;G3X9B8;O70318;Q3UNQ6;Q80UE3;Q80UE5;B6ZHC5;Q80UE4;G3X991;B6ZHC7;Q811B2;B6ZHC6;Q8C928;E9Q4H2;Q8CGJ6;Q811C0;Q7TPN6;E9Q4W4;Q9EPM8;E9Q621;Q9EPM7;Q8BSR4	Epb4.1l2;Epb41l2	Band 4.1-like protein 2	0.82949	0.77778	0.94498		+		0.289413	0.0381577	0.493216	8.76488	61	61	61	22.7	23					Plasma membrane		nucleus
3.1078e-09	Q99M71	Epdr1	Mammalian ependymin-related protein 1	2.3795	3.6203	1.6775	+	+		9.41805e-05	2.81375e-07	0.107032	7.38167	4	4	4	15.2	3		lysosome
1.6234e-14	B2RVR0;Q9CVI2	Fam133b	Protein FAM133B	0.4746	1.191	2.506	+		+	0.000288063	0.299215	7.76644e-06	7.96193	6	6	6	15.1	4
0.0002011	Q6PGL7;E9PY74;Q8BRP9	Fam21;D6Wsu116e	WASH complex subunit FAM21	1.2797	0.76563	0.63263			+	0.235979	0.266032	0.0478712	6.87783	2	2	2	2.2	2	early endosome				Plasma membrane
1.8867e-06	Q922J9;D3Z4N9;D3Z5W6;D3Z072	Far1	Fatty acyl-CoA reductase 1	0.59618	0.93761	1.3198	+			0.049333	0.685771	0.427764	7.45903	3	3	3	6.8	3
9.7281e-109	F2Z4A3;E9PYL7;Q9QXA3;Q497H5;Q80XT9;Q80VA2;Q6X4A1	Fat1	FATH protein	0.8821	1.8305	1.9411		+	+	0.541894	9.97131e-06	0.000318951	8.63674	39	39	39	7.6	34					Plasma membrane		nucleus
7.3322e-05	F8WGQ4;Q3TLE2;Q3UMA4;Q8CIB5;A6X941	Fermt2	Fermitin family homolog 2	1.3149	0.8535	0.62484			+	0.192209	0.534016	0.0424299	6.68082	1	1	1	2.5	2					Plasma membrane		nucleus
9.9483e-21	G5E8B8;P11276;G5E8M2;Q3UGY5;Q3UHL6;Q3UH17;G3X9J7;Q3TCF1;B9EHT6;B7ZNJ1;Q3UHR1;Q3TBB4;Q3TCL7;Q3UZF9;Q8R3F3;Q9Z1Z8	Fn1	Fibronectin;Anastellin	0.38207	0.31614	0.96459	+	+		0.000179685	1.06521e-08	0.701027	7.60261	8	8	8	3.1	7					Plasma membrane
4.3412e-33	Q3ULW5;P29391;Q3THE6;Q3TJJ6;Q3UCL5;Q9CPX4;P49945;H3BKD3;Q3UL79;Q9CZE7;Q9CWA4	Ftl1;Ftl2	Ferritin;Ferritin light chain 1;Ferritin light chain 2	2.4883	4.2496	1.6447	+	+	+	1.41122e-14	7.41095e-26	0.00728995	8.21964	15	15	15	27.3	4
2.0816e-18	Q3TCW3;Q99LJ1	Fuca1	Tissue alpha-L-fucosidase	2.4277	4.9789	2.1466	+	+	+	2.37741e-09	1.12376e-23	0.000220071	7.98268	15	15	15	9.5	4		lysosome
6.6105e-36	A2AFL4;P70699;A2AFL3;F6R5R5;A2AFL7	Gaa	Lysosomal alpha-glucosidase	2.4114	3.9003	1.7611	+	+	+	1.06721e-13	4.43849e-23	0.00220333	8.4132	26	26	26	9.2	9		lysosome
1.6227e-67	P17439	Gba	Glucosylceramidase	2.2238	4.4489	2.0338	+	+	+	1.4412e-11	2.07852e-27	0.000114635	8.42068	18	18	18	18.3	9		lysosome
4.1323e-24	Q3TLY5;Q3UM38;Q8BGZ6;P51569	Gla	Alpha-galactosidase A	1.1141	3.0057	2.1073		+	+	0.557865	1.17518e-05	0.0168336	7.56859	3	3	3	2.9	1		lysosome
1.4288e-05	Q8C847;Q8C659;P23780;Q3TAW7;Q8K131;E9PVK3;Q99KV2;F7AF87	Glb1	Beta-galactosidase	1.6381	3.7376	2.1717	+	+	+	0.02308	1.40468e-07	0.012664	7.31641	3	3	3	3	2		lysosome
2.4281e-254	Q53WR6;Q61543;F8WHM5;F6RSH1;E9PWD8;Q8BQH1;Q3TMG0	Glg1	Golgi apparatus protein 1	0.82563	1.2903	1.5904			+	0.276826	0.0725864	0.0159595	9.28972	136	136	136	28.3	35					Plasma membrane
4.2422e-10	E9PX61;Q6GQX8;Q8BRI0	Gm15800	Protein Gm15800	1.1981	1.9877	1.902		+	+	0.370141	0.00773727	0.033891	6.55837	1	1	1	0.9	3
2.0739e-12	Q5F1Z8;Q60648	Gm2a	Ganglioside GM2 activator	1.7794	4.3786	2.44	+	+	+	9.07294e-05	2.90356e-20	1.44044e-05	7.94772	6	6	6	10.4	2		lysosome			Plasma membrane	mitochondrion
5.2413e-59	Q8BFR4;Q3UBB0;Q3UDX9;Q6PCZ1	Gns	N-acetylglucosamine-6-sulfatase	1.9322	4.2516	2.1118	+	+	+	7.16699e-09	1.01384e-24	6.62206e-05	8.88894	56	56	56	21	11		lysosome
6.5696e-07	Q9QYE6	Golga5	Golgin subfamily A member 5	0.55341	0.97682	1.4074	+			0.0305047	0.989803	0.276835	7.17009	3	3	3	5.1	3
2.3162e-06	D3YVW2;Q8BXA1	Golim4	Golgi integral membrane protein 4	0.42727	1.0872	2.2298	+		+	0.000971661	0.791532	0.00978875	7.41096	4	4	4	4	3							nucleus
1.7284e-07	P12265;Q3TW82;Q6IR10;Q99KJ6;Q8BPE3;Q8VEM0	Gusb	Beta-glucuronidase	1.438	3.2343	1.9338		+	+	0.0887066	2.8832e-06	0.0359912	7.30856	3	3	3	5.1	3		lysosome		ER
2.985e-58	P01901;Q3TVI9;Q7JJ15;Q3TH01;Q3UBW0;G3UXW2;Q61642;Q64272;E9Q5B3;Q31173;P04223;Q61896;Q61895;Q31142;P03991;P14426;Q7TN03;P14428;D2YW38;Q61892;Q921P3;Q31172;Q61894;O35641;P01902;Q31148;Q31614;Q31634;Q5KTQ1;Q5KTQ2;Q5KTQ0;Q31170;Q95457;Q6RJ37;Q8SNA4;Q31290;G3XA74;Q31189;Q95555;Q31193;Q31190;Q31191;Q31211;O19449;Q31116;O19468	H2-K1	H-2 class I histocompatibility antigen, K-B alpha chain;H-2 class I histocompatibility antigen, K-K alpha chain	0.94203	1.3171	1.397		+		0.785642	0.0418368	0.0749399	8.64542	24	24	24	35.8	11				ER	Plasma membrane
2.3018e-14	P29416;Q3THQ0;Q3TKF6;Q3TVI2;Q3TW10;Q3U936;Q3UCP6;Q8BNS6;E9PW67;Q3TXV7	Hexa	Beta-hexosaminidase subunit alpha	1.9761	4.1116	2.0055	+	+	+	8.2035e-09	9.08856e-25	0.000156921	8.18124	6	6	6	11.9	5		lysosome
4.9767e-43	P20060;Q3TXR9	Hexb	Beta-hexosaminidase subunit beta	1.9227	3.6772	1.8001	+	+	+	3.11786e-08	2.87411e-21	0.00146029	8.63742	22	23	23	21.3	12		lysosome
6.282e-08	P62748;P84075;E9PV73;A2A7R5	Hpcal1;Hpca	Hippocalcin-like protein 1;Neuron-specific calcium-binding protein hippocalcin	0.11165	0.08873	0.76667	+	+		2.66331e-29	1.05981e-53	0.0791059	8.36097	2	2	2	10.9	2
1.4854e-11	E9PZ16;B1B0C7;Q05793;E9QL02;Q3UHH3	Hspg2	Basement membrane-specific heparan sulfate proteoglycan core protein;Endorepellin;LG3 peptide	0.64226	1.3104	2.44			+	0.110414	0.273465	0.00291542	7.27439	5	5	5	1	5
0.00012698	O35632;Q3UZE4;Q542F2;Q8C309	Hyal2	Hyaluronidase-2	0.86109	3.338	3.857		+	+	0.620855	1.53392e-06	8.43796e-06	7.63885	1	1	1	4	2		lysosome			Plasma membrane
4.6654e-11	Q8BIJ6;Q8R2M5;E9PWN2;Q810V2;E9PWN3;Q8BIL6	Iars2	Isoleucine--tRNA ligase, mitochondrial	0.53189	0.86018	1.1268	+			0.0154242	0.408792	0.800002	7.49819	6	6	6	4.2	4						mitochondrion
2.0351e-17	F7BPT3;Q3V1R8;Q08890;F2Z439;Q684Q4	Ids	Iduronate 2-sulfatase	1.6235	3.4607	2.1376	+	+	+	0.0258523	2.03041e-06	0.0116599	6.63406	1	1	1	5.6	3		lysosome
2.0524e-07	Q9CQW9;Q99J93;E9Q0C7	Ifitm3;Ifitm2;Gm5331	Interferon-induced transmembrane protein 3;Interferon-induced transmembrane protein 2	1.1215	2.6753	2.2266		+	+	0.538574	9.20678e-05	0.00992874	7.66448	8	8	8	17.5	2		lysosome	late endosome	ER	Plasma membrane		nucleus
1.4675e-87	Q8R366;G3UYZ1;D3Z4Q8	Igsf8	Immunoglobulin superfamily member 8	0.95433	0.66849	0.692		+	+	0.837359	0.0112508	0.016248	8.34758	16	16	16	16.5	9					Plasma membrane
1.1178e-13	G5E8D2;H6WCS3;Q00560;Q6PDI9	Il6st;il6st	Interleukin-6 receptor subunit beta	1.2721	1.8768	1.4207		+		0.0903428	9.7406e-05	0.104408	7.75364	9	9	9	3.4	3					Plasma membrane
0	P46660	Ina	Alpha-internexin	1.3218	0.77629	0.58761	+	+	+	0.0122282	0.0367218	1.16092e-05	10.0726	211	211	211	51.8	23							nucleus
0	Q3UMG4	Ina	Alpha-internexin	1.4352	0.78886	0.53692	+		+	0.00203903	0.139482	6.16556e-05	8.5122	4	4	4	47.2	1							nucleus
1.3369e-68	Q99KW9	Itfg1	T-cell immunomodulatory protein	1.1454	1.486	1.2417		+		0.23223	0.00363139	0.258776	8.35582	12	12	12	10.7	6
2.0385e-06	O54882;Q505P8;Q8C7G9;E9PVD2;Q91W60;E9Q5L2;A6X935;Q9DBK8;Q8C7K5	Itih4	Inter alpha-trypsin inhibitor, heavy chain 4	0.11318	0.092496	0.80062	+	+		5.8691e-29	6.24626e-52	0.138302	8.45408	11	10	10	2.8	3					Plasma membrane
4.4471e-45	O89051;Q3TVJ0;Q3UCT9;Q9D1Q3;Q9JME4	Itm2b	Integral membrane protein 2B;BRI2, membrane form;BRI2 intracellular domain;BRI2C, soluble form;Bri23 peptide	1.5361	1.8106	1.2885	+	+		0.000258419	1.43348e-05	0.182257	8.43355	13	13	13	30.1	6					Plasma membrane
4.1288e-27	B1ASP2;Q3URU8;Q3U8P8;P52332;Q8K0I7;Q3TI10;G5E852;Q62120;Q8CFX4;Q3UZ30	Jak1	Tyrosine-protein kinase;Tyrosine-protein kinase JAK1	1.1027	1.5827	1.4616		+		0.454431	0.00471988	0.0773522	7.97071	19	19	19	10	11					Plasma membrane		nucleus
3.1556e-28	Q8C2E7;Q3TQ26	Kiaa0196	WASH complex subunit strumpellin	1.1573	0.81117	0.71679			+	0.285607	0.203738	0.0270534	7.82048	13	13	13	7.9	9	early endosome			ER
4.3552e-10	E9Q9B7;E9PXC4;Q80TG7;B2RXL7;E9Q380;Q80SX9;E9PXC8;Q3V2X2	Kidins220	Kidins220 protein	1.6822	1.0419	0.80314	+			0.0169264	0.926713	0.211354	7.55444	8	8	8	3	5					Plasma membrane		nucleus
1.9776e-07	Q9QXL1;E9Q0A4;F8VQE2;F6ZSF2	Kif21b	Kinesin-like protein KIF21B	2.4034	1.8818	0.77913	+	+		7.86565e-05	0.0140004	0.260577	6.73054	2	2	2	2	4
8.5943e-128	F8VQC7;E9QQ64;E9QJY4;E9QMA4;Q61595;E9QQ65;E9QQ66;Q6A0E9	Ktn1	Kinectin	0.71805	1.1291	1.6185			+	0.0953249	0.357415	0.00947237	8.51622	41	41	41	18.4	23				ER
1.1618e-78	P19137;F8VQ40	Lama1	Laminin subunit alpha-1	0.30532	0.43032	1.3622	+	+		1.31881e-09	8.93307e-08	0.100722	8.30542	39	38	38	10.3	28
7.2771e-29	B9EKB0;E9QN70;Q3UHL7;P02469;Q8K271;Q9CRX6;Q3UR38;E9PYT5;E9PZF8;Q0V927	Lamb1	Laminin subunit beta-1	0.33152	0.29663	0.95984	+	+		6.37797e-08	1.15103e-12	0.674395	8.05987	25	25	25	7.4	13
3.4665e-114	F8VQJ3;P02468;Q3UNG0;Q3URV4;Q3TRH4;Q3UFZ9;Q6PHM1;F6TLW1;F6SFQ3	Lamc1	Laminin subunit gamma-1	0.34086	0.68655	1.9432	+	+	+	3.82124e-08	0.018049	0.000311697	8.39508	50	50	50	17.9	25
6.5336e-185	Q9DC13;P11438;Q3TA96;Q3TX84;Q8VH34;Q922T9	Lamp1	Lysosome-associated membrane glycoprotein 1	1.9568	3.1046	1.5935	+	+	+	3.7172e-09	9.60942e-16	0.0154911	9.65797	72	72	72	17.4	6		lysosome	late endosome		Plasma membrane
1.7933e-57	Q8C5K0;P17047;Q3TWE1;Q3UIW3;Q8C876;Q9CZU7	Lamp2	Lysosome-associated membrane glycoprotein 2	1.78	3.0775	1.7334	+	+	+	3.81761e-07	1.59349e-15	0.00385876	9.14513	42	42	42	14.2	6		lysosome	late endosome		Plasma membrane
5.4403e-26	Q9CQ22	Lamtor1	Ragulator complex protein LAMTOR1	2.0827	3.4151	1.6208	+	+		0.000892458	9.62119e-07	0.135096	7.39554	4	4	4	24.8	3		lysosome	late endosome		Plasma membrane
4.0892e-15	Q9JHS3;D3YTS4	Lamtor2	Ragulator complex protein LAMTOR2	2.4218	3.8157	1.5858	+	+		6.82843e-05	8.87462e-08	0.155671	7.50803	6	6	6	16.8	2		lysosome	late endosome
5.0326e-23	P42703;Q3U234;Q3UKU5	Lifr	Leukemia inhibitory factor receptor	1.3119	2.183	1.7899		+		0.193314	0.00202111	0.0667928	7.60019	9	9	9	8.2	8					Plasma membrane
1.6007e-05	Q80Y17;Q80VF1	Llgl1	Lethal(2) giant larvae protein homolog 1	0.8284	1.9157	2.3335		+	+	0.530705	0.0115878	0.00475315	7.06412	2	2	2	1.9	2	early endosome
2.3825e-26	E9Q6C7;Q8JZZ7	Lphn2	Adhesion G protein-coupled receptor L2	1.0455	1.6958	1.641		+	+	0.692392	0.00111629	0.0189168	7.78084	12	12	12	4.1	5					Plasma membrane
2.3998e-239	Q91ZX7;Q3U454;Q811K6;Q3U5J2;Q8C4T5;D3Z5M3	Lrp1	Prolow-density lipoprotein receptor-related protein 1;Low-density lipoprotein receptor-related protein 1 85 kDa subunit;Low-density lipoprotein receptor-related protein 1 515 kDa subunit;Low-density lipoprotein receptor-related protein 1 intracellular domain	0.80924	0.75401	0.95297		+		0.226995	0.019961	0.535496	8.96974	113	113	113	12.3	51		lysosome			Plasma membrane		nucleus
6.6e-10	A2API5;E9Q202;Q9JI18	Lrp1b	Low-density lipoprotein receptor-related protein 1B	0.81002	0.66808	0.83745		+		0.459742	0.0392349	0.292756	7.39191	4	4	4	0.2	1
5.9048e-19	O09159;Q3TBM1;Q3TB95	Man2b1	Lysosomal alpha-mannosidase	2.5499	3.3859	1.4669	+	+		3.08193e-10	2.82276e-14	0.0743551	7.88287	10	10	10	7.6	7		lysosome
5.2202e-09	O54782;Q3TND6;Q3U875;F6TMZ3	Man2b2	Epididymis-specific alpha-mannosidase	2.1689	5.1192	2.2892	+	+	+	1.75262e-07	1.88682e-24	5.88177e-05	7.84033	5	5	5	4	4
1.5435e-51	Q3U2X5;Q3UJ53;Q64133;Q3TPD9	Maoa	Amine oxidase [flavin-containing] A	0.60364	0.73078	1.1841	+	+		0.002959	0.00979193	0.443415	9.05824	14	14	14	23.8	11						mitochondrion
3.6109e-05	Q63932;Q91YS7;Q3UPM3;P31938;Q3TMJ8;Q3U3F4;Q3UK05;Q9JJE1;Q3TMW4;D3Z446	Map2k2	Dual specificity mitogen-activated protein kinase kinase 2	0.62216	0.62362	1.0821	+	+		0.0225409	0.00515133	0.796536	7.85534	4	4	4	7.5	3	early endosome		late endosome	ER	Plasma membrane	mitochondrion	nucleus
2.546e-66	Q8R2Y2;F7ATH5	Mcam	Cell surface glycoprotein MUC18	0.80864	1.3114	1.5271		+	+	0.290495	0.0450973	0.0230181	8.47398	26	26	26	23.8	14					Plasma membrane		nucleus
1.4593e-33	B2RUK5;Q3ULD5;Q6PD20;Q8K1L7;F6ZNH0;Q9D2F6	Mccc2	Methylcrotonoyl-CoA carboxylase beta chain, mitochondrial	0.79276	0.69857	1.1044		+		0.281247	0.032473	0.718709	8.12869	7	7	7	13.7	6						mitochondrion
2.247e-39	Q8BN87;A2AHJ9;P12025;Q2LEK6	Mdk	Midkine	1.6897	2.6947	1.6422	+	+		0.0160507	8.15304e-05	0.123785	7.65635	3	3	3	5.9	1
1.4354e-12	Q8BMQ8	Mon1b	Vacuolar fusion protein MON1 homolog B	1.2546	2.1268	1.5033		+		0.268942	0.00286841	0.215935	7.3626	4	4	4	5.8	3
1.2139e-06	D3YYT8;Q3UW66;Q505N7;Q99J99	Mpst	Sulfurtransferase;3-mercaptopyruvate sulfurtransferase	1.123	0.84712	0.59972			+	0.540281	0.511984	0.027991	6.86438	1	1	1	9	2						mitochondrion
1.942e-11	D3YX87;E9PUB7;Q2YDW2	Msto1	Protein misato homolog 1	0.96331	0.99435	0.60383			+	0.96347	0.9066	0.00937021	7.59956	3	3	3	5.8	3						mitochondrion
4.1713e-05	Q791T5;Q8CEY5;E9QAS0;D3YXC2	Mtch1	Mitochondrial carrier homolog 1	0.56692	0.69746	1.4793	+	+		0.00608898	0.0317319	0.0677511	7.88565	4	4	4	5.4	2						mitochondrion
1.0105e-14	Q80WJ7;F6QHD1;F6QFT1;F6ZSG0;F6ZQL0;E9PUX0	Mtdh	Protein LYRIC	0.57559	0.79522	1.2874	+			0.0351755	0.2263	0.478835	7.63961	5	5	5	6.7	4				ER	Plasma membrane		nucleus
0	Q3UH59;Q61879;Q5SV64;Q80T68;Q4KMN4;Q6PB65;Q8BLI1;Q8BLI3;Q8BWI3;Q8BXF2;B2RQQ1;Q02566;Q2TAW4;Q7TQH2;B2RWX0;G3UW82;Q5SX40;Q5SX39;B1AR69;B2RWW8;P13542;B2RXX9;B2RY26;Q91Z83;E9Q264;Q5SX41;E9PZ09;B8JJH5;Q6P8P3;Q5BKR0;Q3UQQ3;Q5SX37;Q3UUB1;E9PXR2;Q8BLW0	Myh10	Myosin-10	1.2001	0.90846	0.74956			+	0.0947897	0.422218	0.0128005	10.066	757	757	756	52.6	114					Plasma membrane	mitochondrion	nucleus
1.6748e-130	E9QAX2;Q9JMH9;B2RRE2;E9Q405;E9QA74;Q6PER1;Q3UIM4;B1AQC0	Myo18a	Unconventional myosin-XVIIIa	1.2491	0.8058	0.67161			+	0.0547539	0.179573	0.00953494	8.52817	65	65	65	13.4	25
3.4097e-16	E9Q174;E9PVU0;Q64331;B2RWR8;E9Q3L1;E9QQ82;E9Q175;Q8BK95;E9Q178;Q6A077	Myo6	Unconventional myosin-VI	1.1595	0.79566	0.67856			+	0.446826	0.22734	0.0406912	7.51762	8	8	8	5	6					Plasma membrane		nucleus
1.1592e-11	O54752;O88325	Naglu	Alpha-N-acetylglucosaminidase	1.9628	4.139	2.1537	+	+	+	0.00219086	1.36508e-08	0.013714	7.41559	7	7	7	8.5	6
0	E9QB01;F6RLF6;E9Q589;F7C5W6;F7CRA9;O08909;Q61945;F8VQH8;Q6LBT4	Ncam1	Neural cell adhesion molecule 1	0.9305	0.71302	0.8172		+		0.77809	0.0434166	0.1595	8.03326	7	7	7	44.9	2					Plasma membrane
2.4383e-12	O35136;F6V823;F7CRP4	Ncam2	Neural cell adhesion molecule 2	0.90211	0.58521	0.67521		+		0.762462	0.020066	0.0869694	7.08792	3	3	3	2.4	2					Plasma membrane
2.3838e-40	Q8VCM8;D3YU17;F6S731	Ncln	Nicalin	0.78861	1.1077	1.4434			+	0.235622	0.434338	0.0498229	8.43745	14	14	14	13.3	8				ER
2.8777e-84	F6UF97;Q6ZQF2;P57716;Q3T9E5;Q3TD54;Q3TDE4;Q3TV74	Ncstn	Nicastrin	1.2686	1.7929	1.4263	+	+		0.0315216	3.59691e-05	0.0713616	8.76385	40	40	40	15.8	11		lysosome		ER	Plasma membrane
3.9584e-28	Q62425	Ndufa4	NADH dehydrogenase [ubiquinone] 1 alpha subcomplex subunit 4	0.72786	0.72813	1.0125		+		0.110002	0.0466801	0.999128	8.2999	14	14	14	45.1	4						mitochondrion
7.8768e-86	Q8CFI0;E9PXB7;Q641N8;Q3TQK9;F7AT14;G3X9H8;Q80U03;F6ZTP8	Nedd4l	E3 ubiquitin-protein ligase NEDD4-like;E3 ubiquitin-protein ligase	1.2724	1.1877	0.9386	+			0.0295345	0.227466	0.460542	8.68088	44	44	44	20	19					Plasma membrane
5.9797e-285	P08551;Q05DD2	Nefl	Neurofilament light polypeptide	1.933	1.0165	0.53153	+		+	7.01598e-09	0.919281	2.3933e-07	9.58726	110	110	110	44.9	22
0	P08553;D3YZ35	Nefm	Neurofilament medium polypeptide	1.7949	1	0.55353	+		+	2.6065e-07	0.986307	1.23428e-06	9.8793	205	205	205	43.2	35
7.6254e-15	Q8CCH2;Q5DTP3	Nhlrc3	NHL repeat-containing protein 3	1.715	2.9956	1.5957	+	+		0.013556	2.58617e-05	0.128878	7.10813	2	2	2	11.5	3
0.00019463	E9Q0E4;O55125;Q5SVF7;Q3UGS1;Q5SVG6	Nipsnap1	Protein NipSnap homolog 1	0.59778	0.6339	1.0414		+		0.0505855	0.020423	0.982656	7.62572	3	3	3	5.6	2					Plasma membrane	mitochondrion
1.575e-28	O35604;G3X8W9;Q7TMD4;Q3U2B2;Q8BLK0	Npc1	Niemann-Pick C1 protein	1.8887	3.3078	1.6663	+	+	+	1.64321e-05	8.68522e-14	0.0153534	7.97729	16	16	16	3.8	5		lysosome	late endosome		Plasma membrane
2.4749e-49	Q3U3C2;Q3U8F7;Q9Z0J0;Q3TXQ4	Npc2	Epididymal secretory protein E1	2.2528	5.1975	2.3405	+	+	+	1.12887e-12	1.40435e-31	5.06e-06	8.88346	20	20	20	35.6	6		lysosome
3.8055e-32	P97333;Q3UQY7;Q3UFP7	Nrp1	Neuropilin-1	0.98017	1.3965	1.3244		+		0.945863	0.0139376	0.137339	8.49367	9	9	9	9.1	6	early endosome				Plasma membrane
2.6843e-112	O35375;Q8QZY7;B1AT45;B1AT42;B1AT41;Q3U5I8;Q8K2T3;Q8BPZ0;Q3URT2	Nrp2	Neuropilin-2	1.2981	0.94362	0.72667	+		+	0.0248821	0.738369	0.0362211	8.6022	40	40	40	16.4	16					Plasma membrane
3.7871e-39	Q3UHB1;F7CQV9;Q692V2	Nt5dc3	5-nucleotidase domain-containing protein 3	0.88277	0.70441	0.83314		+		0.586885	0.036599	0.197646	8.10941	7	7	7	9.3	5						mitochondrion
6.6574e-195	O09118;B0QZL0	Ntn1	Netrin-1	1.1496	1.7905	1.5145		+	+	0.193915	3.74879e-05	0.0325632	8.90659	46	46	46	27.6	15
2.4073e-14	Q52KG2;Q9R1A3	Ntn3	Netrin-3	1.2248	2.0892	1.683		+	+	0.149053	4.8555e-06	0.013362	7.96357	4	4	4	3.3	1
1.1381e-95	Q02819;Q8BRD3;H3BK79	Nucb1	Nucleobindin-1	0.75868	1.1795	1.5254			+	0.110409	0.246985	0.0294524	8.71332	29	29	29	33.3	13	early endosome			ER			nucleus
3.7782e-133	Q3UK61;Q9D0K2;Q3U9P7;Q3UJQ9;Q9CRF4;A1E285	Oxct1	Succinyl-CoA:3-ketoacid-coenzyme A transferase 1, mitochondrial	0.70947	0.86883	1.1842	+			0.0455111	0.243016	0.443136	9.28508	43	43	43	30	13						mitochondrion
5.3452e-60	Q3UF16;Q3TN84;Q60715;E9Q7B0;Q3TTT2	P4ha1	Prolyl 4-hydroxylase subunit alpha-1	0.76874	1.5734	1.844		+	+	0.218569	0.00529515	0.00336381	8.00479	11	11	11	16.4	8				ER		mitochondrion
1.3786e-33	Q3UGC8;Q91ZA3;H3BK61;D3YZC0;H3BJR0	Pcca	Propionyl-CoA carboxylase alpha chain, mitochondrial	0.63353	0.76344	1.0822	+			0.028439	0.104583	0.796178	8.01966	13	13	13	17.1	11						mitochondrion
9.9282e-05	Q80TE2;E9PXQ7;E9PX28;Q925I8;Q6P0A6;Q9Z1B1;Q3TZ28;Q8CA99	Pcdh10	Protocadherin-10	0.10124	0.21864	2.1409	+	+	+	5.95119e-18	1.29943e-11	0.0114855	7.25616	3	3	3	2.4	2					Plasma membrane
1.099e-07	Q3TDE6;Q8BH04;Q3UGF0;Q8R3X7	Pck2	Phosphoenolpyruvate carboxykinase [GTP], mitochondrial	0.34176	0.49441	1.3353	+	+		6.35083e-05	0.0020281	0.364451	7.04309	2	2	2	5	3						mitochondrion
4.0372e-84	Q2TBE6	Pi4k2a	Phosphatidylinositol 4-kinase type 2-alpha	1.3099	1.7421	1.2178	+	+		0.0203923	4.91787e-05	0.306859	8.35449	14	14	14	20.3	9	early endosome	lysosome			Plasma membrane	mitochondrion
2.3607e-104	Q570Z8;Q7M6Y3;Q3TD51	Picalm	Phosphatidylinositol-binding clathrin assembly protein	0.78768	1.2338	1.5022			+	0.170491	0.139571	0.0364386	8.76163	32	32	32	17.1	11					Plasma membrane		nucleus
1.5998e-09	Q8JZZ5;P53811	Pitpnb	Phosphatidylinositol transfer protein beta isoform	1.2047	0.60823	0.50362		+	+	0.353417	0.0117155	0.000548039	7.66895	2	2	2	14.7	3
1.6317e-34	Q8VEB4	Pla2g15	Group XV phospholipase A2	1.7268	4.729	2.0904	+	+	+	0.000202724	2.83135e-22	0.000368501	8.08853	8	8	8	14.1	5		lysosome				mitochondrion
1.2841e-06	Q3TCN2	Plbd2	Putative phospholipase B-like 2;Putative phospholipase B-like 2 28 kDa form;Putative phospholipase B-like 2 40 kDa form;Putative phospholipase B-like 2 15 kDa form	2.5215	5.2045	1.9196	+	+	+	3.19953e-05	3.2525e-10	0.0313196	6.87665	3	3	3	5.7	3		lysosome
3.0859e-43	O35405;Q9CW68	Pld3	Phospholipase D3	2.4106	5.0293	2.0433	+	+	+	1.08988e-13	8.54805e-32	0.000103137	8.65107	27	27	27	19.7	7				ER
2.0449e-06	P20918;Q3V1T9;Q6TCI0	Plg	Plasminogen;Plasmin heavy chain A;Activation peptide;Angiostatin;Plasmin heavy chain A, short form;Plasmin light chain B	0.13965	0.62795	4.3345	+	+	+	2.95543e-22	0.00582906	5.17012e-13	8.10636	10	10	10	3.4	2					Plasma membrane
4.7066e-89	Q8VBX5;E9PVY4;O88531;Q3U6J9;Q3U6W3;Q3UB92;Q3TEL0;Q3TAR8;B1B0P9;Q3UFT5;B1B0P8	Ppt1	Palmitoyl-protein thioesterase 1	2.2931	5.1452	2.302	+	+	+	2.36917e-12	1.20104e-32	5.56732e-06	8.45773	10	10	10	25.1	7		lysosome			Plasma membrane		nucleus
1.4523e-08	O35448;G5E8W7;E9Q0T0;F6SPQ1;E9PVM9	Ppt2	Lysosomal thioesterase PPT2	1.8135	3.4446	2.4808	+	+	+	0.00658711	8.05373e-07	0.00320536	7.58936	3	3	3	11.6	3		lysosome
8.9866e-87	Q7TMR0;Q3UTR3	Prcp	Lysosomal Pro-X carboxypeptidase	1.9615	4.616	1.8852	+	+	+	5.14468e-06	1.24333e-21	0.0023404	8.10789	7	7	7	14.9	6		lysosome
0	P15331;G3X981;G5E846	Prph	Peripherin	1.4707	0.88605	0.60453	+		+	0.000607852	0.313972	3.13069e-05	10.1553	216	216	216	63.2	35					Plasma membrane
1.86e-13	Q3UCF0;Q9R1P0;Q3TL95;E9PW69;E9Q0X0	Psma4	Proteasome subunit alpha type;Proteasome subunit alpha type-4	1.3335	1.201	0.87861	+			0.0449117	0.275414	0.335847	8.1002	8	8	8	16.5	5					Plasma membrane		nucleus
5.0119e-54	Q9WV91;Q69ZJ6;O54696	Ptgfrn	Prostaglandin F2 receptor negative regulator	1.0039	1.7665	1.7982		+	+	0.928458	3.18e-05	0.00149001	8.36554	25	25	25	17.1	15				ER	Plasma membrane
1.7183e-87	Q8BKG3;Q3V2W2	Ptk7	Inactive tyrosine-protein kinase 7	0.97298	0.73087	0.7667		+		0.915774	0.0493899	0.0791482	8.61458	57	57	57	21.2	20					Plasma membrane
5.0644e-05	B9EKR1;B2RXS8;Q9WUT8;Q810U6;Q8C4M8;E9PVE3;Q8BJY4;Q99LN6	Ptprz1	Receptor-type tyrosine-protein phosphatase zeta	0.54685	0.7992	1.458	+			0.0271819	0.358321	0.226771	6.60921	1	1	1	1.3	3					Plasma membrane
5.9568e-12	E9Q6M7;Q3UHW0;B1ASF2;Q3UR00;Q80U78;Q3TQ21;B1ASF3;E9QL01;Q3TRI4;Q3TTW5;Q3U4T5;Q80U58;Q3UR91;Q3TQ29;Q3TTH9;F6YD01;A8WHM8	Pum1;Pum2	Pumilio homolog 1;Pumilio homolog 2	1.4136	0.75922	0.52616	+	+	+	0.00202985	0.0231623	1.56336e-07	8.80604	13	13	13	3.9	4							nucleus
1.0245e-10	B2RX13;Q3UQ28;Q80U60	Pxdn	Peroxidasin homolog	1.3848	1.7965	1.1142		+		0.125729	0.0224508	0.775288	6.73947	2	2	2	1.5	2				ER
1.145e-88	A2AWQ5;Q3TFQ8;Q3UGT5;Q3UYH9;Q3V3U0;Q8CI94;Q3UZL2;Q9WUB3;E9PUM3;Q3TJQ7;Q91WP9;Q9ET01;Q3UEJ6	Pygb	Phosphorylase;Glycogen phosphorylase, brain form	1.256	0.88176	0.66378	+		+	0.0491853	0.443132	0.00766811	8.519	24	24	24	18.7	15
4.8378e-05	P35293;Q0PD38	Rab18	Ras-related protein Rab-18	0.54038	0.79178	1.2907	+			0.0183292	0.21827	0.473426	7.72503	4	4	4	9.2	2				ER	Plasma membrane
7.2796e-153	P51150;Q4FJQ0	Rab7a;Rab7	Ras-related protein Rab-7a	1.4792	1.4668	1.0285	+	+		0.000505367	0.00680867	0.979496	8.95808	71	71	71	58	11		lysosome	late endosome
6.3643e-129	Q9D0I9;Q3UAZ3;Q3TVC5	Rars	Arginine--tRNA ligase, cytoplasmic	1.0839	0.87032	0.80168			+	0.429265	0.24872	0.0493211	8.68374	35	35	35	34.4	24						mitochondrion	nucleus
1.3699e-83	Q8VH51;Q3U313;Q3UXT6;Q0VGU9;E9Q8F0;F7AA45;A6QRH4;B7ZD61;Q3UZ51;B7ZD63	Rbm39	RNA-binding protein 39	1.7751	0.92954	0.51469	+		+	1.14205e-06	0.667196	1.924e-05	8.2462	15	15	15	18.5	8							nucleus
3.2529e-54	Q6A0D4;Q8C4D5;Q80VF9;D3Z731	Rftn1	Raftlin	1.289	1.4293	1.083		+		0.0749263	0.028912	0.793319	8.02918	11	11	11	15	8					Plasma membrane
2.1934e-34	Q3UM23;Q91VI7	Rnh1	Ribonuclease inhibitor	1.4464	1.0091	0.65955			+	0.0840355	0.963841	0.0291842	7.33349	2	2	2	8.1	3
0.00033988	A2ACM0;Q8K4Q0;A4FUW1;E9PXZ5;Q6ZPU3;A7MAY7;E9PZN9	Rptor	Regulatory-associated protein of mTOR	1.3564	2.2223	1.6852		+		0.149779	0.00204759	0.0880285	6.38657	1	1	1	1.5	2		lysosome					nucleus
1.4815e-28	Q6ZPS0;Q99PL5;A2AVJ7;Q8C7E8	Rrbp1	Ribosome-binding protein 1	0.67197	1.0168	1.6156			+	0.0576182	0.964865	0.0232747	7.8535	14	14	14	11.8	10				ER
1.0109e-13	Q8BVR6	Rspry1	RING finger and SPRY domain-containing protein 1	0.55189	0.56029	1.0272	+	+		0.0229317	0.00347786	0.930957	7.44759	2	2	2	1.9	1
1.4513e-131	O35114;Q3TCS7	Scarb2	Lysosome membrane protein 2	2.3425	4.4933	1.9426	+	+	+	9.24442e-14	1.60573e-26	0.000424708	9.05641	50	50	50	20.9	10		lysosome
1.6787e-10	Q920A5;Q99J29;Q3U5P4	Scpep1	Retinoid-inducible serine carboxypeptidase	1.9723	4.9494	2.2113	+	+	+	0.00204114	1.53567e-10	0.010626	7.61846	4	4	4	6.9	3
1.809e-36	O08992;Q3U6J5;Q3UBE4;O88601;Q3TMX0;Q3TWV1;Q3TXC7;Q3UC68;Q3TET7;Q3U6Q3;Q3U902;Q3U724;Q3UB97;H3BLG5;A2AKJ6;A2AKJ9	Sdcbp	Syntenin-1	1.5503	1.8169	1.1994	+	+		0.0422391	0.0190896	0.640867	7.70707	4	4	4	13.4	3					Plasma membrane
1.4269e-32	A2A6P3;Q6V4S5;B1ASR7	Sdk2	Protein sidekick-2	1.0064	1.4274	1.3968		+		0.885959	0.0295312	0.123872	7.78127	15	15	15	7.3	16
4.848e-46	A9CLV6;Q9QZI8;E9PY81;E9Q553;Q8C5F9	Serinc1	Serine incorporator 1	1.4795	1.8754	1.2915	+	+		0.00708303	9.93094e-05	0.252024	8.13558	8	8	8	7.5	3				ER	Plasma membrane
4.0282e-126	Q07235;Q3TWH7;Q543R5;Q4FJU1;A2RSF9;Q9D1E7	Serpine2	Glia-derived nexin	1.8885	2.4441	1.38	+	+		2.28064e-08	2.40903e-10	0.105376	8.7597	28	28	28	30.2	13					Plasma membrane
1.298e-283	Q99K87;Q9CZN7;Q3TFD0	Shmt2	Serine hydroxymethyltransferase	0.66049	0.87903	1.3492	+			0.0150835	0.283721	0.135283	9.28249	62	62	62	45	20						mitochondrion	nucleus
4.7151e-16	E0CYM8;P97797;Q6P6I8;Q2M4I8;E9QPT7;B7ZNT3;Q6F5F0;Q6F5F2;Q6F5F1;E0CX65;A2ANC1	Sirpa	Tyrosine-protein phosphatase non-receptor type substrate 1	1.2198	0.87153	0.73485			+	0.156829	0.392935	0.0395762	7.86903	9	9	9	10.9	5					Plasma membrane
4.1719e-40	Q99MR3	Slc12a9	Solute carrier family 12 member 9	1.7698	2.5068	1.5742	+	+		0.00904526	0.000265146	0.1631	7.4511	11	11	11	7.4	5					Plasma membrane
1.672e-35	P53986;Q3TRK9;Q544N9;Q8C2E6;Q8BPS5;Q8C571;Q3UWP4	Slc16a1	Monocarboxylate transporter 1	0.81659	0.70055	0.91751		+		0.314063	0.0253697	0.534496	8.28242	25	25	25	7.7	3					Plasma membrane	mitochondrion
1.6675e-06	P17809;Q3TD17;Q3U2J2;Q8BTM5	Slc2a1	Solute carrier family 2, facilitated glucose transporter member 1	1.0457	1.9745	2.1201		+	+	0.75741	0.00734864	0.0159091	7.35257	10	10	10	6.7	3					Plasma membrane		nucleus
1.0414e-73	Q80TR4;E9Q2P0;E9QAW9;E9Q117	Slit1	Slit homolog 1 protein	1.2875	1.4768	1.1332	+	+		0.0296655	0.00418896	0.532785	8.18358	28	28	28	8.3	12
2.3953e-32	B2RX05;E9PZ51;G3UYX7;G3UZ88;G3UXV6;Q5DTL5;B7ZNW9;G3UY21;Q9R1B9;G3X909;G3UZW0;Q8BPJ0;G3UZ61	Slit2	Slit homolog 2 protein	0.94397	3.0893	3.9256		+	+	0.793787	2.28324e-16	6.72529e-14	8.43476	9	9	9	6.7	8
0.00025075	Q91VZ6;B1AVZ1;Q7TN29;D3YVX4;Q3UM96	Smap1;Smap2	Stromal membrane-associated protein 1;Stromal membrane-associated protein 2	0.87435	0.5883	0.89765		+		0.673535	0.0213723	0.585885	6.69352	1	1	1	3.9	2					Plasma membrane		nucleus
9.414e-06	Q04519;Q3UEE0;Q3UG03;Q8K011	Smpd1	Sphingomyelin phosphodiesterase	1.6359	3.443	2.0779	+	+	+	0.0234373	8.1317e-07	0.0191621	7.73717	6	6	6	3.2	2		lysosome			Plasma membrane
2.7895e-22	Q9ERB0	Snap29	Synaptosomal-associated protein 29	1.1154	0.84993	0.74117			+	0.410045	0.317311	0.044896	7.90995	9	9	9	19.6	5					Plasma membrane
7.7028e-05	Q3UY32;Q9Z266	Snapin	SNARE-associated protein Snapin	2.0901	2.0057	0.95147	+	+		0.000849731	0.00699134	0.759439	6.55724	2	2	2	16.2	2							nucleus
7.8282e-11	Q8C080;Q3TLM7;Q8BLP0	Snx16	Sorting nexin-16	1.3837	2.866	2.055		+	+	0.125054	2.79668e-05	0.0211927	7.51099	4	4	4	7.3	2	early endosome	lysosome	late endosome
1.865e-56	P08228	Sod1	Superoxide dismutase [Cu-Zn]	1.3759	1.8939	1.3072	+	+		0.00631554	3.09723e-06	0.157508	8.5772	14	14	14	27.9	4		lysosome			Plasma membrane	mitochondrion	nucleus
4.5193e-06	B7ZNK9;Q3UMC0;Q9D3R6;D3Z4J2;D6RGM7;D3Z0U5	Spata5;Katnal2	Spermatogenesis-associated protein 5;Katanin p60 ATPase-containing subunit A-like 2	1.2	0.88973	0.71193			+	0.113008	0.478035	0.0261546	8.48306	15	15	15	1.3	1						mitochondrion
6.0607e-05	Q8R0G7;D3YTR6;D3YWA9;D3YWU4;D6REG2	Spns1	Protein spinster homolog 1	1.9449	3.0008	1.6012	+	+		0.00252461	2.51251e-05	0.125929	7.17117	3	3	3	2.7	1		lysosome				mitochondrion
1.3937e-13	A2A837;Q542V3;E9Q4U8;Q8K3A8;Q8VE97	Srsf4	Serine/arginine-rich splicing factor 4	1.6041	1.1996	0.82091	+			0.0295765	0.445703	0.3623	7.26586	3	3	3	6.9	1							nucleus
1.1176e-12	Q3U852;Q9DCI3	Stard3nl	MLN64 N-terminal domain homolog	1.8734	2.8471	1.5222	+	+		0.00428808	5.92506e-05	0.174892	7.26698	3	3	3	8.9	2		lysosome	late endosome
1.5397e-125	A2ADS0;Q3TDG9;Q9ER00;Q3TIL5	Stx12	Syntaxin-12	1.1105	1.376	1.1928		+		0.317311	0.0243112	0.41954	8.93259	26	26	26	41.2	9
1.0994e-24	O35526;Q497P1;Q5D0A4;D6RFB9	Stx1a	Syntaxin-1A	1.3538	1.316	1.035	+			0.0352525	0.0958107	0.972448	8.08411	8	8	8	13.5	3					Plasma membrane
9.1481e-176	O70439;Q8BH40;Q9JMJ6;Q9DCE1	Stx7	Syntaxin-7	1.7769	2.5345	1.4296	+	+		4.13211e-07	4.3784e-11	0.0693637	8.68505	23	23	23	31	7	early endosome	lysosome	late endosome		Plasma membrane
3.0293e-18	P11031	Sub1	Activated RNA polymerase II transcriptional coactivator p15	1.2682	1.0263	0.76412	+		+	0.0317376	0.865412	0.0193116	8.76406	17	17	17	23.6	4							nucleus
2.4424e-10	Q3TYC4;Q9R0N3;Q3TPW8;Q3TPH5;Q80U82;Q8QZS8;D3YWW9	Syt11	Synaptotagmin-11	1.3031	1.9055	1.4843		+		0.203586	0.0111942	0.232481	7.4655	2	2	2	7.4	3					Plasma membrane
3.3107e-12	Q6PGG8;Q80VL1	Tdrkh	Tudor and KH domain-containing protein	0.64323	0.64606	1.0548		+		0.0965583	0.0260422	0.977706	7.38155	3	3	3	5.5	3						mitochondrion
2.9155e-16	Q91YW2	Tjp1	Tjp1 protein	0.9517	0.59091	0.57914		+	+	0.921602	0.0225269	0.0192584	6.90468	2	2	2	7.4	2					Plasma membrane		nucleus
4.0201e-49	P39447;B9EHJ3	Tjp1	Tight junction protein ZO-1	0.92172	0.65117	0.7315		+	+	0.742233	0.0108824	0.0369636	7.95687	17	17	17	8.7	15					Plasma membrane		nucleus
3.8814e-30	Q9Z0U1	Tjp2	Tight junction protein ZO-2	1.0916	0.62041	0.60086		+	+	0.495804	0.00469315	0.000992421	7.77587	13	13	13	9	10					Plasma membrane		nucleus
6.3166e-11	Q8BH24;Q14B57	Tm9sf4	Transmembrane 9 superfamily member 4	0.72418	1.1025	1.5934			+	0.0605989	0.49765	0.015506	9.46489	6	6	6	5.6	4
1.5705e-17	Q80X71;D3Z191;Q9D3D8;D3Z0M2;D3Z6E0;Q8R5E7	Tmem106b	Transmembrane protein 106B	1.7204	2.8675	1.7315	+	+		0.0129001	2.77068e-05	0.0854629	7.69367	7	7	7	16.7	4		lysosome	late endosome
2.7991e-208	Q8VEK0;D3YVV1;Q0VEI2;Q8BHG3	Tmem30a	Cell cycle control protein 50A	1.1204	1.4184	1.2276		+		0.28161	0.0135971	0.333333	8.72055	13	13	13	24.2	9				ER	Plasma membrane
8.9686e-07	A2AP25;Q9CZX7	Tmem55a	Transmembrane protein 55A	1.4758	2.5949	1.7501		+		0.0702626	0.000245736	0.0664136	7.25234	2	2	2	8.2	2		lysosome	late endosome
2.8562e-10	Q3TWL2;F8WHW3;E0CYE6;E0CZ18;E0CZF6	Tmem55b	Transmembrane protein 55B	1.1614	2.3887	1.8635		+	+	0.442559	0.000556952	0.0487672	7.5623	4	4	4	14.8	4		lysosome	late endosome
6.8925e-29	Q3TWI9;D3Z2D8;D3YY83;D3YYJ8;D3Z0P2;D3YXV7	Tmem63b	Transmembrane protein 63B	1.4342	1.8284	1.2034	+	+		0.00207942	1.03617e-05	0.339037	8.23601	24	25	25	11.2	10
3.0189e-35	O89023;Q3TDY6;Q3U2Z6;Q8BNF3	Tpp1	Tripeptidyl-peptidase 1	0.53174	1.0693	2.1493	+		+	0.0153764	0.843752	0.0139835	7.62616	1	1	1	3.7	1		lysosome				mitochondrion
3.9853e-07	Q3U364;Q3THL4;Q3TVZ0;Q3TXC6;Q545L1;Q80XR4;Q9QY33;A8C1U1;E9PZV2;Q8BPU2	Tspan3	Tetraspanin-3	2.1023	3.927	1.8035	+	+	+	3.32248e-10	2.70641e-23	0.00140854	8.24467	3	3	3	6	2
4.017e-07	O70401;Q3TV84;Q99L96;H3BL26	Tspan6	Tetraspanin-6	1.6378	2.2186	1.4647	+	+		0.00076411	7.47063e-07	0.0755862	7.87417	5	5	5	8.2	2
9.9349e-06	Q8K0G5	Tssc1	Protein TSSC1	1.0292	0.55863	0.55759		+	+	0.818119	0.0112477	0.0125648	7.10102	1	1	1	3.4	1
2.9287e-116	Q6P5F7	Ttyh3	Protein tweety homolog 3	1.2596	2.246	1.5573	+	+	+	0.0464849	3.66716e-09	0.0172468	8.3166	11	11	11	15.3	6					Plasma membrane
1.2863e-40	A2AV97;P10639	Txn1;Txn	Thioredoxin	1.282	1.1946	0.92378	+			0.0324634	0.184015	0.563177	8.46178	12	12	12	29.5	3						mitochondrion	nucleus
0	Q64727;E9Q9D0;Q9ESQ3	Vcl	Vinculin	1.0856	0.86541	0.79339			+	0.421399	0.230237	0.0406828	9.07733	82	82	82	34.4	35					Plasma membrane
1.9762e-37	O88384;Q91XH6;E9Q5B1;Q9Z2P7;Q3TUP8;E0CYE5;F6UHS3;F6T4B9	Vti1b	Vesicle transport through interaction with t-SNAREs homolog 1B	1.5796	2.196	1.4783	+	+		0.00177154	1.03772e-06	0.0682632	8.13351	9	9	9	23.7	5		lysosome	late endosome
1.3573e-15	P22725;P22726;D3YTW9	Wnt5a	Protein Wnt-5a	0.80619	1.4651	1.6872		+	+	0.320183	0.0192735	0.0129015	7.87077	7	7	7	13.4	5				ER
0	A2A5N2;Q9CQV8;A2A5N1	Ywhab	14-3-3 protein beta/alpha;14-3-3 protein beta/alpha, N-terminally processed	1.4821	1.0806	0.7349	+		+	0.000474374	0.592177	0.00821559	8.88138	31	31	31	45.5	5							nucleus
4.0152e-11	Q8BJH1	Zc2hc1a	Zinc finger C2HC domain-containing protein 1A	2.5247	0.91728	0.34364	+		+	3.12255e-05	0.766754	7.49253e-06	6.66153	1	1	1	3.7	1
